# Supplementary material for: Single‐Cell Patch‐Clamp/Proteomics of Human Alzheimer's Disease iPSC‐Derived Excitatory Neurons Versus Isogenic Wild‐Type Controls Suggests Novel Causation and Therapeutic Targets
Source: Adv Sci (Weinh). 2024 May 21;11(29):2400545. doi: 10.1002/advs.202400545 (PMC11304297; doi:10.1002/advs.202400545)
Supplement: Supplementary file 2 — Supplemental Table 1 [file ADVS-11-2400545-s002.xlsx]

## Sheet: Sheet1
Complete protein list available from total 118 cells analyzed for Fig 2.							Grouping of protein list according to their inclusion in Venn diagram shown in Fig 2a.
proteins_ADcells	proteins_WTcells						38 proteins included exclusively in "WT":	2069 common proteins in "WT" and "AD":	144 proteins included exclusively in "AD":
KRT85_HUMAN	KRT85_HUMAN						S4A4_HUMAN	KRT85_HUMAN	WASF3_HUMAN
GOGB1_HUMAN	KIF12_HUMAN						PGAP1_HUMAN	KIF12_HUMAN	INO1_HUMAN
KIF12_HUMAN	SYNE2_HUMAN						CE192_HUMAN	SYNE2_HUMAN	RLA1_HUMAN
EPHB2_HUMAN	OSB11_HUMAN						PLCG1_HUMAN	OSB11_HUMAN	PAI2_HUMAN
SYNE2_HUMAN	ENOB_HUMAN						CUL5_HUMAN	ENOB_HUMAN	CD81_HUMAN
CP51A_HUMAN	ACTY_HUMAN						LSM5_HUMAN	ACTY_HUMAN	GIT1_HUMAN
AT131_HUMAN	RADI_HUMAN						NDUA9_HUMAN	RADI_HUMAN	RL29_HUMAN
OSB11_HUMAN	LRP1_HUMAN						SIAE_HUMAN	LRP1_HUMAN	FSIP2_HUMAN
ENOB_HUMAN	PPCE_HUMAN						MCM2_HUMAN	PPCE_HUMAN	GMDS_HUMAN
ACTY_HUMAN	UFM1_HUMAN						RTL1_HUMAN	UFM1_HUMAN	GAPD1_HUMAN
RFIP1_HUMAN	RFIP1_HUMAN						ARMC1_HUMAN	RFIP1_HUMAN	GNPI1_HUMAN
UTS2_HUMAN	SC16A_HUMAN						MCM5_HUMAN	SC16A_HUMAN	GINM1_HUMAN
PCY1A_HUMAN	NECP1_HUMAN						TRHY_HUMAN	NECP1_HUMAN	RHOB_HUMAN
NAV1_HUMAN	PCY1A_HUMAN						MAVS_HUMAN	PCY1A_HUMAN	BTF3_HUMAN
CAD13_HUMAN	KATL2_HUMAN						SLTM_HUMAN	KATL2_HUMAN	THIK_HUMAN
CNTFR_HUMAN	NAV1_HUMAN						O95678	NAV1_HUMAN	RL18A_HUMAN
DYL2_HUMAN	DYL1_HUMAN						GFRA1_HUMAN	DYL1_HUMAN	AEDO_HUMAN
EPN1_HUMAN	CO3A1_HUMAN						SMC2_HUMAN	CO3A1_HUMAN	REEP1_HUMAN
DYH6_HUMAN	CAD13_HUMAN						PPCEL_HUMAN	CAD13_HUMAN	CAMP2_HUMAN
PRAF2_HUMAN	CADM3_HUMAN						CO4A2_HUMAN	CADM3_HUMAN	ASSY_HUMAN
UBXN1_HUMAN	DYL2_HUMAN						MUC5A_HUMAN	DYL2_HUMAN	NAC1_HUMAN
RABP2_HUMAN	PDE8B_HUMAN						ETFD_HUMAN	PDE8B_HUMAN	NDUS4_HUMAN
LTOR5_HUMAN	EPN1_HUMAN						IGHG3_HUMAN	EPN1_HUMAN	EXOC1_HUMAN
ENOPH_HUMAN	PP14B_HUMAN						K2C72_HUMAN	PP14B_HUMAN	DAG1_HUMAN
SMC3_HUMAN	SYUB_HUMAN						LBR_HUMAN	SYUB_HUMAN	RETR2_HUMAN
MXRA7_HUMAN	UBXN1_HUMAN						SPB7_HUMAN	UBXN1_HUMAN	DSC2_HUMAN
PAIP1_HUMAN	CUTA_HUMAN						HM13_HUMAN	CUTA_HUMAN	ATAD1_HUMAN
EAA2_HUMAN	PRDX4_HUMAN						TBCD4_HUMAN	PRDX4_HUMAN	PCDH9_HUMAN
HDHD2_HUMAN	CSN8_HUMAN						HV374_HUMAN	CSN8_HUMAN	CPNS2_HUMAN
NDRG4_HUMAN	DYST_HUMAN						CASC4_HUMAN	DYST_HUMAN	GTR3_HUMAN
DYLT1_HUMAN	LTOR5_HUMAN						UTER_HUMAN	LTOR5_HUMAN	PSMF1_HUMAN
SC6A1_HUMAN	ENOPH_HUMAN						ODO1_HUMAN	ENOPH_HUMAN	DTNA_HUMAN
CHMP5_HUMAN	CSN6_HUMAN						GSH0_HUMAN	CSN6_HUMAN	KTDAP_HUMAN
BDH2_HUMAN	IPP2_HUMAN						CA2D1_HUMAN	IPP2_HUMAN	CTBP2_HUMAN
SP16H_HUMAN	SMAP_HUMAN						SMRC2_HUMAN	SMAP_HUMAN	MAP2_HUMAN
CENPV_HUMAN	APBA1_HUMAN						NOLC1_HUMAN	APBA1_HUMAN	NDUS5_HUMAN
YLPM1_HUMAN	PAIP1_HUMAN						PALLD_HUMAN	PAIP1_HUMAN	NGF_HUMAN
TCOF_HUMAN	NEUL_HUMAN						PERI_HUMAN	NEUL_HUMAN	MOGS_HUMAN
HEBP2_HUMAN	PLCB1_HUMAN							PLCB1_HUMAN	AP2S1_HUMAN
ERF3A_HUMAN	PFD4_HUMAN							PFD4_HUMAN	PP14C_HUMAN
2A5E_HUMAN	LTOR1_HUMAN							LTOR1_HUMAN	RANB3_HUMAN
LIMA1_HUMAN	RS15_HUMAN							RS15_HUMAN	CAMP_HUMAN
CRKL_HUMAN	CADM1_HUMAN							CADM1_HUMAN	CD47_HUMAN
CROCC_HUMAN	AHNK2_HUMAN							AHNK2_HUMAN	DCTN6_HUMAN
RL32_HUMAN	SPEE_HUMAN							SPEE_HUMAN	PDXL2_HUMAN
REEP2_HUMAN	CZIB_HUMAN							CZIB_HUMAN	ZN185_HUMAN
NDUA8_HUMAN	HDHD2_HUMAN							HDHD2_HUMAN	NAA10_HUMAN
PDIP3_HUMAN	ESTD_HUMAN							ESTD_HUMAN	SPT6H_HUMAN
WBP11_HUMAN	NDRG4_HUMAN							NDRG4_HUMAN	TIAR_HUMAN
SGIP1_HUMAN	DYLT1_HUMAN							DYLT1_HUMAN	BCR_HUMAN
S10AA_HUMAN	TM1L2_HUMAN							TM1L2_HUMAN	F136A_HUMAN
NRX2A_HUMAN	CLPP_HUMAN							CLPP_HUMAN	APOB_HUMAN
EI2BA_HUMAN	SC6A1_HUMAN							SC6A1_HUMAN	GALD1_HUMAN
TOM20_HUMAN	CHMP5_HUMAN							CHMP5_HUMAN	AGAP3_HUMAN
GTR1_HUMAN	BDH2_HUMAN							BDH2_HUMAN	4EBP2_HUMAN
M4K4_HUMAN	UBE2O_HUMAN							UBE2O_HUMAN	ECI2_HUMAN
BAG3_HUMAN	CHD3_HUMAN							CHD3_HUMAN	PSMD9_HUMAN
IGSF3_HUMAN	HPCL4_HUMAN							HPCL4_HUMAN	EGLN1_HUMAN
DOPD_HUMAN	RHG35_HUMAN							RHG35_HUMAN	TIM9_HUMAN
CNN1_HUMAN	FBP1L_HUMAN							FBP1L_HUMAN	UB2E2_HUMAN
CO6A3_HUMAN	HEBP2_HUMAN							HEBP2_HUMAN	NPTN_HUMAN
TIGAR_HUMAN	CBX1_HUMAN							CBX1_HUMAN	AP1G1_HUMAN
TM35A_HUMAN	ATIF1_HUMAN							ATIF1_HUMAN	A2MG_HUMAN
LYPA2_HUMAN	ERF3A_HUMAN							ERF3A_HUMAN	SNX27_HUMAN
RAB3D_HUMAN	MP2K4_HUMAN							MP2K4_HUMAN	PRUN1_HUMAN
CISD1_HUMAN	LIMA1_HUMAN							LIMA1_HUMAN	CYFP1_HUMAN
RTN3_HUMAN	MAOM_HUMAN							MAOM_HUMAN	PSMD5_HUMAN
ACTN3_HUMAN	CRKL_HUMAN							CRKL_HUMAN	SNX30_HUMAN
NAA15_HUMAN	LONM_HUMAN							LONM_HUMAN	CATZ_HUMAN
GORS2_HUMAN	CROCC_HUMAN							CROCC_HUMAN	KCC2A_HUMAN
TPP2_HUMAN	ABHDA_HUMAN							ABHDA_HUMAN	OCRL_HUMAN
SRBS1_HUMAN	RL32_HUMAN							RL32_HUMAN	CBL_HUMAN
TOM1_HUMAN	AXA81_HUMAN							AXA81_HUMAN	CFA20_HUMAN
STOX2_HUMAN	NDUA8_HUMAN							NDUA8_HUMAN	SYNE1_HUMAN
TCAL3_HUMAN	VATG1_HUMAN							VATG1_HUMAN	MDN1_HUMAN
SPF27_HUMAN	PSME3_HUMAN							PSME3_HUMAN	BPIA2_HUMAN
PUR1_HUMAN	C99L2_HUMAN							C99L2_HUMAN	AASD1_HUMAN
NIPS2_HUMAN	VAC14_HUMAN							VAC14_HUMAN	CHMP7_HUMAN
NRBP_HUMAN	SEC13_HUMAN							SEC13_HUMAN	BASI_HUMAN
C1QT4_HUMAN	SGIP1_HUMAN							SGIP1_HUMAN	ATP5E_HUMAN
TXD12_HUMAN	NECT1_HUMAN							NECT1_HUMAN	CYTD_HUMAN
PPM1E_HUMAN	EI2BA_HUMAN							EI2BA_HUMAN	AQP4_HUMAN
GDPD1_HUMAN	RBM8A_HUMAN							RBM8A_HUMAN	RECQ1_HUMAN
CAP2_HUMAN	BAG3_HUMAN							BAG3_HUMAN	IGBP1_HUMAN
CUL2_HUMAN	IGSF3_HUMAN							IGSF3_HUMAN	ARFG1_HUMAN
SARM1_HUMAN	DOPD_HUMAN							DOPD_HUMAN	RS30_HUMAN
K0513_HUMAN	TPD52_HUMAN							TPD52_HUMAN	TR112_HUMAN
PURB_HUMAN	PIPNB_HUMAN							PIPNB_HUMAN	CHIP_HUMAN
ZRAB2_HUMAN	UBE3A_HUMAN							UBE3A_HUMAN	UBA6_HUMAN
AGAP1_HUMAN	CDN1B_HUMAN							CDN1B_HUMAN	GPX4_HUMAN
FNTB_HUMAN	DNJC8_HUMAN							DNJC8_HUMAN	ACADV_HUMAN
IF2B3_HUMAN	TM35A_HUMAN							TM35A_HUMAN	CMGA_HUMAN
AN32B_HUMAN	IMA4_HUMAN							IMA4_HUMAN	VPS52_HUMAN
F162A_HUMAN	LYPA2_HUMAN							LYPA2_HUMAN	MTMR5_HUMAN
MCTS1_HUMAN	EPMIP_HUMAN							EPMIP_HUMAN	YTHD2_HUMAN
SATT_HUMAN	RAB3D_HUMAN							RAB3D_HUMAN	ASNS_HUMAN
PON2_HUMAN	NAC2_HUMAN							NAC2_HUMAN	CHM2A_HUMAN
CLAP1_HUMAN	GNAI3_HUMAN							GNAI3_HUMAN	EPN4_HUMAN
NDUB8_HUMAN	CISD1_HUMAN							CISD1_HUMAN	GTPB1_HUMAN
ATX2_HUMAN	ACTN3_HUMAN							ACTN3_HUMAN	NSUN2_HUMAN
AOFB_HUMAN	TB10B_HUMAN							TB10B_HUMAN	KAD5_HUMAN
NDUA3_HUMAN	NAA15_HUMAN							NAA15_HUMAN	RAB25_HUMAN
TMX4_HUMAN	PRC2C_HUMAN							PRC2C_HUMAN	GNS_HUMAN
ARK72_HUMAN	GORS2_HUMAN							GORS2_HUMAN	RRP44_HUMAN
PCCB_HUMAN	TPP2_HUMAN							TPP2_HUMAN	PTPRN_HUMAN
PUR4_HUMAN	ACOC_HUMAN							ACOC_HUMAN	TSP2_HUMAN
PPCS_HUMAN	GPX1_HUMAN							GPX1_HUMAN	DUS3_HUMAN
VTI1B_HUMAN	UBQL4_HUMAN							UBQL4_HUMAN	GRAP1_HUMAN
USP9X_HUMAN	TOM1_HUMAN							TOM1_HUMAN	TRY3_HUMAN
EDC4_HUMAN	S12A5_HUMAN							S12A5_HUMAN	SYNEM_HUMAN
MOT1_HUMAN	CK068_HUMAN							CK068_HUMAN	GPSM1_HUMAN
FADS2_HUMAN	TCAL3_HUMAN							TCAL3_HUMAN	ABCE1_HUMAN
VPS28_HUMAN	PUR1_HUMAN							PUR1_HUMAN	ARP5L_HUMAN
S39A6_HUMAN	EVL_HUMAN							EVL_HUMAN	S100B_HUMAN
BPIB2_HUMAN	HOOK3_HUMAN							HOOK3_HUMAN	CLVS1_HUMAN
HIBCH_HUMAN	SL9A6_HUMAN							SL9A6_HUMAN	LRC40_HUMAN
BAG6_HUMAN	DHSO_HUMAN							DHSO_HUMAN	SKA2_HUMAN
EIF3D_HUMAN	RAC3_HUMAN							RAC3_HUMAN	PP1A_HUMAN
CRTC1_HUMAN	CSK_HUMAN							CSK_HUMAN	HLAA_HUMAN
IPO9_HUMAN	F1712_HUMAN							F1712_HUMAN	CORO7_HUMAN
CLIP1_HUMAN	MCES_HUMAN							MCES_HUMAN	OSBL2_HUMAN
VDAC3_HUMAN	NRBP_HUMAN							NRBP_HUMAN	NNRD_HUMAN
CSN7A_HUMAN	IF1AX_HUMAN							IF1AX_HUMAN	CHM2B_HUMAN
CETN2_HUMAN	COPZ1_HUMAN							COPZ1_HUMAN	AP1S2_HUMAN
IST1_HUMAN	TXD12_HUMAN							TXD12_HUMAN	ANKY2_HUMAN
NDUC2_HUMAN	PPM1E_HUMAN							PPM1E_HUMAN	NEC1_HUMAN
ITB6_HUMAN	CAP2_HUMAN							CAP2_HUMAN	KRT36_HUMAN
PELP1_HUMAN	IGLO5_HUMAN							IGLO5_HUMAN	RTCA_HUMAN
PREP_HUMAN	SARM1_HUMAN							SARM1_HUMAN	FKBP2_HUMAN
SNX5_HUMAN	K0513_HUMAN							K0513_HUMAN	PUR9_HUMAN
KIF5A_HUMAN	PURB_HUMAN							PURB_HUMAN	LCMT1_HUMAN
NDUBB_HUMAN	PHS_HUMAN							PHS_HUMAN	RPR1B_HUMAN
OCAD1_HUMAN	CX7A2_HUMAN							CX7A2_HUMAN	DNJC7_HUMAN
CAMLG_HUMAN	ECI1_HUMAN							ECI1_HUMAN	SC24C_HUMAN
AOFA_HUMAN	AGAP1_HUMAN							AGAP1_HUMAN	SAMH1_HUMAN
PI51C_HUMAN	GLYG_HUMAN							GLYG_HUMAN	E2AK2_HUMAN
IMPA3_HUMAN	FNTB_HUMAN							FNTB_HUMAN	FBN2_HUMAN
ZO1_HUMAN	TRNT1_HUMAN							TRNT1_HUMAN	JUPI2_HUMAN
CHP1_HUMAN	IL1RA_HUMAN							IL1RA_HUMAN	SBDS_HUMAN
FYN_HUMAN	EIF3K_HUMAN							EIF3K_HUMAN	SNX1_HUMAN
CDC5L_HUMAN	C10_HUMAN							C10_HUMAN	ARL1_HUMAN
HMGN1_HUMAN	CAMP3_HUMAN							CAMP3_HUMAN	FBN1_HUMAN
RSU1_HUMAN	F162A_HUMAN							F162A_HUMAN	PPME1_HUMAN
SRPRB_HUMAN	SATT_HUMAN							SATT_HUMAN	DCLK2_HUMAN
CEP41_HUMAN	LIPA2_HUMAN							LIPA2_HUMAN
CERS1_HUMAN	NPL4_HUMAN							NPL4_HUMAN
ACPH_HUMAN	DIP2B_HUMAN							DIP2B_HUMAN
MYH11_HUMAN	PON2_HUMAN							PON2_HUMAN
PLCL1_HUMAN	CLAP1_HUMAN							CLAP1_HUMAN
NCOA5_HUMAN	SYNRG_HUMAN							SYNRG_HUMAN
ZFR_HUMAN	PLSL_HUMAN							PLSL_HUMAN
TS101_HUMAN	WDR37_HUMAN							WDR37_HUMAN
COA3_HUMAN	ATX2_HUMAN							ATX2_HUMAN
PRP1_HUMAN	AOFB_HUMAN							AOFB_HUMAN
AGRG1_HUMAN	RAB8A_HUMAN							RAB8A_HUMAN
SODM_HUMAN	HOME1_HUMAN							HOME1_HUMAN
AT1B2_HUMAN	NDUA3_HUMAN							NDUA3_HUMAN
NAA50_HUMAN	PCCB_HUMAN							PCCB_HUMAN
HIP1_HUMAN	SGTB_HUMAN							SGTB_HUMAN
UFC1_HUMAN	PUR4_HUMAN							PUR4_HUMAN
LIN7A_HUMAN	PPCS_HUMAN							PPCS_HUMAN
PTRD1_HUMAN	PTPS_HUMAN							PTPS_HUMAN
NOMO1_HUMAN	GAN_HUMAN							GAN_HUMAN
STT3B_HUMAN	SYN2_HUMAN							SYN2_HUMAN
NDUS2_HUMAN	GALK1_HUMAN							GALK1_HUMAN
SMU1_HUMAN	MYL1_HUMAN							MYL1_HUMAN
FBLL1_HUMAN	EDC4_HUMAN							EDC4_HUMAN
LZTL1_HUMAN	SRS11_HUMAN							SRS11_HUMAN
ELAV4_HUMAN	MOT1_HUMAN							MOT1_HUMAN
MCRI1_HUMAN	STAU2_HUMAN							STAU2_HUMAN
RL1D1_HUMAN	FADS2_HUMAN							FADS2_HUMAN
PMGE_HUMAN	VPS28_HUMAN							VPS28_HUMAN
TMOD3_HUMAN	S39A6_HUMAN							S39A6_HUMAN
ACACA_HUMAN	BPIB2_HUMAN							BPIB2_HUMAN
SMCE1_HUMAN	BAG6_HUMAN							BAG6_HUMAN
IVD_HUMAN	CAPG_HUMAN							CAPG_HUMAN
SLAI2_HUMAN	EIF3D_HUMAN							EIF3D_HUMAN
PDE6D_HUMAN	CRTC1_HUMAN							CRTC1_HUMAN
STX6_HUMAN	GNAZ_HUMAN							GNAZ_HUMAN
RCC1_HUMAN	IPO9_HUMAN							IPO9_HUMAN
UBR5_HUMAN	CLIP1_HUMAN							CLIP1_HUMAN
ADH7_HUMAN	MP2K6_HUMAN							MP2K6_HUMAN
NXN_HUMAN	QOR_HUMAN							QOR_HUMAN
KV320_HUMAN	PTN23_HUMAN							PTN23_HUMAN
EXOC7_HUMAN	GPD1L_HUMAN							GPD1L_HUMAN
RB39B_HUMAN	PGES2_HUMAN							PGES2_HUMAN
ARVC_HUMAN	PREP_HUMAN							PREP_HUMAN
CCAR1_HUMAN	SPB13_HUMAN							SPB13_HUMAN
SCO1_HUMAN	SNX5_HUMAN							SNX5_HUMAN
PRP6_HUMAN	KIF5A_HUMAN							KIF5A_HUMAN
PTGR1_HUMAN	NDUBB_HUMAN							NDUBB_HUMAN
PDLI4_HUMAN	NDUAD_HUMAN							NDUAD_HUMAN
NDE1_HUMAN	OCAD1_HUMAN							OCAD1_HUMAN
CCD50_HUMAN	BRK1_HUMAN							BRK1_HUMAN
EST2_HUMAN	GHC1_HUMAN							GHC1_HUMAN
APOC1_HUMAN	DYN2_HUMAN							DYN2_HUMAN
RAB9A_HUMAN	PI51C_HUMAN							PI51C_HUMAN
GRPE1_HUMAN	KCC4_HUMAN							KCC4_HUMAN
KIME_HUMAN	IMPA3_HUMAN							IMPA3_HUMAN
THOP1_HUMAN	CHP1_HUMAN							CHP1_HUMAN
AIMP2_HUMAN	LKHA4_HUMAN							LKHA4_HUMAN
SCYL2_HUMAN	FYN_HUMAN							FYN_HUMAN
PCYOX_HUMAN	CDC5L_HUMAN							CDC5L_HUMAN
STRBP_HUMAN	TTC9A_HUMAN							TTC9A_HUMAN
TIM50_HUMAN	CSK2B_HUMAN							CSK2B_HUMAN
TOIP1_HUMAN	HMGN1_HUMAN							HMGN1_HUMAN
IMPA2_HUMAN	NMT1_HUMAN							NMT1_HUMAN
PPIF_HUMAN	RSU1_HUMAN							RSU1_HUMAN
ACBD5_HUMAN	QORX_HUMAN							QORX_HUMAN
SPCS3_HUMAN	SRPRB_HUMAN							SRPRB_HUMAN
SCMC1_HUMAN	CEP41_HUMAN							CEP41_HUMAN
PER1_HUMAN	CERS1_HUMAN							CERS1_HUMAN
STAT1_HUMAN	PLCL1_HUMAN							PLCL1_HUMAN
PDLI1_HUMAN	NCOA5_HUMAN							NCOA5_HUMAN
GDE_HUMAN	AL4A1_HUMAN							AL4A1_HUMAN
FXR2_HUMAN	GNA11_HUMAN							GNA11_HUMAN
DDX23_HUMAN	TS101_HUMAN							TS101_HUMAN
GMPPA_HUMAN	S10AC_HUMAN							S10AC_HUMAN
MCM4_HUMAN	CLVS2_HUMAN							CLVS2_HUMAN
MIRO1_HUMAN	NAA50_HUMAN							NAA50_HUMAN
ACBD7_HUMAN	SMAP1_HUMAN							SMAP1_HUMAN
AF1Q_HUMAN	HIP1_HUMAN							HIP1_HUMAN
LFTY2_HUMAN	KIF3A_HUMAN							KIF3A_HUMAN
SPB8_HUMAN	UFC1_HUMAN							UFC1_HUMAN
NDUB9_HUMAN	LIN7A_HUMAN							LIN7A_HUMAN
TYPH_HUMAN	PERL_HUMAN							PERL_HUMAN
ECM29_HUMAN	SMU1_HUMAN							SMU1_HUMAN
FA50A_HUMAN	LZTL1_HUMAN							LZTL1_HUMAN
SNR40_HUMAN	ELAV4_HUMAN							ELAV4_HUMAN
MCM7_HUMAN	TRIM3_HUMAN							TRIM3_HUMAN
SAA4_HUMAN	COPE_HUMAN							COPE_HUMAN
NCLN_HUMAN	MCRI1_HUMAN							MCRI1_HUMAN
EHD4_HUMAN	AP3S1_HUMAN							AP3S1_HUMAN
TIMP1_HUMAN	PCCA_HUMAN							PCCA_HUMAN
FACE1_HUMAN	PMGE_HUMAN							PMGE_HUMAN
DCTP1_HUMAN	TMOD3_HUMAN							TMOD3_HUMAN
A2GL_HUMAN	TRIR_HUMAN							TRIR_HUMAN
RBNS5_HUMAN	MUTA_HUMAN							MUTA_HUMAN
PDLI5_HUMAN	LEMD2_HUMAN							LEMD2_HUMAN
KLK6_HUMAN	IVD_HUMAN							IVD_HUMAN
TERF2_HUMAN	SLAI2_HUMAN							SLAI2_HUMAN
STX4_HUMAN	PDE6D_HUMAN							PDE6D_HUMAN
RRP1_HUMAN	MGT5A_HUMAN							MGT5A_HUMAN
ITA3_HUMAN	STX6_HUMAN							STX6_HUMAN
NOP2_HUMAN	UBR5_HUMAN							UBR5_HUMAN
SPRE_HUMAN	ADH7_HUMAN							ADH7_HUMAN
NU205_HUMAN	NXN_HUMAN							NXN_HUMAN
RNT2_HUMAN	ZN608_HUMAN							ZN608_HUMAN
IBP3_HUMAN	IL36G_HUMAN							IL36G_HUMAN
ACTB_HUMAN	DDX21_HUMAN							DDX21_HUMAN
PDS5B_HUMAN	RB39B_HUMAN							RB39B_HUMAN
WASF3_HUMAN	ARVC_HUMAN							ARVC_HUMAN
H2AX_HUMAN	SCO1_HUMAN							SCO1_HUMAN
BPIB1_HUMAN	PTGR1_HUMAN							PTGR1_HUMAN
ACSL4_HUMAN	KLK10_HUMAN							KLK10_HUMAN
LRP1_HUMAN	NDE1_HUMAN							NDE1_HUMAN
PPCE_HUMAN	DC1I1_HUMAN							DC1I1_HUMAN
INO1_HUMAN	CCD50_HUMAN							CCD50_HUMAN
PP1B_HUMAN	EST2_HUMAN							EST2_HUMAN
NCAM2_HUMAN	APOC1_HUMAN							APOC1_HUMAN
RLA1_HUMAN	RAB9A_HUMAN							RAB9A_HUMAN
PAI2_HUMAN	GRPE1_HUMAN							GRPE1_HUMAN
NECP1_HUMAN	RGS6_HUMAN							RGS6_HUMAN
CD81_HUMAN	LAMP1_HUMAN							LAMP1_HUMAN
LARP1_HUMAN	KIME_HUMAN							KIME_HUMAN
CSN2_HUMAN	THOP1_HUMAN							THOP1_HUMAN
CADM3_HUMAN	AIMP2_HUMAN							AIMP2_HUMAN
HIP1R_HUMAN	SCYL2_HUMAN							SCYL2_HUMAN
ITSN1_HUMAN	ES8L1_HUMAN							ES8L1_HUMAN
PP14B_HUMAN	STRBP_HUMAN							STRBP_HUMAN
PLXA1_HUMAN	TIM50_HUMAN							TIM50_HUMAN
EWS_HUMAN	TOIP1_HUMAN							TOIP1_HUMAN
CADM2_HUMAN	PPIF_HUMAN							PPIF_HUMAN
CSN8_HUMAN	ENDOU_HUMAN							ENDOU_HUMAN
DYST_HUMAN	LSM6_HUMAN							LSM6_HUMAN
KAD2_HUMAN	ACBD5_HUMAN							ACBD5_HUMAN
SF01_HUMAN	STAT1_HUMAN							STAT1_HUMAN
SMAP_HUMAN	ISK5_HUMAN							ISK5_HUMAN
MUCL1_HUMAN	PDLI1_HUMAN							PDLI1_HUMAN
PURA2_HUMAN	GDE_HUMAN							GDE_HUMAN
NEUL_HUMAN	FXR2_HUMAN							FXR2_HUMAN
PFD4_HUMAN	DDX23_HUMAN							DDX23_HUMAN
GIT1_HUMAN	GMPPA_HUMAN							GMPPA_HUMAN
RS15_HUMAN	CFAB_HUMAN							CFAB_HUMAN
FIBG_HUMAN	IMA1_HUMAN							IMA1_HUMAN
DLGP4_HUMAN	SNG3_HUMAN							SNG3_HUMAN
SMCA5_HUMAN	ARBK1_HUMAN							ARBK1_HUMAN
SPEE_HUMAN	MIRO1_HUMAN							MIRO1_HUMAN
RL29_HUMAN	ACBD7_HUMAN							ACBD7_HUMAN
NED4L_HUMAN	UCHL5_HUMAN							UCHL5_HUMAN
TM1L2_HUMAN	AF1Q_HUMAN							AF1Q_HUMAN
COX6C_HUMAN	SPB8_HUMAN							SPB8_HUMAN
CLPP_HUMAN	NDUB9_HUMAN							NDUB9_HUMAN
H13_HUMAN	TYPH_HUMAN							TYPH_HUMAN
PUR2_HUMAN	SDF2_HUMAN							SDF2_HUMAN
FSIP2_HUMAN	IGHM_HUMAN							IGHM_HUMAN
CHD3_HUMAN	NCLN_HUMAN							NCLN_HUMAN
OPCM_HUMAN	HEM2_HUMAN							HEM2_HUMAN
CMC2_HUMAN	EHD4_HUMAN							EHD4_HUMAN
PCDH7_HUMAN	NDUB3_HUMAN							NDUB3_HUMAN
CBX1_HUMAN	SC23B_HUMAN							SC23B_HUMAN
ATIF1_HUMAN	FACE1_HUMAN							FACE1_HUMAN
CP19A_HUMAN	DCTP1_HUMAN							DCTP1_HUMAN
TBC24_HUMAN	A2GL_HUMAN							A2GL_HUMAN
NRX1A_HUMAN	RBNS5_HUMAN							RBNS5_HUMAN
CAMKV_HUMAN	KLK6_HUMAN							KLK6_HUMAN
GMDS_HUMAN	TERF2_HUMAN							TERF2_HUMAN
BUB3_HUMAN	NAGAB_HUMAN							NAGAB_HUMAN
GAPD1_HUMAN	RRP1_HUMAN							RRP1_HUMAN
VATG1_HUMAN	ITA3_HUMAN							ITA3_HUMAN
PSME3_HUMAN	SPB6_HUMAN							SPB6_HUMAN
VAC14_HUMAN	SMAP2_HUMAN							SMAP2_HUMAN
UCHL3_HUMAN	NOP2_HUMAN							NOP2_HUMAN
ABCF1_HUMAN	SPRE_HUMAN							SPRE_HUMAN
GNPI1_HUMAN	NU205_HUMAN							NU205_HUMAN
NECT1_HUMAN	IBP3_HUMAN							IBP3_HUMAN
CATL2_HUMAN	GOGB1_HUMAN							GOGB1_HUMAN
GINM1_HUMAN	CP51A_HUMAN							CP51A_HUMAN
RHOB_HUMAN	AT131_HUMAN							AT131_HUMAN
RBM8A_HUMAN	PCP_HUMAN							PCP_HUMAN
NRP2_HUMAN	KCD12_HUMAN							KCD12_HUMAN
OSBL8_HUMAN	S4A4_HUMAN							LARP1_HUMAN
SMC1A_HUMAN	LARP1_HUMAN							RDH11_HUMAN
PIPNB_HUMAN	RDH11_HUMAN							CNTFR_HUMAN
IMA4_HUMAN	CNTFR_HUMAN							HIP1R_HUMAN
MTAP_HUMAN	HIP1R_HUMAN							FIBA_HUMAN
NAC2_HUMAN	FIBA_HUMAN							DYH6_HUMAN
BTF3_HUMAN	PGAP1_HUMAN							PFD6_HUMAN
TB10B_HUMAN	DYH6_HUMAN							PTN11_HUMAN
THIK_HUMAN	PFD6_HUMAN							ITSN1_HUMAN
PRC2C_HUMAN	PTN11_HUMAN							PRAF2_HUMAN
RL18A_HUMAN	ITSN1_HUMAN							BAX_HUMAN
AN32E_HUMAN	PRAF2_HUMAN							RBM12_HUMAN
GCP60_HUMAN	BAX_HUMAN							HTRA1_HUMAN
CTND2_HUMAN	RBM12_HUMAN							RABP2_HUMAN
ACOC_HUMAN	HTRA1_HUMAN							KAD2_HUMAN
GPX1_HUMAN	RABP2_HUMAN							SMC3_HUMAN
OGT1_HUMAN	KAD2_HUMAN							PURA2_HUMAN
UBQL4_HUMAN	SMC3_HUMAN							PLST_HUMAN
MOB1A_HUMAN	PURA2_HUMAN							ASGL1_HUMAN
S12A5_HUMAN	PLST_HUMAN							UBFD1_HUMAN
AEDO_HUMAN	ASGL1_HUMAN							RABE1_HUMAN
REEP1_HUMAN	UBFD1_HUMAN							CCDC6_HUMAN
ERO1A_HUMAN	RABE1_HUMAN							ATP5I_HUMAN
CAMP2_HUMAN	CCDC6_HUMAN							COX6C_HUMAN
HOOK3_HUMAN	CE192_HUMAN							CD99_HUMAN
SL9A6_HUMAN	ATP5I_HUMAN							H13_HUMAN
HMGA2_HUMAN	COX6C_HUMAN							YLPM1_HUMAN
SMD1_HUMAN	CD99_HUMAN							SRP72_HUMAN
GSTM3_HUMAN	H13_HUMAN							PTPA_HUMAN
LNP_HUMAN	YLPM1_HUMAN							SPB5_HUMAN
MCES_HUMAN	SRP72_HUMAN							2A5E_HUMAN
IF1AX_HUMAN	PTPA_HUMAN							APRV1_HUMAN
COPZ1_HUMAN	SPB5_HUMAN							FERM2_HUMAN
ASSY_HUMAN	2A5E_HUMAN							TBC24_HUMAN
GPDM_HUMAN	APRV1_HUMAN							CASP3_HUMAN
IGLO5_HUMAN	FERM2_HUMAN							ILEU_HUMAN
PALM2_HUMAN	TBC24_HUMAN							SPCS2_HUMAN
PHS_HUMAN	CASP3_HUMAN							EMAL4_HUMAN
CX7A2_HUMAN	ILEU_HUMAN							GDPD3_HUMAN
SF3A3_HUMAN	SPCS2_HUMAN							BZW2_HUMAN
NSDHL_HUMAN	EMAL4_HUMAN							DDB1_HUMAN
NDUA5_HUMAN	GDPD3_HUMAN							UCHL3_HUMAN
SSRD_HUMAN	BZW2_HUMAN							SCEL_HUMAN
GLYG_HUMAN	DDB1_HUMAN							ABCF1_HUMAN
NAC1_HUMAN	UCHL3_HUMAN							PDIP3_HUMAN
EIF3K_HUMAN	SCEL_HUMAN							PSB3_HUMAN
MESD_HUMAN	ABCF1_HUMAN							NRX2A_HUMAN
KAD4_HUMAN	PDIP3_HUMAN							NDUV2_HUMAN
SCRB2_HUMAN	PSB3_HUMAN							S10AE_HUMAN
RBM25_HUMAN	NRX2A_HUMAN							NRP2_HUMAN
NDUS4_HUMAN	NDUV2_HUMAN							GRDN_HUMAN
NPL4_HUMAN	S10AE_HUMAN							CO6A3_HUMAN
DIP2B_HUMAN	PLCG1_HUMAN							TIGAR_HUMAN
EXOC1_HUMAN	NRP2_HUMAN							PAFA_HUMAN
PLSL_HUMAN	GRDN_HUMAN							PITH1_HUMAN
DAG1_HUMAN	CO6A3_HUMAN							MTAP_HUMAN
RETR2_HUMAN	TIGAR_HUMAN							AMPD2_HUMAN
DSC2_HUMAN	PAFA_HUMAN							KLC2_HUMAN
ATAD1_HUMAN	PITH1_HUMAN							MARK1_HUMAN
RAB8A_HUMAN	MTAP_HUMAN							SYN3_HUMAN
ZN326_HUMAN	CUL5_HUMAN							MLEC_HUMAN
HMOX2_HUMAN	AMPD2_HUMAN							CTND2_HUMAN
SRP09_HUMAN	LSM5_HUMAN							PP1G_HUMAN
HOME1_HUMAN	KLC2_HUMAN							SHRM2_HUMAN
SGTB_HUMAN	MARK1_HUMAN							STOX2_HUMAN
TCO1_HUMAN	SYN3_HUMAN							SPF27_HUMAN
PTPS_HUMAN	MLEC_HUMAN							PPIL1_HUMAN
GAN_HUMAN	CTND2_HUMAN							GDPD1_HUMAN
SYN2_HUMAN	PP1G_HUMAN							KAT3_HUMAN
PCDH9_HUMAN	SHRM2_HUMAN							DIRA2_HUMAN
LG3BP_HUMAN	NDUA9_HUMAN							CUL2_HUMAN
CPNS2_HUMAN	STOX2_HUMAN							PALM2_HUMAN
RBGP1_HUMAN	SPF27_HUMAN							NC2B_HUMAN
STAU2_HUMAN	PPIL1_HUMAN							RAB4A_HUMAN
GNAZ_HUMAN	SIAE_HUMAN							PRIO_HUMAN
RENT1_HUMAN	GDPD1_HUMAN							VP26A_HUMAN
NDUBA_HUMAN	KAT3_HUMAN							DTD1_HUMAN
MP2K6_HUMAN	DIRA2_HUMAN							LEG1_HUMAN
QOR_HUMAN	CUL2_HUMAN							CO4B_HUMAN
CLPT1_HUMAN	PALM2_HUMAN							KBTBB_HUMAN
GTR3_HUMAN	NC2B_HUMAN							SCRB2_HUMAN
TRXR1_HUMAN	RAB4A_HUMAN							CHMP6_HUMAN
PSMF1_HUMAN	PRIO_HUMAN							RBM25_HUMAN
DTNA_HUMAN	VP26A_HUMAN							SIR2_HUMAN
LTBP4_HUMAN	DTD1_HUMAN							PSD10_HUMAN
NDUAD_HUMAN	LEG1_HUMAN							NDUB8_HUMAN
GHC1_HUMAN	MCM2_HUMAN							NOE1_HUMAN
IF2B2_HUMAN	RTL1_HUMAN							FCL_HUMAN
SUN2_HUMAN	CO4B_HUMAN							ZN326_HUMAN
DHRS1_HUMAN	KBTBB_HUMAN							SRP09_HUMAN
CX6B1_HUMAN	ARMC1_HUMAN							CHM1A_HUMAN
AT1B3_HUMAN	SCRB2_HUMAN							CYTC_HUMAN
UBR4_HUMAN	CHMP6_HUMAN							ARK72_HUMAN
KTDAP_HUMAN	RBM25_HUMAN							FHL1_HUMAN
CYTT_HUMAN	SIR2_HUMAN							TCO1_HUMAN
CTBP2_HUMAN	PSD10_HUMAN							USP9X_HUMAN
S10AC_HUMAN	NDUB8_HUMAN							LG3BP_HUMAN
CLVS2_HUMAN	NOE1_HUMAN							SYMPK_HUMAN
MAP2_HUMAN	FCL_HUMAN							PACN2_HUMAN
NDUS5_HUMAN	ZN326_HUMAN							HIBCH_HUMAN
NGF_HUMAN	SRP09_HUMAN							PLAP_HUMAN
MOGS_HUMAN	CHM1A_HUMAN							IGSF8_HUMAN
GFPT1_HUMAN	CYTC_HUMAN							RENT1_HUMAN
AP2S1_HUMAN	MCM5_HUMAN							NEUG_HUMAN
PP14C_HUMAN	ARK72_HUMAN							PYRG1_HUMAN
GLYR1_HUMAN	FHL1_HUMAN							ABI1_HUMAN
PERL_HUMAN	TCO1_HUMAN							CSN7A_HUMAN
LS14B_HUMAN	USP9X_HUMAN							CETN2_HUMAN
ACSL6_HUMAN	LG3BP_HUMAN							IST1_HUMAN
RANB3_HUMAN	SYMPK_HUMAN							ITB6_HUMAN
CAMP_HUMAN	TRHY_HUMAN							GNL1_HUMAN
MUTA_HUMAN	PACN2_HUMAN							PELP1_HUMAN
LEMD2_HUMAN	HIBCH_HUMAN							LTBP4_HUMAN
CD47_HUMAN	PLAP_HUMAN							CAMLG_HUMAN
SFXN5_HUMAN	IGSF8_HUMAN							AOFA_HUMAN
DCTN6_HUMAN	RENT1_HUMAN							ZO1_HUMAN
PDXL2_HUMAN	NEUG_HUMAN							VMA5A_HUMAN
ZN185_HUMAN	MAVS_HUMAN							CX6B1_HUMAN
NAA10_HUMAN	PYRG1_HUMAN							MYH11_HUMAN
DHC24_HUMAN	ABI1_HUMAN							TTL12_HUMAN
SPT6H_HUMAN	CSN7A_HUMAN							CYTT_HUMAN
ZN608_HUMAN	CETN2_HUMAN							APOA4_HUMAN
DDX21_HUMAN	IST1_HUMAN							NDUB4_HUMAN
TIAR_HUMAN	ITB6_HUMAN							COA3_HUMAN
HEXA_HUMAN	SLTM_HUMAN							QSOX1_HUMAN
THTR_HUMAN	GNL1_HUMAN							AGRG1_HUMAN
BCR_HUMAN	PELP1_HUMAN							SODM_HUMAN
F136A_HUMAN	LTBP4_HUMAN							GFPT1_HUMAN
SCD5_HUMAN	CAMLG_HUMAN							ACYP2_HUMAN
MCM6_HUMAN	AOFA_HUMAN							GLYR1_HUMAN
ATP6_HUMAN	O95678							TE2IP_HUMAN
APOB_HUMAN	ZO1_HUMAN							TCRG1_HUMAN
GALD1_HUMAN	VMA5A_HUMAN							STT3B_HUMAN
LAMP1_HUMAN	CX6B1_HUMAN							NDUS2_HUMAN
ES8L1_HUMAN	MYH11_HUMAN							S10A2_HUMAN
DEMA_HUMAN	TTL12_HUMAN							LS14B_HUMAN
ATP9A_HUMAN	CYTT_HUMAN							RL1D1_HUMAN
CDK1_HUMAN	APOA4_HUMAN							ACACA_HUMAN
GSHR_HUMAN	NDUB4_HUMAN							SMCE1_HUMAN
AGAP3_HUMAN	COA3_HUMAN							RCC1_HUMAN
4EBP2_HUMAN	QSOX1_HUMAN							SNX4_HUMAN
ECI2_HUMAN	AGRG1_HUMAN							CNOT1_HUMAN
PSMD9_HUMAN	SODM_HUMAN							KV320_HUMAN
ENDOU_HUMAN	GFPT1_HUMAN							EXOC7_HUMAN
EGLN1_HUMAN	ACYP2_HUMAN							ARFG2_HUMAN
TIM9_HUMAN	GLYR1_HUMAN							RUXG_HUMAN
UB2E2_HUMAN	TE2IP_HUMAN							THTR_HUMAN
ISK5_HUMAN	TCRG1_HUMAN							CCAR1_HUMAN
NPTN_HUMAN	STT3B_HUMAN							VIGLN_HUMAN
AP1G1_HUMAN	NDUS2_HUMAN							SCD5_HUMAN
A2MG_HUMAN	S10A2_HUMAN							DNJB6_HUMAN
IMA1_HUMAN	LS14B_HUMAN							DEMA_HUMAN
SNG3_HUMAN	GFRA1_HUMAN							IMPA2_HUMAN
PPT1_HUMAN	RL1D1_HUMAN							SCMC1_HUMAN
SNX27_HUMAN	ACACA_HUMAN							PER1_HUMAN
KT33B_HUMAN	SMC2_HUMAN							PPT1_HUMAN
SG1D2_HUMAN	SMCE1_HUMAN							KT33B_HUMAN
SDF2_HUMAN	RCC1_HUMAN							TIRR_HUMAN
AGR2_HUMAN	SNX4_HUMAN							LFTY2_HUMAN
PRUN1_HUMAN	CNOT1_HUMAN							ECM29_HUMAN
CYFP1_HUMAN	PPCEL_HUMAN							FA50A_HUMAN
CSRP1_HUMAN	KV320_HUMAN							SAA4_HUMAN
PSMD5_HUMAN	EXOC7_HUMAN							CARM1_HUMAN
HEM2_HUMAN	ARFG2_HUMAN							TIMP1_HUMAN
NDUB3_HUMAN	RUXG_HUMAN							PDLI5_HUMAN
DIAC_HUMAN	THTR_HUMAN							ATPK_HUMAN
SNX30_HUMAN	CCAR1_HUMAN							GOGA2_HUMAN
SC23B_HUMAN	VIGLN_HUMAN							STX4_HUMAN
CATZ_HUMAN	SCD5_HUMAN							TREX2_HUMAN
KCC2A_HUMAN	DNJB6_HUMAN							RNT2_HUMAN
ATPK_HUMAN	DEMA_HUMAN							ACTB_HUMAN
GOGA2_HUMAN	IMPA2_HUMAN							PDS5B_HUMAN
OCRL_HUMAN	SCMC1_HUMAN							HSP76_HUMAN
CBL_HUMAN	CO4A2_HUMAN							MUC16_HUMAN
TREX2_HUMAN	PER1_HUMAN							ACSL4_HUMAN
SPB6_HUMAN	MUC5A_HUMAN							SKP1_HUMAN
CFA20_HUMAN	PPT1_HUMAN							KIF1A_HUMAN
SYNE1_HUMAN	KT33B_HUMAN							MAP1S_HUMAN
MDN1_HUMAN	TIRR_HUMAN							UTS2_HUMAN
CRERF_HUMAN	ETFD_HUMAN							CSK22_HUMAN
HSP76_HUMAN	LFTY2_HUMAN							ETFA_HUMAN
STAT_HUMAN	ECM29_HUMAN							LZIC_HUMAN
RADI_HUMAN	FA50A_HUMAN							ARHL2_HUMAN
UFM1_HUMAN	IGHG3_HUMAN							MYPT1_HUMAN
MAP1S_HUMAN	SAA4_HUMAN							WDR44_HUMAN
SC16A_HUMAN	CARM1_HUMAN							TRI29_HUMAN
CYTN_HUMAN	K2C72_HUMAN							BIEA_HUMAN
SF3B3_HUMAN	LBR_HUMAN							AAK1_HUMAN
TPR_HUMAN	TIMP1_HUMAN							PLIN3_HUMAN
KATL2_HUMAN	PDLI5_HUMAN							TOM22_HUMAN
ACSL3_HUMAN	ATPK_HUMAN							FKB1A_HUMAN
BPIA2_HUMAN	GOGA2_HUMAN							CADM2_HUMAN
CHD4_HUMAN	SPB7_HUMAN							TBB6_HUMAN
RDH11_HUMAN	STX4_HUMAN							TWF1_HUMAN
ARHL2_HUMAN	HM13_HUMAN							SF01_HUMAN
MYPT1_HUMAN	TREX2_HUMAN							MUCL1_HUMAN
LEG1H_HUMAN	TBCD4_HUMAN							H90B2_HUMAN
FIBA_HUMAN	HV374_HUMAN							FIBG_HUMAN
PDE8B_HUMAN	RNT2_HUMAN							ISOC1_HUMAN
AASD1_HUMAN	CASC4_HUMAN							MCA3_HUMAN
PFD6_HUMAN	ACTB_HUMAN							FXYD6_HUMAN
TOM22_HUMAN	PDS5B_HUMAN							PUR2_HUMAN
RBM12_HUMAN	HSP76_HUMAN							PPP5_HUMAN
GTF2I_HUMAN	MUC16_HUMAN							EIF3B_HUMAN
CHMP7_HUMAN	ACSL4_HUMAN							VATF_HUMAN
STX1A_HUMAN	SKP1_HUMAN							KCC2B_HUMAN
LTOR1_HUMAN	KIF1A_HUMAN							PCDH7_HUMAN
H90B2_HUMAN	MAP1S_HUMAN							CP19A_HUMAN
BASI_HUMAN	UTS2_HUMAN							SAR1A_HUMAN
CADM1_HUMAN	CSK22_HUMAN							ACADM_HUMAN
CZIB_HUMAN	ETFA_HUMAN							GLRX3_HUMAN
HDGR2_HUMAN	LZIC_HUMAN							CNPY2_HUMAN
ESTD_HUMAN	ARHL2_HUMAN							KI21B_HUMAN
ATP5I_HUMAN	MYPT1_HUMAN							SERB_HUMAN
HPCL4_HUMAN	WDR44_HUMAN							ZN207_HUMAN
FDFT_HUMAN	TRI29_HUMAN							IGHG2_HUMAN
RHG35_HUMAN	BIEA_HUMAN							SPD2B_HUMAN
FBP1L_HUMAN	AAK1_HUMAN							WBP11_HUMAN
TPM2_HUMAN	PLIN3_HUMAN							P4HA1_HUMAN
LANC2_HUMAN	TOM22_HUMAN							TLN2_HUMAN
ACINU_HUMAN	FKB1A_HUMAN							TECR_HUMAN
ABHDA_HUMAN	CADM2_HUMAN							SMC1A_HUMAN
VPS29_HUMAN	TBB6_HUMAN							S10AD_HUMAN
ERG7_HUMAN	TWF1_HUMAN							RBX1_HUMAN
AXA81_HUMAN	SF01_HUMAN							STAU1_HUMAN
CNPY2_HUMAN	MUCL1_HUMAN							HSDL1_HUMAN
ATP5E_HUMAN	H90B2_HUMAN							AN32E_HUMAN
NDUA4_HUMAN	FIBG_HUMAN							GCP60_HUMAN
CDS2_HUMAN	ISOC1_HUMAN							SC23A_HUMAN
MTCH2_HUMAN	MCA3_HUMAN							MOB1A_HUMAN
C99L2_HUMAN	FXYD6_HUMAN							ERO1A_HUMAN
SEC13_HUMAN	PUR2_HUMAN							GSTM3_HUMAN
SCEL_HUMAN	PPP5_HUMAN							NIPS2_HUMAN
IGHG2_HUMAN	EIF3B_HUMAN							ADAS_HUMAN
NDUV2_HUMAN	VATF_HUMAN							C1QT4_HUMAN
SAP18_HUMAN	KCC2B_HUMAN							B2MG_HUMAN
CYTD_HUMAN	PCDH7_HUMAN							HBA_HUMAN
AQP4_HUMAN	CP19A_HUMAN							UBE2Z_HUMAN
TMED2_HUMAN	SAR1A_HUMAN							TCEA1_HUMAN
RECQ1_HUMAN	ACADM_HUMAN							NSDHL_HUMAN
S10AD_HUMAN	GLRX3_HUMAN							NDUA5_HUMAN
UBE3A_HUMAN	CNPY2_HUMAN							ZRAB2_HUMAN
CDN1B_HUMAN	KI21B_HUMAN							FKB10_HUMAN
AMPD2_HUMAN	SERB_HUMAN							ADK_HUMAN
SRBS2_HUMAN	ZN207_HUMAN							GSLG1_HUMAN
RBX1_HUMAN	IGHG2_HUMAN							NUD11_HUMAN
STAU1_HUMAN	SPD2B_HUMAN							MESD_HUMAN
HSDL1_HUMAN	WBP11_HUMAN							KAD4_HUMAN
MARK1_HUMAN	P4HA1_HUMAN							IF2B3_HUMAN
SYN3_HUMAN	TLN2_HUMAN							AN32B_HUMAN
MLEC_HUMAN	TECR_HUMAN							MCTS1_HUMAN
TIM44_HUMAN	SMC1A_HUMAN							HMOX2_HUMAN
FAF2_HUMAN	S10AD_HUMAN							TMX4_HUMAN
IGBP1_HUMAN	RBX1_HUMAN							PCNP_HUMAN
PBDC1_HUMAN	STAU1_HUMAN							UBCP1_HUMAN
ARFG1_HUMAN	HSDL1_HUMAN							VTI1B_HUMAN
2A5D_HUMAN	AN32E_HUMAN							RBGP1_HUMAN
RS30_HUMAN	GCP60_HUMAN							CLPT1_HUMAN
ZN512_HUMAN	SC23A_HUMAN							THUM1_HUMAN
F1712_HUMAN	MOB1A_HUMAN							SRSF4_HUMAN
ELOC_HUMAN	ERO1A_HUMAN							TRXR1_HUMAN
HBA_HUMAN	GSTM3_HUMAN							NDUC2_HUMAN
KAT3_HUMAN	NIPS2_HUMAN							LMAN2_HUMAN
UBE2Z_HUMAN	ADAS_HUMAN							EIF3H_HUMAN
NC2B_HUMAN	C1QT4_HUMAN							DHRS7_HUMAN
VP26A_HUMAN	B2MG_HUMAN							AIP_HUMAN
PKP3_HUMAN	HBA_HUMAN							DHRS1_HUMAN
CAMP3_HUMAN	UBE2Z_HUMAN							TXD17_HUMAN
CHMP6_HUMAN	TCEA1_HUMAN							COPG1_HUMAN
CY1_HUMAN	NSDHL_HUMAN							AT1B3_HUMAN
SIR2_HUMAN	NDUA5_HUMAN							SLIRP_HUMAN
RS27L_HUMAN	ZRAB2_HUMAN							PPID_HUMAN
TR112_HUMAN	FKB10_HUMAN							ACPH_HUMAN
SYNRG_HUMAN	ADK_HUMAN							SSRP1_HUMAN
GALK1_HUMAN	GSLG1_HUMAN							ZFR_HUMAN
SRS11_HUMAN	NUD11_HUMAN							MYG1_HUMAN
SYMPK_HUMAN	MESD_HUMAN							TGM5_HUMAN
IGSF8_HUMAN	KAD4_HUMAN							GBG5_HUMAN
RAB8B_HUMAN	IF2B3_HUMAN							KHDR3_HUMAN
CAVN1_HUMAN	AN32B_HUMAN							RN214_HUMAN
PGES2_HUMAN	MCTS1_HUMAN							PTRD1_HUMAN
GNL1_HUMAN	HMOX2_HUMAN							NOMO1_HUMAN
SPB13_HUMAN	TMX4_HUMAN							FBLL1_HUMAN
CREG1_HUMAN	UTER_HUMAN							ACSL6_HUMAN
UBF1_HUMAN	PCNP_HUMAN							MPP6_HUMAN
CSK2B_HUMAN	UBCP1_HUMAN							EMC2_HUMAN
CPSF7_HUMAN	VTI1B_HUMAN							KCRM_HUMAN
FARP1_HUMAN	RBGP1_HUMAN							SPRC_HUMAN
NMT1_HUMAN	CLPT1_HUMAN							HEXA_HUMAN
QORX_HUMAN	THUM1_HUMAN							P07996
SLIRP_HUMAN	SRSF4_HUMAN							PRP6_HUMAN
SODC_HUMAN	TRXR1_HUMAN							PDLI4_HUMAN
GNA11_HUMAN	ODO1_HUMAN							ATP6_HUMAN
CHIP_HUMAN	NDUC2_HUMAN							AK1C3_HUMAN
APOA4_HUMAN	LMAN2_HUMAN							PCYOX_HUMAN
MYG1_HUMAN	EIF3H_HUMAN							ATP9A_HUMAN
UBA6_HUMAN	DHRS7_HUMAN							CDK1_HUMAN
GPX4_HUMAN	AIP_HUMAN							GSHR_HUMAN
ACADV_HUMAN	DHRS1_HUMAN							SPCS3_HUMAN
KIF3A_HUMAN	GSH0_HUMAN							MCM4_HUMAN
CMGA_HUMAN	TXD17_HUMAN							AACT_HUMAN
RN214_HUMAN	COPG1_HUMAN							CFAI_HUMAN
VPS52_HUMAN	AT1B3_HUMAN							SG1D2_HUMAN
PCCA_HUMAN	SLIRP_HUMAN							SYPH_HUMAN
TRIR_HUMAN	PPID_HUMAN							AGR2_HUMAN
MPP6_HUMAN	ACPH_HUMAN							SNR40_HUMAN
MTMR5_HUMAN	SSRP1_HUMAN							CSRP1_HUMAN
CNOT1_HUMAN	ZFR_HUMAN							DIAC_HUMAN
YTHD2_HUMAN	MYG1_HUMAN							ACBG1_HUMAN
SPRC_HUMAN	TGM5_HUMAN							STAT_HUMAN
P07996	GBG5_HUMAN							ZC3H1_HUMAN
ASNS_HUMAN	KHDR3_HUMAN							PFD5_HUMAN
CHM2A_HUMAN	RN214_HUMAN							NCAM2_HUMAN
KLK10_HUMAN	PTRD1_HUMAN							SYNJ1_HUMAN
EPN4_HUMAN	NOMO1_HUMAN							MA7D1_HUMAN
AK1C3_HUMAN	FBLL1_HUMAN							LIPA3_HUMAN
GTPB1_HUMAN	ACSL6_HUMAN							ACOX1_HUMAN
CFAI_HUMAN	MPP6_HUMAN							RBM3_HUMAN
ARBK1_HUMAN	EMC2_HUMAN							AP3D1_HUMAN
NSUN2_HUMAN	KCRM_HUMAN							TRIO_HUMAN
KAD5_HUMAN	SPRC_HUMAN							SH3L1_HUMAN
CARM1_HUMAN	HEXA_HUMAN							HS74L_HUMAN
RAB25_HUMAN	P07996							PLXA1_HUMAN
GNS_HUMAN	PRP6_HUMAN							CLCC1_HUMAN
RRP44_HUMAN	PDLI4_HUMAN							EWS_HUMAN
PTPRN_HUMAN	ATP6_HUMAN							DPP3_HUMAN
ACBG1_HUMAN	AK1C3_HUMAN							RAB3C_HUMAN
TSP2_HUMAN	PCYOX_HUMAN							KAPCB_HUMAN
DUS3_HUMAN	ATP9A_HUMAN							THIM_HUMAN
SCAM3_HUMAN	CDK1_HUMAN							ZC21A_HUMAN
GRAP1_HUMAN	GSHR_HUMAN							STX1A_HUMAN
TRY3_HUMAN	SPCS3_HUMAN							EAA2_HUMAN
MUC16_HUMAN	MCM4_HUMAN							SRGP2_HUMAN
PCP_HUMAN	AACT_HUMAN							PLTP_HUMAN
IPO5_HUMAN	CFAI_HUMAN							IF4E_HUMAN
NRCAM_HUMAN	SG1D2_HUMAN							DLGP4_HUMAN
EAA1_HUMAN	SYPH_HUMAN							SRP54_HUMAN
DYL1_HUMAN	AGR2_HUMAN							SIAS_HUMAN
CSK22_HUMAN	SNR40_HUMAN							ATD3A_HUMAN
MA7D1_HUMAN	CSRP1_HUMAN							PYC_HUMAN
SYNEM_HUMAN	DIAC_HUMAN							DENR_HUMAN
SART3_HUMAN	ACBG1_HUMAN							STAM1_HUMAN
TRIO_HUMAN	CA2D1_HUMAN							RL27A_HUMAN
CUTA_HUMAN	STAT_HUMAN							CENPV_HUMAN
RAB3C_HUMAN	ZC3H1_HUMAN							AP1B1_HUMAN
PRDX4_HUMAN	PFD5_HUMAN							GBRL2_HUMAN
OGA_HUMAN	NCAM2_HUMAN							MVD1_HUMAN
DHB12_HUMAN	SYNJ1_HUMAN							CMC2_HUMAN
PLPR3_HUMAN	MA7D1_HUMAN							PC4L1_HUMAN
CSN6_HUMAN	LIPA3_HUMAN							TPM2_HUMAN
IPP2_HUMAN	ACOX1_HUMAN							EIF1_HUMAN
SG2A1_HUMAN	RBM3_HUMAN							LANC2_HUMAN
CLIC4_HUMAN	AP3D1_HUMAN							RAB1B_HUMAN
ASGL1_HUMAN	TRIO_HUMAN							NEB2_HUMAN
UBFD1_HUMAN	SH3L1_HUMAN							FN3K_HUMAN
RABE1_HUMAN	HS74L_HUMAN							MAGD2_HUMAN
GPSM1_HUMAN	PLXA1_HUMAN							REEP2_HUMAN
AHNK2_HUMAN	CLCC1_HUMAN							CAMKV_HUMAN
IF4E_HUMAN	EWS_HUMAN							CDS2_HUMAN
FXYD6_HUMAN	DPP3_HUMAN							PGM2_HUMAN
PCNA_HUMAN	RAB3C_HUMAN							NEGR1_HUMAN
ABCE1_HUMAN	KAPCB_HUMAN							OAT_HUMAN
CD99_HUMAN	THIM_HUMAN							MTCH2_HUMAN
NEO1_HUMAN	ZC21A_HUMAN							C1QT5_HUMAN
RS26_HUMAN	STX1A_HUMAN							TOM20_HUMAN
ABCD3_HUMAN	EAA2_HUMAN							M4K4_HUMAN
UBE2O_HUMAN	SRGP2_HUMAN							OSBL8_HUMAN
CA2D2_HUMAN	PLTP_HUMAN							RL36_HUMAN
CO3_HUMAN	IF4E_HUMAN							S10AG_HUMAN
NDUS3_HUMAN	DLGP4_HUMAN							EIF3F_HUMAN
PC4L1_HUMAN	SRP54_HUMAN							HINT2_HUMAN
ARP5L_HUMAN	SIAS_HUMAN							TIM44_HUMAN
APRV1_HUMAN	ATD3A_HUMAN							HNRH2_HUMAN
LONM_HUMAN	PYC_HUMAN							OGT1_HUMAN
CASP3_HUMAN	DENR_HUMAN							PBDC1_HUMAN
NEGR1_HUMAN	STAM1_HUMAN							PEPD_HUMAN
EMAL4_HUMAN	RL27A_HUMAN							2A5D_HUMAN
SERB_HUMAN	CENPV_HUMAN							PUR8_HUMAN
P4HA1_HUMAN	AP1B1_HUMAN							HMGA2_HUMAN
SRS10_HUMAN	SMRC2_HUMAN							SMD1_HUMAN
TECR_HUMAN	GBRL2_HUMAN							LNP_HUMAN
GRDN_HUMAN	MVD1_HUMAN							HXA5_HUMAN
RL38_HUMAN	CMC2_HUMAN							CD44_HUMAN
ATP5L_HUMAN	PC4L1_HUMAN							CRYAB_HUMAN
GNAI3_HUMAN	TPM2_HUMAN							GBG12_HUMAN
HINT2_HUMAN	EIF1_HUMAN							GPDM_HUMAN
FBRL_HUMAN	LANC2_HUMAN							SF3A3_HUMAN
UCRI_HUMAN	RAB1B_HUMAN							SSRD_HUMAN
PP1G_HUMAN	NEB2_HUMAN							FIS1_HUMAN
PGRC2_HUMAN	FN3K_HUMAN							CY1_HUMAN
CK068_HUMAN	MAGD2_HUMAN							RS27L_HUMAN
SHRM2_HUMAN	REEP2_HUMAN							TMX1_HUMAN
S100B_HUMAN	CAMKV_HUMAN							SYQ_HUMAN
PPIL1_HUMAN	CDS2_HUMAN							NCS1_HUMAN
EVL_HUMAN	PGM2_HUMAN							BLVRB_HUMAN
DHSO_HUMAN	NEGR1_HUMAN							RHEB_HUMAN
PUR8_HUMAN	OAT_HUMAN							NDUBA_HUMAN
HXA5_HUMAN	MTCH2_HUMAN							RAB8B_HUMAN
B2MG_HUMAN	C1QT5_HUMAN							CAVN1_HUMAN
SRSF5_HUMAN	TOM20_HUMAN							DNJB2_HUMAN
PRIO_HUMAN	M4K4_HUMAN							GLSK_HUMAN
ECI1_HUMAN	OSBL8_HUMAN							IF2B2_HUMAN
UBC9_HUMAN	RL36_HUMAN							SUN2_HUMAN
FKB10_HUMAN	S10AG_HUMAN							UBR4_HUMAN
GSLG1_HUMAN	EIF3F_HUMAN							PRP1_HUMAN
TRNT1_HUMAN	HINT2_HUMAN							AT1B2_HUMAN
IL1RA_HUMAN	TIM44_HUMAN							SFXN5_HUMAN
SRP68_HUMAN	HNRH2_HUMAN							RU2B_HUMAN
NOE1_HUMAN	OGT1_HUMAN							GAPR1_HUMAN
TMX1_HUMAN	PBDC1_HUMAN							DHC24_HUMAN
NGAL_HUMAN	PEPD_HUMAN							MCM6_HUMAN
MYL1_HUMAN	2A5D_HUMAN							MCM7_HUMAN
RHEB_HUMAN	PUR8_HUMAN							PSME2_HUMAN
CAPG_HUMAN	HMGA2_HUMAN							H2AX_HUMAN
THUM1_HUMAN	SMD1_HUMAN							BPIB1_HUMAN
CLVS1_HUMAN	LNP_HUMAN							PCP4_HUMAN
SRSF4_HUMAN	HXA5_HUMAN							IPO5_HUMAN
DNJB2_HUMAN	CD44_HUMAN							NEDD8_HUMAN
LMAN2_HUMAN	CRYAB_HUMAN							IF4G3_HUMAN
K1C15_HUMAN	GBG12_HUMAN							PFD2_HUMAN
BRK1_HUMAN	GPDM_HUMAN							TBA4A_HUMAN
VMA5A_HUMAN	SF3A3_HUMAN							T22D1_HUMAN
LRC40_HUMAN	SSRD_HUMAN							ASNA_HUMAN
SKA2_HUMAN	FIS1_HUMAN							EAA1_HUMAN
PP1A_HUMAN	CY1_HUMAN							MUC5B_HUMAN
NDUB4_HUMAN	RS27L_HUMAN							NUDT3_HUMAN
QSOX1_HUMAN	TMX1_HUMAN							PDXK_HUMAN
TGM5_HUMAN	SYQ_HUMAN							NCHL1_HUMAN
GBG5_HUMAN	NCS1_HUMAN							UBE2K_HUMAN
TCRG1_HUMAN	BLVRB_HUMAN							LEG1H_HUMAN
S10A2_HUMAN	RHEB_HUMAN							RAGP1_HUMAN
MGT5A_HUMAN	NDUBA_HUMAN							SH3G1_HUMAN
SEMG1_HUMAN	RAB8B_HUMAN							ENAH_HUMAN
EMC2_HUMAN	CAVN1_HUMAN							ADDG_HUMAN
IL36G_HUMAN	DNJB2_HUMAN							EP15R_HUMAN
KCRM_HUMAN	NOLC1_HUMAN							CSKP_HUMAN
RUXG_HUMAN	GLSK_HUMAN							FIBB_HUMAN
DC1I1_HUMAN	IF2B2_HUMAN							DHB12_HUMAN
HLAA_HUMAN	SUN2_HUMAN							SRGP3_HUMAN
DNJB6_HUMAN	UBR4_HUMAN							MXRA7_HUMAN
CORO7_HUMAN	PRP1_HUMAN							SG2A1_HUMAN
LSM6_HUMAN	AT1B2_HUMAN							GSK3A_HUMAN
OSBL2_HUMAN	SFXN5_HUMAN							RENR_HUMAN
NNRD_HUMAN	RU2B_HUMAN							REEP5_HUMAN
CHM2B_HUMAN	GAPR1_HUMAN							TPPP3_HUMAN
AACT_HUMAN	DHC24_HUMAN							SMCA5_HUMAN
UCHL5_HUMAN	MCM6_HUMAN							DBLOH_HUMAN
AP1S2_HUMAN	PALLD_HUMAN							NED4L_HUMAN
IGHM_HUMAN	MCM7_HUMAN							PCNA_HUMAN
NAGAB_HUMAN	PSME2_HUMAN							DCTN4_HUMAN
SMAP2_HUMAN	H2AX_HUMAN							FLOT2_HUMAN
ANKY2_HUMAN	BPIB1_HUMAN							RS26_HUMAN
NEC1_HUMAN	PCP4_HUMAN							ABCD3_HUMAN
PSME2_HUMAN	IPO5_HUMAN							NBEA_HUMAN
KRT36_HUMAN	NEDD8_HUMAN							SP16H_HUMAN
TBA1B_HUMAN	IF4G3_HUMAN							CO3_HUMAN
SKP1_HUMAN	PFD2_HUMAN							AL1L1_HUMAN
CHSP1_HUMAN	TBA4A_HUMAN							SRC_HUMAN
CADH2_HUMAN	T22D1_HUMAN							OPCM_HUMAN
PSDE_HUMAN	ASNA_HUMAN							FLOT1_HUMAN
IF4G3_HUMAN	EAA1_HUMAN							TCOF_HUMAN
TBA4A_HUMAN	MUC5B_HUMAN							U2AF2_HUMAN
ATD3B_HUMAN	NUDT3_HUMAN							SNX12_HUMAN
MUC5B_HUMAN	PDXK_HUMAN							CAH2_HUMAN
LZIC_HUMAN	NCHL1_HUMAN							QCR7_HUMAN
ACOX1_HUMAN	UBE2K_HUMAN							NRX1A_HUMAN
CUL3_HUMAN	LEG1H_HUMAN							ACYP1_HUMAN
ADDG_HUMAN	RAGP1_HUMAN							VPS29_HUMAN
TRI29_HUMAN	SH3G1_HUMAN							UBP7_HUMAN
CSKP_HUMAN	ENAH_HUMAN							NDUA4_HUMAN
MECP2_HUMAN	ADDG_HUMAN							CSPG2_HUMAN
GPM6A_HUMAN	EP15R_HUMAN							PPM1B_HUMAN
APBA1_HUMAN	CSKP_HUMAN							PDCD6_HUMAN
ARP19_HUMAN	FIBB_HUMAN							S10AA_HUMAN
PLST_HUMAN	DHB12_HUMAN							EIF3E_HUMAN
UBP34_HUMAN	SRGP3_HUMAN							NHRF1_HUMAN
A1AT_HUMAN	MXRA7_HUMAN							CAN2_HUMAN
U520_HUMAN	SG2A1_HUMAN							FXR1_HUMAN
ISOC1_HUMAN	GSK3A_HUMAN							MMSA_HUMAN
GNAI1_HUMAN	RENR_HUMAN							PIPNA_HUMAN
ATD3A_HUMAN	REEP5_HUMAN							BORG4_HUMAN
TFAM_HUMAN	TPPP3_HUMAN							GSTO1_HUMAN
PRB4_HUMAN	SMCA5_HUMAN							RTN3_HUMAN
SRCN1_HUMAN	DBLOH_HUMAN							FAF2_HUMAN
VATF_HUMAN	NED4L_HUMAN							CHTOP_HUMAN
RTCA_HUMAN	PCNA_HUMAN							PKP3_HUMAN
SPB5_HUMAN	DCTN4_HUMAN							UBC9_HUMAN
MP2K4_HUMAN	FLOT2_HUMAN							PCY2_HUMAN
MAOM_HUMAN	RS26_HUMAN							SRP68_HUMAN
SAR1A_HUMAN	ABCD3_HUMAN							G3BP1_HUMAN
FKBP2_HUMAN	NBEA_HUMAN							PEG10_HUMAN
DSRAD_HUMAN	SP16H_HUMAN							CC124_HUMAN
ILEU_HUMAN	CO3_HUMAN							EIF3I_HUMAN
SPCS2_HUMAN	AL1L1_HUMAN							S61A1_HUMAN
KI21B_HUMAN	SRC_HUMAN							VDAC3_HUMAN
CSPG2_HUMAN	OPCM_HUMAN							CRY2_HUMAN
GDPD3_HUMAN	FLOT1_HUMAN							K1C15_HUMAN
BZW2_HUMAN	TCOF_HUMAN							CREG1_HUMAN
DDB1_HUMAN	U2AF2_HUMAN							UBF1_HUMAN
EIF3E_HUMAN	SNX12_HUMAN							CPSF7_HUMAN
S10AE_HUMAN	CAH2_HUMAN							FARP1_HUMAN
AMPL_HUMAN	QCR7_HUMAN							HGS_HUMAN
CAN2_HUMAN	NRX1A_HUMAN							SEMG1_HUMAN
TPD52_HUMAN	ACYP1_HUMAN							KLK7_HUMAN
TLN2_HUMAN	VPS29_HUMAN							NEUR2_HUMAN
VP26B_HUMAN	UBP7_HUMAN							SCAM3_HUMAN
MMSA_HUMAN	NDUA4_HUMAN							EPHB2_HUMAN
EPMIP_HUMAN	CSPG2_HUMAN							SCAM1_HUMAN
GSTO1_HUMAN	PPM1B_HUMAN							NRCAM_HUMAN
KLC2_HUMAN	PDCD6_HUMAN							GAL3A_HUMAN
CDO1_HUMAN	S10AA_HUMAN							PTMS_HUMAN
PUR9_HUMAN	EIF3E_HUMAN							CRK_HUMAN
PEPD_HUMAN	NHRF1_HUMAN							KPRB_HUMAN
CRYAB_HUMAN	CAN2_HUMAN							MYH1_HUMAN
DIRA2_HUMAN	FXR1_HUMAN							PUF60_HUMAN
SPB4_HUMAN	MMSA_HUMAN							CPNS1_HUMAN
RAB4A_HUMAN	PIPNA_HUMAN							ULA1_HUMAN
LEG1_HUMAN	BORG4_HUMAN							RL9_HUMAN
CO4B_HUMAN	GSTO1_HUMAN							NLTP_HUMAN
NUD11_HUMAN	RTN3_HUMAN							CSN2_HUMAN
MIC25_HUMAN	FAF2_HUMAN							SYVC_HUMAN
C10_HUMAN	CHTOP_HUMAN							CRAD_HUMAN
NIBA2_HUMAN	PKP3_HUMAN							CUL3_HUMAN
LIPA2_HUMAN	UBC9_HUMAN							UGGG1_HUMAN
TRA2A_HUMAN	PCY2_HUMAN							OGA_HUMAN
CYTC_HUMAN	SRP68_HUMAN							GTF2I_HUMAN
FHL1_HUMAN	G3BP1_HUMAN							PLPR3_HUMAN
NEUG_HUMAN	PEG10_HUMAN							CSN1_HUMAN
ABI1_HUMAN	CC124_HUMAN							TXTP_HUMAN
GPD1L_HUMAN	EIF3I_HUMAN							RM12_HUMAN
LCMT1_HUMAN	S61A1_HUMAN							PACS1_HUMAN
GLSK_HUMAN	VDAC3_HUMAN							PXL2A_HUMAN
KV229_HUMAN	CRY2_HUMAN							NDRG2_HUMAN
LKHA4_HUMAN	K1C15_HUMAN							RAB5B_HUMAN
DHRS7_HUMAN	CREG1_HUMAN							CA2D2_HUMAN
AIP_HUMAN	UBF1_HUMAN							SRCN1_HUMAN
FA49A_HUMAN	CPSF7_HUMAN							H2A3_HUMAN
RPR1B_HUMAN	FARP1_HUMAN							PI42B_HUMAN
TTL12_HUMAN	HGS_HUMAN							COR1B_HUMAN
AL4A1_HUMAN	SEMG1_HUMAN							AIMP1_HUMAN
SSRP1_HUMAN	KLK7_HUMAN							SAP3_HUMAN
SMAP1_HUMAN	NEUR2_HUMAN							ODPX_HUMAN
AP3S1_HUMAN	SCAM3_HUMAN							DSRAD_HUMAN
DNJC7_HUMAN	EPHB2_HUMAN							ERG7_HUMAN
SNX4_HUMAN	SCAM1_HUMAN							BUB3_HUMAN
PPAP_HUMAN	NRCAM_HUMAN							CSDE1_HUMAN
SC24C_HUMAN	GAL3A_HUMAN							ABI2_HUMAN
KLK7_HUMAN	PTMS_HUMAN							TPPP_HUMAN
RGS6_HUMAN	CRK_HUMAN							PICAL_HUMAN
SAMH1_HUMAN	KPRB_HUMAN							CATL2_HUMAN
KCJ10_HUMAN	MYH1_HUMAN							GTR1_HUMAN
CFAB_HUMAN	PUF60_HUMAN							VP26B_HUMAN
TIRR_HUMAN	CPNS1_HUMAN							TMED2_HUMAN
E2AK2_HUMAN	ULA1_HUMAN							EDF1_HUMAN
NEUR2_HUMAN	RL9_HUMAN							FBRL_HUMAN
PABP4_HUMAN	NLTP_HUMAN							ANM1_HUMAN
ZC3H1_HUMAN	CSN2_HUMAN							SRBS1_HUMAN
KCD12_HUMAN	SYVC_HUMAN							IDH3B_HUMAN
GUAA_HUMAN	CRAD_HUMAN							RAB21_HUMAN
TIPRL_HUMAN	CUL3_HUMAN							ZN512_HUMAN
MYH1_HUMAN	UGGG1_HUMAN							SNX6_HUMAN
NUDT3_HUMAN	OGA_HUMAN							ELOC_HUMAN
PDXK_HUMAN	GTF2I_HUMAN							SPB4_HUMAN
F169A_HUMAN	PLPR3_HUMAN							EFHD2_HUMAN
ETFA_HUMAN	CSN1_HUMAN							IDI1_HUMAN
RRBP1_HUMAN	TXTP_HUMAN							SRSF5_HUMAN
RBM3_HUMAN	RM12_HUMAN							PLPHP_HUMAN
ODPA_HUMAN	PACS1_HUMAN							MIC25_HUMAN
AAK1_HUMAN	PXL2A_HUMAN							QKI_HUMAN
DPP3_HUMAN	NDRG2_HUMAN							KV229_HUMAN
BAX_HUMAN	RAB5B_HUMAN							STT3A_HUMAN
FIBB_HUMAN	CA2D2_HUMAN							RSMN_HUMAN
DEK_HUMAN	SRCN1_HUMAN							PPAP_HUMAN
SRGP3_HUMAN	H2A3_HUMAN							KCJ10_HUMAN
GBB2_HUMAN	PI42B_HUMAN							VPS54_HUMAN
CCDC6_HUMAN	COR1B_HUMAN							PABP4_HUMAN
DBLOH_HUMAN	AIMP1_HUMAN							YTHD3_HUMAN
PPM1A_HUMAN	SAP3_HUMAN							MK03_HUMAN
PYC_HUMAN	ODPX_HUMAN							RS17_HUMAN
PGAM5_HUMAN	DSRAD_HUMAN							XPP1_HUMAN
STAM1_HUMAN	ERG7_HUMAN							CRNN_HUMAN
KCC2B_HUMAN	BUB3_HUMAN							PP1B_HUMAN
COR1B_HUMAN	CSDE1_HUMAN							GUAA_HUMAN
SRP72_HUMAN	ABI2_HUMAN							PSDE_HUMAN
U2AF2_HUMAN	TPPP_HUMAN							SF3B3_HUMAN
NEB2_HUMAN	PICAL_HUMAN							TPR_HUMAN
ODPX_HUMAN	CATL2_HUMAN							E41L3_HUMAN
STMN3_HUMAN	GTR1_HUMAN							CUL4B_HUMAN
ACADM_HUMAN	VP26B_HUMAN							VATG2_HUMAN
GLRX3_HUMAN	TMED2_HUMAN							CALD1_HUMAN
OAT_HUMAN	EDF1_HUMAN							CHD4_HUMAN
RNPS1_HUMAN	FBRL_HUMAN							NCKP1_HUMAN
PAFA_HUMAN	ANM1_HUMAN							WDR47_HUMAN
FBN2_HUMAN	SRBS1_HUMAN							SART3_HUMAN
SRRT_HUMAN	IDH3B_HUMAN							RRBP1_HUMAN
DHCR7_HUMAN	RAB21_HUMAN							CDV3_HUMAN
CHTOP_HUMAN	ZN512_HUMAN							NUCKS_HUMAN
PABP2_HUMAN	SNX6_HUMAN							HCDH_HUMAN
RAC3_HUMAN	ELOC_HUMAN							CALB1_HUMAN
CSK_HUMAN	SPB4_HUMAN							GPM6A_HUMAN
ADAS_HUMAN	EFHD2_HUMAN							DNJA2_HUMAN
CD44_HUMAN	IDI1_HUMAN							DECR_HUMAN
GBG12_HUMAN	SRSF5_HUMAN							AP3B2_HUMAN
NQO1_HUMAN	PLPHP_HUMAN							ANM5_HUMAN
IDI1_HUMAN	MIC25_HUMAN							ATLA1_HUMAN
PLPHP_HUMAN	QKI_HUMAN							CHM4B_HUMAN
JUPI2_HUMAN	KV229_HUMAN							APT_HUMAN
FCL_HUMAN	STT3A_HUMAN							ATX2L_HUMAN
PCNP_HUMAN	RSMN_HUMAN							RAB5A_HUMAN
UBCP1_HUMAN	PPAP_HUMAN							TFAM_HUMAN
BLVRB_HUMAN	KCJ10_HUMAN							PPM1A_HUMAN
PACN2_HUMAN	VPS54_HUMAN							RHOA_HUMAN
CRY2_HUMAN	PABP4_HUMAN							NOP56_HUMAN
PTN23_HUMAN	YTHD3_HUMAN							IPYR2_HUMAN
SBDS_HUMAN	MK03_HUMAN							PTBP1_HUMAN
DYN2_HUMAN	RS17_HUMAN							AP1M1_HUMAN
KCC4_HUMAN	XPP1_HUMAN							SC61B_HUMAN
TTC9A_HUMAN	CRNN_HUMAN							PYM1_HUMAN
TXD17_HUMAN	PP1B_HUMAN							SYIC_HUMAN
KHDR3_HUMAN	GUAA_HUMAN							HNRL1_HUMAN
TE2IP_HUMAN	PSDE_HUMAN							PPM1G_HUMAN
TRIM3_HUMAN	SF3B3_HUMAN							SAP18_HUMAN
COPE_HUMAN	TPR_HUMAN							AMPL_HUMAN
RU2B_HUMAN	E41L3_HUMAN							CPSF5_HUMAN
GAPR1_HUMAN	CUL4B_HUMAN							ATP5L_HUMAN
ARFG2_HUMAN	VATG2_HUMAN							FEN1_HUMAN
VIGLN_HUMAN	CALD1_HUMAN							SRBS2_HUMAN
SNX1_HUMAN	CHD4_HUMAN							IBP5_HUMAN
ARL1_HUMAN	NCKP1_HUMAN							PABP2_HUMAN
SYPH_HUMAN	WDR47_HUMAN							XPO1_HUMAN
K22O_HUMAN	SART3_HUMAN							RU2A_HUMAN
PFD5_HUMAN	RRBP1_HUMAN							NIBA2_HUMAN
SCAM1_HUMAN	CDV3_HUMAN							ANX11_HUMAN
CALD1_HUMAN	NUCKS_HUMAN							FA49A_HUMAN
RL13A_HUMAN	HCDH_HUMAN							FAM3C_HUMAN
LIPA3_HUMAN	CALB1_HUMAN							PNPH_HUMAN
CRAD_HUMAN	GPM6A_HUMAN							CRERF_HUMAN
RAGP1_HUMAN	DNJA2_HUMAN							CAH6_HUMAN
PTN11_HUMAN	DECR_HUMAN							CD166_HUMAN
NUCKS_HUMAN	AP3B2_HUMAN							ARL8A_HUMAN
EP15R_HUMAN	ANM5_HUMAN							SH3L3_HUMAN
CLCC1_HUMAN	ATLA1_HUMAN							EPIPL_HUMAN
FKB1A_HUMAN	CHM4B_HUMAN							PHP14_HUMAN
UGGG1_HUMAN	APT_HUMAN							ATD3B_HUMAN
FBN1_HUMAN	ATX2L_HUMAN							NCDN_HUMAN
SRRM2_HUMAN	RAB5A_HUMAN							PRAF3_HUMAN
CPNE1_HUMAN	TFAM_HUMAN							ACSL3_HUMAN
NUCB2_HUMAN	PPM1A_HUMAN							CSN3_HUMAN
TBB6_HUMAN	RHOA_HUMAN							ATPD_HUMAN
PLCB1_HUMAN	NOP56_HUMAN							KAD3_HUMAN
TXTP_HUMAN	IPYR2_HUMAN							RS15A_HUMAN
PPME1_HUMAN	PTBP1_HUMAN							SCOT1_HUMAN
PXL2A_HUMAN	AP1M1_HUMAN							ECHA_HUMAN
SF3A1_HUMAN	SC61B_HUMAN							ADT1_HUMAN
ANM5_HUMAN	PYM1_HUMAN							DHX15_HUMAN
SRP54_HUMAN	SYIC_HUMAN							MAOX_HUMAN
SIAS_HUMAN	HNRL1_HUMAN							HCD2_HUMAN
AIFM1_HUMAN	PPM1G_HUMAN							RAB18_HUMAN
DENR_HUMAN	SAP18_HUMAN							CMC1_HUMAN
RL27A_HUMAN	AMPL_HUMAN							CALB2_HUMAN
GD1L1_HUMAN	CPSF5_HUMAN							RTRAF_HUMAN
EIF3B_HUMAN	ATP5L_HUMAN							ROAA_HUMAN
GBRL2_HUMAN	FEN1_HUMAN							DEK_HUMAN
NOP56_HUMAN	SRBS2_HUMAN							AT1A2_HUMAN
PTPA_HUMAN	IBP5_HUMAN							NUCB2_HUMAN
GOLM1_HUMAN	PABP2_HUMAN							RL10_HUMAN
HDAC2_HUMAN	XPO1_HUMAN							OST48_HUMAN
FERM2_HUMAN	RU2A_HUMAN							SHLB2_HUMAN
QCR7_HUMAN	NIBA2_HUMAN							VATC1_HUMAN
FN3K_HUMAN	ANX11_HUMAN							EIF3C_HUMAN
ACYP1_HUMAN	FA49A_HUMAN							ARP19_HUMAN
CYB5_HUMAN	FAM3C_HUMAN							ELN_HUMAN
PGM2_HUMAN	PNPH_HUMAN							HPRT_HUMAN
SFXN3_HUMAN	CRERF_HUMAN							A1AT_HUMAN
PICAL_HUMAN	CAH6_HUMAN							CLIC4_HUMAN
PPM1G_HUMAN	CD166_HUMAN							TPD54_HUMAN
NHRF1_HUMAN	ARL8A_HUMAN							RBBP4_HUMAN
FXR1_HUMAN	SH3L3_HUMAN							SCPDL_HUMAN
RL36_HUMAN	EPIPL_HUMAN							SC31A_HUMAN
EIF3F_HUMAN	PHP14_HUMAN							FDFT_HUMAN
BORG4_HUMAN	ATD3B_HUMAN							SAHH3_HUMAN
PITH1_HUMAN	NCDN_HUMAN							2ABA_HUMAN
FEN1_HUMAN	PRAF3_HUMAN							CTNA1_HUMAN
FINC_HUMAN	ACSL3_HUMAN							EIF3G_HUMAN
TCEA1_HUMAN	CSN3_HUMAN							EIF3L_HUMAN
DTD1_HUMAN	ATPD_HUMAN							U2AF1_HUMAN
PCY2_HUMAN	KAD3_HUMAN							ACINU_HUMAN
ADK_HUMAN	RS15A_HUMAN							HDAC2_HUMAN
KBTBB_HUMAN	SCOT1_HUMAN							STMN3_HUMAN
CC124_HUMAN	ECHA_HUMAN							CYB5_HUMAN
NCS1_HUMAN	ADT1_HUMAN							COX2_HUMAN
PYRG1_HUMAN	DHX15_HUMAN							RNPS1_HUMAN
EIF3H_HUMAN	MAOX_HUMAN							SRS10_HUMAN
STT3A_HUMAN	HCD2_HUMAN							RL38_HUMAN
COPG1_HUMAN	RAB18_HUMAN							ITB1_HUMAN
ACYP2_HUMAN	CMC1_HUMAN							GLRX1_HUMAN
VPS54_HUMAN	CALB2_HUMAN							PGRC2_HUMAN
SDHA_HUMAN	RTRAF_HUMAN							DCTN3_HUMAN
YTHD3_HUMAN	ROAA_HUMAN							AK1C2_HUMAN
DCLK2_HUMAN	DEK_HUMAN							ERF1_HUMAN
KIF1A_HUMAN	AT1A2_HUMAN							TRA2A_HUMAN
GAL3A_HUMAN	NUCB2_HUMAN							NGAL_HUMAN
PTMS_HUMAN	RL10_HUMAN							PMVK_HUMAN
COX5A_HUMAN	OST48_HUMAN							GDN_HUMAN
SYNJ1_HUMAN	SHLB2_HUMAN							CATC_HUMAN
CUL4B_HUMAN	VATC1_HUMAN							SDHA_HUMAN
PUF60_HUMAN	EIF3C_HUMAN							TBA1B_HUMAN
NASP_HUMAN	ARP19_HUMAN							CHSP1_HUMAN
CSN4_HUMAN	ELN_HUMAN							K22O_HUMAN
ULA1_HUMAN	HPRT_HUMAN							HDGF_HUMAN
NUMA1_HUMAN	A1AT_HUMAN							CBR1_HUMAN
GPC2_HUMAN	CLIC4_HUMAN							PGM1_HUMAN
RL9_HUMAN	PERI_HUMAN							PFD3_HUMAN
NLTP_HUMAN	TPD54_HUMAN							RB6I2_HUMAN
NCHL1_HUMAN	RBBP4_HUMAN							SYCP1_HUMAN
UBE2K_HUMAN	SCPDL_HUMAN							ZYX_HUMAN
WDR47_HUMAN	SC31A_HUMAN							ADHX_HUMAN
RAB18_HUMAN	FDFT_HUMAN							AUXI_HUMAN
THIM_HUMAN	SAHH3_HUMAN							AP2A2_HUMAN
EIF3C_HUMAN	2ABA_HUMAN							ABLM1_HUMAN
GSK3A_HUMAN	CTNA1_HUMAN							MY18A_HUMAN
STML2_HUMAN	EIF3G_HUMAN							F169A_HUMAN
RBM14_HUMAN	EIF3L_HUMAN							RASH_HUMAN
RBBP4_HUMAN	U2AF1_HUMAN							IQGA1_HUMAN
VTA1_HUMAN	ACINU_HUMAN							HS12A_HUMAN
SCPDL_HUMAN	HDAC2_HUMAN							PAK1_HUMAN
ATX2L_HUMAN	STMN3_HUMAN							CPNE1_HUMAN
FLOT2_HUMAN	CYB5_HUMAN							IDH3A_HUMAN
ERLN2_HUMAN	COX2_HUMAN							SERC_HUMAN
MVD1_HUMAN	RNPS1_HUMAN							SNAG_HUMAN
IPYR2_HUMAN	SRS10_HUMAN							U5S1_HUMAN
EIF3L_HUMAN	RL38_HUMAN							UBP34_HUMAN
DJB11_HUMAN	ITB1_HUMAN							GBB2_HUMAN
RAB1B_HUMAN	GLRX1_HUMAN							U520_HUMAN
AP1M1_HUMAN	PGRC2_HUMAN							SF3A1_HUMAN
SAP3_HUMAN	DCTN3_HUMAN							SYMC_HUMAN
LMAN1_HUMAN	AK1C2_HUMAN							HDGR2_HUMAN
MAGD2_HUMAN	ERF1_HUMAN							GNAI1_HUMAN
PYM1_HUMAN	TRA2A_HUMAN							AIFM1_HUMAN
ZN207_HUMAN	NGAL_HUMAN							TRAP1_HUMAN
HNRL1_HUMAN	PMVK_HUMAN							NDUS3_HUMAN
SRRM1_HUMAN	GDN_HUMAN							FSD1_HUMAN
PSB3_HUMAN	CATC_HUMAN							DJB11_HUMAN
PDCD6_HUMAN	SDHA_HUMAN							TOP1_HUMAN
C1QT5_HUMAN	TBA1B_HUMAN							SNAA_HUMAN
NOP58_HUMAN	CHSP1_HUMAN							TLN1_HUMAN
S10AG_HUMAN	K22O_HUMAN							SFXN3_HUMAN
RAB21_HUMAN	HDGF_HUMAN							SRRM1_HUMAN
AK1C2_HUMAN	CBR1_HUMAN							CRF_HUMAN
FIS1_HUMAN	PGM1_HUMAN							CNN1_HUMAN
BDNF_HUMAN	PFD3_HUMAN							RS21_HUMAN
CO1A2_HUMAN	RB6I2_HUMAN							SRRT_HUMAN
WDR37_HUMAN	SYCP1_HUMAN							NAGK_HUMAN
PEG10_HUMAN	ZYX_HUMAN							CDO1_HUMAN
SYQ_HUMAN	ADHX_HUMAN							UCRI_HUMAN
S61A1_HUMAN	AUXI_HUMAN							CPSF6_HUMAN
PLAP_HUMAN	AP2A2_HUMAN							ADRM1_HUMAN
PPID_HUMAN	ABLM1_HUMAN							NQO1_HUMAN
SAC1_HUMAN	MY18A_HUMAN							CO1A2_HUMAN
GLO2_HUMAN	F169A_HUMAN							RAB35_HUMAN
CAH6_HUMAN	RASH_HUMAN							LYPA1_HUMAN
PRRT2_HUMAN	IQGA1_HUMAN							TPP1_HUMAN
CD166_HUMAN	HS12A_HUMAN							SODC_HUMAN
SH3L3_HUMAN	PAK1_HUMAN							SUGP2_HUMAN
CNRP1_HUMAN	CPNE1_HUMAN							GABT_HUMAN
SYT1_HUMAN	IDH3A_HUMAN							GLOD4_HUMAN
BT3L4_HUMAN	SERC_HUMAN							CKAP5_HUMAN
OPA1_HUMAN	SNAG_HUMAN							FA49B_HUMAN
CANB1_HUMAN	U5S1_HUMAN							STX12_HUMAN
IMPA1_HUMAN	UBP34_HUMAN							CADH2_HUMAN
T22D1_HUMAN	GBB2_HUMAN							CNRP1_HUMAN
ATX10_HUMAN	U520_HUMAN							IPO7_HUMAN
SAFB1_HUMAN	SF3A1_HUMAN							CDC42_HUMAN
ATPD_HUMAN	SYMC_HUMAN							CYTN_HUMAN
NDUS1_HUMAN	HDGR2_HUMAN							PSME1_HUMAN
ADT1_HUMAN	GNAI1_HUMAN							ECHM_HUMAN
IQGA1_HUMAN	AIFM1_HUMAN							PRR36_HUMAN
WDR44_HUMAN	TRAP1_HUMAN							KI21A_HUMAN
TSN_HUMAN	NDUS3_HUMAN							CANB1_HUMAN
AP3D1_HUMAN	FSD1_HUMAN							COX5A_HUMAN
PRKRA_HUMAN	DJB11_HUMAN							IMPA1_HUMAN
SH3L1_HUMAN	TOP1_HUMAN							GEPH_HUMAN
IF2B1_HUMAN	SNAA_HUMAN							TEBP_HUMAN
CMC1_HUMAN	TLN1_HUMAN							IF4B_HUMAN
UBP2L_HUMAN	SFXN3_HUMAN							VATD_HUMAN
PAK1_HUMAN	SRRM1_HUMAN							SAFB1_HUMAN
TWF1_HUMAN	CRF_HUMAN							GDAP1_HUMAN
OST48_HUMAN	CNN1_HUMAN							NDUS1_HUMAN
DECR_HUMAN	RS21_HUMAN							EIF3A_HUMAN
CSN1_HUMAN	SRRT_HUMAN							CSN5_HUMAN
HPRT_HUMAN	NAGK_HUMAN							ECH1_HUMAN
RM12_HUMAN	CDO1_HUMAN							IF5_HUMAN
PACS1_HUMAN	UCRI_HUMAN							TSN_HUMAN
ATCAY_HUMAN	CPSF6_HUMAN							ODPA_HUMAN
IMA3_HUMAN	ADRM1_HUMAN							OXSR1_HUMAN
SC31A_HUMAN	NQO1_HUMAN							SYLC_HUMAN
PRB2_HUMAN	CO1A2_HUMAN							LSAMP_HUMAN
NBEA_HUMAN	RAB35_HUMAN							YKT6_HUMAN
RHOA_HUMAN	LYPA1_HUMAN							MECP2_HUMAN
AP1B1_HUMAN	TPP1_HUMAN							TOLIP_HUMAN
H2A3_HUMAN	SODC_HUMAN							NEO1_HUMAN
AL1L1_HUMAN	SUGP2_HUMAN							GNAS1_HUMAN
CBX5_HUMAN	GABT_HUMAN							FA98B_HUMAN
SRC_HUMAN	GLOD4_HUMAN							SUCB1_HUMAN
FLOT1_HUMAN	CKAP5_HUMAN							ANXA3_HUMAN
EIF1_HUMAN	FA49B_HUMAN							GOLM1_HUMAN
ANXA3_HUMAN	STX12_HUMAN							RS23_HUMAN
FSD1_HUMAN	CADH2_HUMAN							CPNE3_HUMAN
CAH2_HUMAN	CNRP1_HUMAN							DD19A_HUMAN
COX2_HUMAN	IPO7_HUMAN							NOP58_HUMAN
CSDE1_HUMAN	CDC42_HUMAN							DNJB1_HUMAN
DD19A_HUMAN	CYTN_HUMAN							DHCR7_HUMAN
ABI2_HUMAN	PSME1_HUMAN							NH2L1_HUMAN
SPD2B_HUMAN	ECHM_HUMAN							AL3A2_HUMAN
CRF_HUMAN	PRR36_HUMAN							PPGB_HUMAN
DNJC8_HUMAN	KI21A_HUMAN							MUC7_HUMAN
PIPNA_HUMAN	CANB1_HUMAN							PEA15_HUMAN
CPSF5_HUMAN	COX5A_HUMAN							COF2_HUMAN
ITB1_HUMAN	IMPA1_HUMAN							TP53B_HUMAN
ANM1_HUMAN	GEPH_HUMAN							DLRB1_HUMAN
SC23A_HUMAN	TEBP_HUMAN							TIPRL_HUMAN
IDH3B_HUMAN	IF4B_HUMAN							BT3L4_HUMAN
HNRH2_HUMAN	VATD_HUMAN							NP1L1_HUMAN
PSD10_HUMAN	SAFB1_HUMAN							EEA1_HUMAN
CHM1A_HUMAN	GDAP1_HUMAN							NB5R3_HUMAN
ANX11_HUMAN	NDUS1_HUMAN							SF3B1_HUMAN
QKI_HUMAN	EIF3A_HUMAN							CLAP2_HUMAN
PMVK_HUMAN	CSN5_HUMAN							PSPC1_HUMAN
RSMN_HUMAN	ECH1_HUMAN							ATX10_HUMAN
FAM3C_HUMAN	IF5_HUMAN							GSK3B_HUMAN
PNPH_HUMAN	TSN_HUMAN							SPTN2_HUMAN
MUC7_HUMAN	ODPA_HUMAN							NAMPT_HUMAN
PGM1_HUMAN	OXSR1_HUMAN							NASP_HUMAN
PCP4_HUMAN	SYLC_HUMAN							NUMA1_HUMAN
PHP14_HUMAN	LSAMP_HUMAN							ATP5J_HUMAN
PFD2_HUMAN	YKT6_HUMAN							SYHC_HUMAN
SF3B1_HUMAN	MECP2_HUMAN							SF3B2_HUMAN
CRK_HUMAN	TOLIP_HUMAN							EHD1_HUMAN
ASNA_HUMAN	NEO1_HUMAN							PSD12_HUMAN
GSK3B_HUMAN	GNAS1_HUMAN							PP2BA_HUMAN
VATD_HUMAN	FA98B_HUMAN							RL19_HUMAN
CSN3_HUMAN	SUCB1_HUMAN							HPT_HUMAN
SCOT1_HUMAN	ANXA3_HUMAN							AHSA1_HUMAN
CO3A1_HUMAN	GOLM1_HUMAN							IF2B1_HUMAN
CSN5_HUMAN	RS23_HUMAN							COPB_HUMAN
AK1A1_HUMAN	CPNE3_HUMAN							QCR1_HUMAN
RASH_HUMAN	DD19A_HUMAN							MARE3_HUMAN
CDV3_HUMAN	NOP58_HUMAN							RL14_HUMAN
BIEA_HUMAN	DNJB1_HUMAN							LPPRC_HUMAN
HCDH_HUMAN	DHCR7_HUMAN							ENSA_HUMAN
COPB_HUMAN	NH2L1_HUMAN							COPD_HUMAN
YKT6_HUMAN	AL3A2_HUMAN							GRHPR_HUMAN
CALB1_HUMAN	PPGB_HUMAN							RBM39_HUMAN
QCR1_HUMAN	MUC7_HUMAN							TAGL_HUMAN
DNJA2_HUMAN	PEA15_HUMAN							MIC19_HUMAN
ZC21A_HUMAN	COF2_HUMAN							SGTA_HUMAN
PRP19_HUMAN	TP53B_HUMAN							RS27_HUMAN
TPPP3_HUMAN	DLRB1_HUMAN							PGAM5_HUMAN
SRGP2_HUMAN	TIPRL_HUMAN							PRB4_HUMAN
PININ_HUMAN	BT3L4_HUMAN							GD1L1_HUMAN
AP3B2_HUMAN	NP1L1_HUMAN							LMAN1_HUMAN
TAGL_HUMAN	EEA1_HUMAN							ANXA7_HUMAN
APT_HUMAN	NB5R3_HUMAN							LEG3_HUMAN
RS27_HUMAN	SF3B1_HUMAN							SNX2_HUMAN
PPP5_HUMAN	CLAP2_HUMAN							PGH2_HUMAN
SAHH3_HUMAN	PSPC1_HUMAN							SPA12_HUMAN
NCPR_HUMAN	ATX10_HUMAN							ELAV3_HUMAN
2ABA_HUMAN	GSK3B_HUMAN							SPRR3_HUMAN
AIMP1_HUMAN	SPTN2_HUMAN							THIL_HUMAN
PTBP1_HUMAN	NAMPT_HUMAN							POSTN_HUMAN
SNX12_HUMAN	NASP_HUMAN							TFR1_HUMAN
U2AF1_HUMAN	NUMA1_HUMAN							TOP2B_HUMAN
RS23_HUMAN	ATP5J_HUMAN							RAB6A_HUMAN
CPNE3_HUMAN	SYHC_HUMAN							GMFB_HUMAN
AL1A1_HUMAN	SF3B2_HUMAN							PFKAL_HUMAN
PPM1B_HUMAN	EHD1_HUMAN							QCR2_HUMAN
TPPP_HUMAN	PSD12_HUMAN							SYRC_HUMAN
AL3A2_HUMAN	PP2BA_HUMAN							APOA1_HUMAN
CON__P01045-1	RL19_HUMAN							ERP29_HUMAN
G3BP1_HUMAN	HPT_HUMAN							SSDH_HUMAN
EIF3I_HUMAN	AHSA1_HUMAN							SYCC_HUMAN
RUXE_HUMAN	IF2B1_HUMAN							SH3G2_HUMAN
HGS_HUMAN	COPB_HUMAN							RL17_HUMAN
PGH2_HUMAN	QCR1_HUMAN							CALU_HUMAN
P08727	MARE3_HUMAN							CSN4_HUMAN
RS17_HUMAN	RL14_HUMAN							GPC2_HUMAN
SOGA3_HUMAN	LPPRC_HUMAN							AK1A1_HUMAN
GMFB_HUMAN	ENSA_HUMAN							LRC59_HUMAN
RCN2_HUMAN	COPD_HUMAN							SUMO2_HUMAN
EEA1_HUMAN	GRHPR_HUMAN							CTND1_HUMAN
BCLF1_HUMAN	RBM39_HUMAN							RL35_HUMAN
GEPH_HUMAN	TAGL_HUMAN							PRKRA_HUMAN
HACD3_HUMAN	MIC19_HUMAN							RO60_HUMAN
GDAP1_HUMAN	SGTA_HUMAN							SRRM2_HUMAN
NCKP1_HUMAN	RS27_HUMAN							IF6_HUMAN
SF3B2_HUMAN	PGAM5_HUMAN							UBP2L_HUMAN
PSD12_HUMAN	PRB4_HUMAN							RAP1B_HUMAN
UBP14_HUMAN	GD1L1_HUMAN							RHG01_HUMAN
SYVC_HUMAN	LMAN1_HUMAN							RBM14_HUMAN
RS10_HUMAN	ANXA7_HUMAN							RBM4_HUMAN
CTND1_HUMAN	LEG3_HUMAN							PININ_HUMAN
HCD2_HUMAN	SNX2_HUMAN							VTA1_HUMAN
HS74L_HUMAN	PGH2_HUMAN							RALA_HUMAN
SYUB_HUMAN	SPA12_HUMAN							ERLN2_HUMAN
OXSR1_HUMAN	ELAV3_HUMAN							NCPR_HUMAN
LSAMP_HUMAN	SPRR3_HUMAN							AL1A1_HUMAN
RO60_HUMAN	THIL_HUMAN							METK2_HUMAN
HS12A_HUMAN	POSTN_HUMAN							P08727
KAPCB_HUMAN	TFR1_HUMAN							BAP31_HUMAN
RL10_HUMAN	TOP2B_HUMAN							PRRT2_HUMAN
U5S1_HUMAN	RAB6A_HUMAN							CDC37_HUMAN
ELN_HUMAN	GMFB_HUMAN							SYNC_HUMAN
PRB3_HUMAN	PFKAL_HUMAN							HEXB_HUMAN
SYMC_HUMAN	QCR2_HUMAN							SAE2_HUMAN
MCA3_HUMAN	SYRC_HUMAN							KIF2A_HUMAN
ATLA1_HUMAN	APOA1_HUMAN							OPA1_HUMAN
CHM4B_HUMAN	ERP29_HUMAN							TOM70_HUMAN
RBM39_HUMAN	SSDH_HUMAN							CYBP_HUMAN
DCTN4_HUMAN	SYCC_HUMAN							THOC4_HUMAN
TRAP1_HUMAN	SH3G2_HUMAN							HACD3_HUMAN
GNAS1_HUMAN	RL17_HUMAN							GNAI2_HUMAN
SC61B_HUMAN	CALU_HUMAN							RS24_HUMAN
TOP1_HUMAN	CSN4_HUMAN							ADT3_HUMAN
UBP7_HUMAN	GPC2_HUMAN							CEND_HUMAN
SNAA_HUMAN	AK1A1_HUMAN							SHLB1_HUMAN
SNRPA_HUMAN	LRC59_HUMAN							ADPPT_HUMAN
NH2L1_HUMAN	SUMO2_HUMAN							HMGB3_HUMAN
RU2A_HUMAN	CTND1_HUMAN							RS10_HUMAN
SNX6_HUMAN	RL35_HUMAN							PSMD6_HUMAN
CPSF6_HUMAN	PRKRA_HUMAN							NEUA_HUMAN
DCTN3_HUMAN	RO60_HUMAN							IGLC3_HUMAN
EFHD2_HUMAN	SRRM2_HUMAN							PSMD8_HUMAN
RNAS7_HUMAN	IF6_HUMAN							CYB5B_HUMAN
CATC_HUMAN	UBP2L_HUMAN							LIN7C_HUMAN
WASF1_HUMAN	RAP1B_HUMAN							PERM_HUMAN
BAP31_HUMAN	RHG01_HUMAN							CBX5_HUMAN
SUGP2_HUMAN	RBM14_HUMAN							TNPO1_HUMAN
CKAP5_HUMAN	RBM4_HUMAN							HNRPF_HUMAN
CRIP2_HUMAN	PININ_HUMAN							VPP1_HUMAN
RB6I2_HUMAN	VTA1_HUMAN							S10A4_HUMAN
IPO7_HUMAN	RALA_HUMAN							RNAS7_HUMAN
NEDD8_HUMAN	ERLN2_HUMAN							MAGE1_HUMAN
SYCP1_HUMAN	NCPR_HUMAN							SAC1_HUMAN
H12_HUMAN	AL1A1_HUMAN							MAP1A_HUMAN
ZYX_HUMAN	METK2_HUMAN							H2A2C_HUMAN
PRR36_HUMAN	P08727							GLO2_HUMAN
NB5R3_HUMAN	BAP31_HUMAN							CTNA2_HUMAN
LYRIC_HUMAN	PRRT2_HUMAN							EVPL_HUMAN
NCDN_HUMAN	CDC37_HUMAN							GLU2B_HUMAN
SPTN2_HUMAN	SYNC_HUMAN							SEPT5_HUMAN
RL17_HUMAN	HEXB_HUMAN							BAF_HUMAN
VAPB_HUMAN	SAE2_HUMAN							PP1R7_HUMAN
DNJA1_HUMAN	KIF2A_HUMAN							DNM1L_HUMAN
RS24_HUMAN	OPA1_HUMAN							TCTP_HUMAN
ABLM1_HUMAN	TOM70_HUMAN							SYT1_HUMAN
RPN2_HUMAN	CYBP_HUMAN							LETM1_HUMAN
ECHA_HUMAN	THOC4_HUMAN							FLNC_HUMAN
INVO_HUMAN	HACD3_HUMAN							GDS1_HUMAN
EHD1_HUMAN	GNAI2_HUMAN							RS12_HUMAN
COR1A_HUMAN	RS24_HUMAN							AP2M1_HUMAN
RL21_HUMAN	ADT3_HUMAN							CLCB_HUMAN
PPAC_HUMAN	CEND_HUMAN							SV2A_HUMAN
LGUL_HUMAN	SHLB1_HUMAN							DBNL_HUMAN
HMGB3_HUMAN	ADPPT_HUMAN							CAPS1_HUMAN
HPT_HUMAN	HMGB3_HUMAN							ETFB_HUMAN
PLIN3_HUMAN	RS10_HUMAN							VAPB_HUMAN
CALB2_HUMAN	PSMD6_HUMAN							DNJA1_HUMAN
ROAA_HUMAN	NEUA_HUMAN							MP2K2_HUMAN
TMEDA_HUMAN	IGLC3_HUMAN							MYH14_HUMAN
AT1A2_HUMAN	PSMD8_HUMAN							COR1A_HUMAN
IDH3A_HUMAN	CYB5B_HUMAN							COX5B_HUMAN
RENR_HUMAN	LIN7C_HUMAN							ODPB_HUMAN
ENSA_HUMAN	PERM_HUMAN							LGUL_HUMAN
NDRG2_HUMAN	CBX5_HUMAN							GLYM_HUMAN
RS28_HUMAN	TNPO1_HUMAN							CN37_HUMAN
CTNA1_HUMAN	HNRPF_HUMAN							STML2_HUMAN
CDK5_HUMAN	VPP1_HUMAN							ELOB_HUMAN
SYIC_HUMAN	S10A4_HUMAN							BZW1_HUMAN
NAGK_HUMAN	RNAS7_HUMAN							PFD1_HUMAN
GLRX1_HUMAN	MAGE1_HUMAN							EMD_HUMAN
EDF1_HUMAN	SAC1_HUMAN							SNX3_HUMAN
S10A4_HUMAN	MAP1A_HUMAN							CDK5_HUMAN
RAB35_HUMAN	H2A2C_HUMAN							CBX3_HUMAN
LYPA1_HUMAN	GLO2_HUMAN							ANXA4_HUMAN
H2A2C_HUMAN	CTNA2_HUMAN							SNRPA_HUMAN
SMR3B_HUMAN	EVPL_HUMAN							FINC_HUMAN
AN32A_HUMAN	GLU2B_HUMAN							SSBP_HUMAN
ZG16B_HUMAN	SEPT5_HUMAN							RUXE_HUMAN
MP3B2_HUMAN	BAF_HUMAN							GGH_HUMAN
MK03_HUMAN	PP1R7_HUMAN							SYK_HUMAN
COF2_HUMAN	DNM1L_HUMAN							AN32A_HUMAN
PRP8_HUMAN	TCTP_HUMAN							AT2B1_HUMAN
CRNN_HUMAN	SYT1_HUMAN							TB15B_HUMAN
HEXB_HUMAN	LETM1_HUMAN							DEST_HUMAN
FA49B_HUMAN	FLNC_HUMAN							CLIP2_HUMAN
PTBP2_HUMAN	GDS1_HUMAN							TRIM2_HUMAN
TOP2B_HUMAN	RS12_HUMAN							ARL3_HUMAN
PFD3_HUMAN	AP2M1_HUMAN							SOGA3_HUMAN
DLRB1_HUMAN	CLCB_HUMAN							6PGL_HUMAN
NP1L1_HUMAN	SV2A_HUMAN							PLPP_HUMAN
RS12_HUMAN	DBNL_HUMAN							HAP28_HUMAN
ODP2_HUMAN	CAPS1_HUMAN							RCN2_HUMAN
KI21A_HUMAN	ETFB_HUMAN							GNAQ_HUMAN
KIF2A_HUMAN	VAPB_HUMAN							CYFP2_HUMAN
ADHX_HUMAN	DNJA1_HUMAN							M2OM_HUMAN
TOM70_HUMAN	MP2K2_HUMAN							ECHB_HUMAN
M2OM_HUMAN	MYH14_HUMAN							NIPS1_HUMAN
TEBP_HUMAN	COR1A_HUMAN							BIN1_HUMAN
PRAF3_HUMAN	COX5B_HUMAN							TR150_HUMAN
IF4B_HUMAN	ODPB_HUMAN							IF4G1_HUMAN
AUXI_HUMAN	LGUL_HUMAN							RPN2_HUMAN
AP2A2_HUMAN	GLYM_HUMAN							ARPC5_HUMAN
CAPS1_HUMAN	CN37_HUMAN							IF2B_HUMAN
ADT3_HUMAN	STML2_HUMAN							RL21_HUMAN
MY18A_HUMAN	ELOB_HUMAN							SAE1_HUMAN
KAD3_HUMAN	BZW1_HUMAN							KCY_HUMAN
EIF3A_HUMAN	PFD1_HUMAN							TMEDA_HUMAN
ODPB_HUMAN	EMD_HUMAN							RL24_HUMAN
SGT1_HUMAN	SNX3_HUMAN							PRP19_HUMAN
NEUA_HUMAN	CDK5_HUMAN							PROL4_HUMAN
IF4A3_HUMAN	CBX3_HUMAN							TRA2B_HUMAN
HTRA1_HUMAN	ANXA4_HUMAN							UGDH_HUMAN
SERC_HUMAN	SNRPA_HUMAN							SC22B_HUMAN
GDNF_HUMAN	FINC_HUMAN							PRPS1_HUMAN
LPPRC_HUMAN	SSBP_HUMAN							TENA_HUMAN
UGDH_HUMAN	RUXE_HUMAN							USO1_HUMAN
REEP5_HUMAN	GGH_HUMAN							PHIPL_HUMAN
COPD_HUMAN	SYK_HUMAN							RS28_HUMAN
RAB5A_HUMAN	AN32A_HUMAN							IMA3_HUMAN
EMD_HUMAN	AT2B1_HUMAN							ERP44_HUMAN
FA98B_HUMAN	TB15B_HUMAN							CO1A1_HUMAN
PERM_HUMAN	DEST_HUMAN							SRSF9_HUMAN
ERP44_HUMAN	CLIP2_HUMAN							IMDH2_HUMAN
SRSF9_HUMAN	TRIM2_HUMAN							PLD3_HUMAN
VA0D1_HUMAN	ARL3_HUMAN							ITIH4_HUMAN
PLD3_HUMAN	SOGA3_HUMAN							BDNF_HUMAN
RS21_HUMAN	6PGL_HUMAN							CATH_HUMAN
LC7L2_HUMAN	PLPP_HUMAN							RS7_HUMAN
XPO1_HUMAN	HAP28_HUMAN							UB2L3_HUMAN
ERF1_HUMAN	RCN2_HUMAN							C1QBP_HUMAN
TPP1_HUMAN	GNAQ_HUMAN							MP3B2_HUMAN
ELAV3_HUMAN	RADI_HUMAN							SYWC_HUMAN
GPX3_HUMAN	CYFP2_HUMAN							FUMH_HUMAN
MAP1A_HUMAN	M2OM_HUMAN							HUWE1_HUMAN
MAP6_HUMAN	ECHB_HUMAN							PRP8_HUMAN
PEA15_HUMAN	NIPS1_HUMAN							SERPH_HUMAN
HUWE1_HUMAN	BIN1_HUMAN							ARPC3_HUMAN
SPRR3_HUMAN	TR150_HUMAN							PTBP2_HUMAN
ARL8A_HUMAN	IF4G1_HUMAN							RCN1_HUMAN
TCTP_HUMAN	RPN2_HUMAN							CXAR_HUMAN
TMED9_HUMAN	ARPC5_HUMAN							ALDH2_HUMAN
HAP28_HUMAN	IF2B_HUMAN							PAK3_HUMAN
VATH_HUMAN	RL21_HUMAN							SEPT6_HUMAN
SEPT6_HUMAN	SAE1_HUMAN							PSB7_HUMAN
PRS10_HUMAN	KCY_HUMAN							LYRIC_HUMAN
PP2BB_HUMAN	TMEDA_HUMAN							RL12_HUMAN
SV2A_HUMAN	RL24_HUMAN							MP2K1_HUMAN
APOA1_HUMAN	PRP19_HUMAN							RINI_HUMAN
DBNL_HUMAN	PROL4_HUMAN							CTNB1_HUMAN
BIN1_HUMAN	TRA2B_HUMAN							PDC6I_HUMAN
VATG2_HUMAN	UGDH_HUMAN							MYEF2_HUMAN
TIMP2_HUMAN	SC22B_HUMAN							TIMP2_HUMAN
MP2K2_HUMAN	PRPS1_HUMAN							RL13A_HUMAN
ATP5J_HUMAN	TENA_HUMAN							INVO_HUMAN
ADPPT_HUMAN	USO1_HUMAN							PSMD4_HUMAN
ECH1_HUMAN	PHIPL_HUMAN							PPAC_HUMAN
DHX15_HUMAN	RS28_HUMAN							UBP14_HUMAN
RL19_HUMAN	IMA3_HUMAN							DYN3_HUMAN
ENAH_HUMAN	ERP44_HUMAN							SGT1_HUMAN
PSMD6_HUMAN	CO1A1_HUMAN							API5_HUMAN
RTRAF_HUMAN	SRSF9_HUMAN							A2ML1_HUMAN
CYB5B_HUMAN	IMDH2_HUMAN							NDKA_HUMAN
GSTM2_HUMAN	PLD3_HUMAN							TADBP_HUMAN
RL14_HUMAN	ITIH4_HUMAN							IDE_HUMAN
TENA_HUMAN	BDNF_HUMAN							VA0D1_HUMAN
PHIPL_HUMAN	CATH_HUMAN							S100P_HUMAN
PFD1_HUMAN	RS7_HUMAN							WASF1_HUMAN
RAB5B_HUMAN	UB2L3_HUMAN							PA1B2_HUMAN
PI42B_HUMAN	C1QBP_HUMAN							LA_HUMAN
EIF3G_HUMAN	MP3B2_HUMAN							CNDP2_HUMAN
CBX3_HUMAN	SYWC_HUMAN							PP2AA_HUMAN
DNJB1_HUMAN	FUMH_HUMAN							SYUA_HUMAN
METK2_HUMAN	HUWE1_HUMAN							TCP4_HUMAN
ADRM1_HUMAN	PRP8_HUMAN							AT1A1_HUMAN
MAGE1_HUMAN	SERPH_HUMAN							ACTN1_HUMAN
UB2L3_HUMAN	ARPC3_HUMAN							H12_HUMAN
SYWC_HUMAN	PTBP2_HUMAN							GRB2_HUMAN
CDC37_HUMAN	RCN1_HUMAN							PP2BB_HUMAN
TP53B_HUMAN	CXAR_HUMAN							BCLF1_HUMAN
BAF_HUMAN	ALDH2_HUMAN							S10A6_HUMAN
PAK3_HUMAN	PAK3_HUMAN							IF4G2_HUMAN
STX12_HUMAN	SEPT6_HUMAN							COX41_HUMAN
PLPP_HUMAN	PSB7_HUMAN							TPM1_HUMAN
SAE2_HUMAN	LYRIC_HUMAN							DLDH_HUMAN
PSME1_HUMAN	RL12_HUMAN							RL23_HUMAN
EPIPL_HUMAN	MP2K1_HUMAN							CYTB_HUMAN
THOC4_HUMAN	RINI_HUMAN							COPA_HUMAN
MP2K1_HUMAN	CTNB1_HUMAN							PIN1_HUMAN
IF2A_HUMAN	PDC6I_HUMAN							SRP14_HUMAN
GNAI2_HUMAN	MYEF2_HUMAN							GSTM2_HUMAN
NAMPT_HUMAN	TIMP2_HUMAN							IF2G_HUMAN
STRAP_HUMAN	RL13A_HUMAN							PRB2_HUMAN
TR150_HUMAN	INVO_HUMAN							LACRT_HUMAN
IF4G1_HUMAN	PSMD4_HUMAN							LC7L2_HUMAN
CPNS1_HUMAN	PPAC_HUMAN							GPX3_HUMAN
MYEF2_HUMAN	UBP14_HUMAN							ZG16B_HUMAN
ARPC5_HUMAN	DYN3_HUMAN							ACBP_HUMAN
RS15A_HUMAN	SGT1_HUMAN							STX7_HUMAN
MYH14_HUMAN	API5_HUMAN							CE170_HUMAN
LRC59_HUMAN	A2ML1_HUMAN							CNN3_HUMAN
SH3G1_HUMAN	NDKA_HUMAN							UGPA_HUMAN
AHSA1_HUMAN	TADBP_HUMAN							SYEP_HUMAN
SAE1_HUMAN	IDE_HUMAN							VATH_HUMAN
IGLC3_HUMAN	VA0D1_HUMAN							KINH_HUMAN
RALY_HUMAN	S100P_HUMAN							CSK21_HUMAN
PSMD8_HUMAN	WASF1_HUMAN							PRS10_HUMAN
COPB2_HUMAN	PA1B2_HUMAN							ODP2_HUMAN
SHLB2_HUMAN	LA_HUMAN							ATP5H_HUMAN
SNAG_HUMAN	CNDP2_HUMAN							PSD13_HUMAN
RHG01_HUMAN	PP2AA_HUMAN							ATPG_HUMAN
TPD54_HUMAN	SYUA_HUMAN							SYDC_HUMAN
GLNA_HUMAN	TCP4_HUMAN							PDCD5_HUMAN
RALA_HUMAN	AT1A1_HUMAN							IF4A2_HUMAN
MIC19_HUMAN	ACTN1_HUMAN							SYFA_HUMAN
SGTA_HUMAN	H12_HUMAN							KCRU_HUMAN
TNPO1_HUMAN	GRB2_HUMAN							SYFB_HUMAN
CO1A1_HUMAN	PP2BB_HUMAN							EIF3J_HUMAN
GGH_HUMAN	BCLF1_HUMAN							KTN1_HUMAN
GABT_HUMAN	S10A6_HUMAN							CAZA1_HUMAN
XPP1_HUMAN	IF4G2_HUMAN							UBQL1_HUMAN
SYUA_HUMAN	COX41_HUMAN							UB2V2_HUMAN
TMOD2_HUMAN	TPM1_HUMAN							SHOT1_HUMAN
CLIP2_HUMAN	DLDH_HUMAN							SNAB_HUMAN
CXAR_HUMAN	RL23_HUMAN							IF4A3_HUMAN
TRIM2_HUMAN	CYTB_HUMAN							ELAV1_HUMAN
PFKAL_HUMAN	COPA_HUMAN							PARP1_HUMAN
ECHM_HUMAN	PIN1_HUMAN							COPB2_HUMAN
LETM1_HUMAN	SRP14_HUMAN							RL35A_HUMAN
CLAP2_HUMAN	GSTM2_HUMAN							UBQL2_HUMAN
DDX6_HUMAN	IF2G_HUMAN							SMD2_HUMAN
SYRC_HUMAN	PRB2_HUMAN							Q7Z3Y8
CYBP_HUMAN	LACRT_HUMAN							MYO5A_HUMAN
SYCC_HUMAN	LC7L2_HUMAN							H2AV_HUMAN
SH3G2_HUMAN	GPX3_HUMAN							MAP6_HUMAN
KPRB_HUMAN	ZG16B_HUMAN							GRIN1_HUMAN
CALU_HUMAN	ACBP_HUMAN							KAP2_HUMAN
PDC6I_HUMAN	STX7_HUMAN							PRS6A_HUMAN
RU17_HUMAN	CE170_HUMAN							TXNL1_HUMAN
COX5B_HUMAN	CNN3_HUMAN							NNTM_HUMAN
UB2V2_HUMAN	UGPA_HUMAN							NUDC_HUMAN
DYN3_HUMAN	SYEP_HUMAN							OTUB1_HUMAN
GLYM_HUMAN	VATH_HUMAN							ARC1A_HUMAN
SNAB_HUMAN	KINH_HUMAN							RL22_HUMAN
KCY_HUMAN	CSK21_HUMAN							APOA2_HUMAN
SYLC_HUMAN	PRS10_HUMAN							FPPS_HUMAN
RAP1B_HUMAN	ODP2_HUMAN							RL27_HUMAN
VATC1_HUMAN	ATP5H_HUMAN							AL3A1_HUMAN
TRA2B_HUMAN	PSD13_HUMAN							RALY_HUMAN
PLTP_HUMAN	ATPG_HUMAN							CAPR1_HUMAN
RBM4_HUMAN	SYDC_HUMAN							PRB3_HUMAN
GRHPR_HUMAN	PDCD5_HUMAN							GLNA_HUMAN
LIN7C_HUMAN	IF4A2_HUMAN							ATCAY_HUMAN
NOVA2_HUMAN	SYFA_HUMAN							CYTM_HUMAN
IMDH2_HUMAN	KCRU_HUMAN							NOVA2_HUMAN
ITIH4_HUMAN	SYFB_HUMAN							RL34_HUMAN
SSBP_HUMAN	EIF3J_HUMAN							A4_HUMAN
SYK_HUMAN	KTN1_HUMAN							LSME2_HUMAN
GLOD4_HUMAN	CAZA1_HUMAN							L1CAM_HUMAN
CBR1_HUMAN	UBQL1_HUMAN							K2C79_HUMAN
CE170_HUMAN	UB2V2_HUMAN							IPYR_HUMAN
DEST_HUMAN	SHOT1_HUMAN							XPO2_HUMAN
H10_HUMAN	SNAB_HUMAN							PSMD3_HUMAN
NNTM_HUMAN	IF4A3_HUMAN							ACLY_HUMAN
GDS1_HUMAN	ELAV1_HUMAN							ARPC4_HUMAN
CLCB_HUMAN	PARP1_HUMAN							AT2A2_HUMAN
ECHB_HUMAN	COPB2_HUMAN							RTCB_HUMAN
RL12_HUMAN	RL35A_HUMAN							CRIP2_HUMAN
COX41_HUMAN	UBQL2_HUMAN							H10_HUMAN
E41L3_HUMAN	SMD2_HUMAN							HPCL1_HUMAN
NUCB1_HUMAN	Q7Z3Y8							PRS4_HUMAN
CCAR2_HUMAN	MYO5A_HUMAN							RAB3A_HUMAN
IF2B_HUMAN	H2AV_HUMAN							DHB4_HUMAN
PP2BA_HUMAN	MAP6_HUMAN							RL10A_HUMAN
API5_HUMAN	GRIN1_HUMAN							AK1BA_HUMAN
IF5_HUMAN	KAP2_HUMAN							SRSF2_HUMAN
PIN1_HUMAN	PRS6A_HUMAN							ARF5_HUMAN
SRP14_HUMAN	TXNL1_HUMAN							TFG_HUMAN
MARE3_HUMAN	NNTM_HUMAN							VPS35_HUMAN
TOLIP_HUMAN	NUDC_HUMAN							RU17_HUMAN
SC22B_HUMAN	OTUB1_HUMAN							CBPE_HUMAN
IF2G_HUMAN	ARC1A_HUMAN							VDAC1_HUMAN
BZW1_HUMAN	RL22_HUMAN							CON__P01045-1
SMD2_HUMAN	APOA2_HUMAN							THIC_HUMAN
HNRPF_HUMAN	FPPS_HUMAN							LAP2B_HUMAN
ANXA7_HUMAN	RL27_HUMAN							ILF2_HUMAN
VPP1_HUMAN	AL3A1_HUMAN							ANXA6_HUMAN
CBPE_HUMAN	RALY_HUMAN							AP180_HUMAN
Q7Z3Y8	CAPR1_HUMAN							DHPR_HUMAN
IBP5_HUMAN	PRB3_HUMAN							AL7A1_HUMAN
S100P_HUMAN	GLNA_HUMAN							HNRL2_HUMAN
CATH_HUMAN	ATCAY_HUMAN							TMOD2_HUMAN
PPGB_HUMAN	CYTM_HUMAN							RS13_HUMAN
SPA12_HUMAN	NOVA2_HUMAN							SEPT9_HUMAN
C1QBP_HUMAN	RL34_HUMAN							DC1L2_HUMAN
PA1B2_HUMAN	A4_HUMAN							DC1L1_HUMAN
CTNA2_HUMAN	LSME2_HUMAN							AT5F1_HUMAN
SYNC_HUMAN	L1CAM_HUMAN							NUCB1_HUMAN
PRS6A_HUMAN	K2C79_HUMAN							G3BP2_HUMAN
POSTN_HUMAN	IPYR_HUMAN							MARE2_HUMAN
K2C7_HUMAN	XPO2_HUMAN							APMAP_HUMAN
KAPCA_HUMAN	PSMD3_HUMAN							CCAR2_HUMAN
UGPA_HUMAN	ACLY_HUMAN							RL28_HUMAN
ARL3_HUMAN	ARPC4_HUMAN							SYTC_HUMAN
6PGL_HUMAN	AT2A2_HUMAN							UBC12_HUMAN
CDC42_HUMAN	RTCB_HUMAN							GDNF_HUMAN
KINH_HUMAN	CRIP2_HUMAN							CAP1_HUMAN
OTUB1_HUMAN	H10_HUMAN							SMR3B_HUMAN
QCR2_HUMAN	HPCL1_HUMAN							RPN1_HUMAN
IF4A2_HUMAN	PRS4_HUMAN							PAK2_HUMAN
S10A6_HUMAN	RAB3A_HUMAN							ACTZ_HUMAN
PSPC1_HUMAN	DHB4_HUMAN							APOE_HUMAN
DC1L1_HUMAN	RL10A_HUMAN							KAP3_HUMAN
NIPS1_HUMAN	AK1BA_HUMAN							DCTN2_HUMAN
KTN1_HUMAN	SRSF2_HUMAN							AP2A1_HUMAN
HMGA1_HUMAN	ARF5_HUMAN							C1TC_HUMAN
CEND_HUMAN	TFG_HUMAN							PFKAP_HUMAN
SUMO2_HUMAN	VPS35_HUMAN							IRGQ_HUMAN
MAOX_HUMAN	RU17_HUMAN							K2C7_HUMAN
SHOT1_HUMAN	CBPE_HUMAN							IDHP_HUMAN
CN37_HUMAN	VDAC1_HUMAN							KAPCA_HUMAN
RL35_HUMAN	CON__P01045-1							PRS6B_HUMAN
CAPR1_HUMAN	THIC_HUMAN							RS6_HUMAN
RL24_HUMAN	LAP2B_HUMAN							HDGR3_HUMAN
SUCB1_HUMAN	ILF2_HUMAN							SFXN1_HUMAN
TLN1_HUMAN	ANXA6_HUMAN							PSMD7_HUMAN
VDAC1_HUMAN	AP180_HUMAN							RAC1_HUMAN
GDN_HUMAN	DHPR_HUMAN							IF2A_HUMAN
LSME2_HUMAN	AL7A1_HUMAN							RL5_HUMAN
PSMD3_HUMAN	HNRL2_HUMAN							SARNP_HUMAN
FUMH_HUMAN	TMOD2_HUMAN							RL26_HUMAN
PRS8_HUMAN	RS13_HUMAN							DDX3X_HUMAN
AT2A2_HUMAN	SEPT9_HUMAN							AK1C1_HUMAN
TB15B_HUMAN	DC1L2_HUMAN							CTBP1_HUMAN
TFR1_HUMAN	DC1L1_HUMAN							SAR1B_HUMAN
TCP4_HUMAN	AT5F1_HUMAN							AMPH_HUMAN
NACAM_HUMAN	NUCB1_HUMAN							K2C6B_HUMAN
CSK21_HUMAN	G3BP2_HUMAN							PRS8_HUMAN
CYFP2_HUMAN	MARE2_HUMAN							SRC8_HUMAN
GRB2_HUMAN	APMAP_HUMAN							RD23B_HUMAN
RAB3A_HUMAN	CCAR2_HUMAN							CLIC1_HUMAN
IF4G2_HUMAN	RL28_HUMAN							DMBT1_HUMAN
TPM1_HUMAN	SYTC_HUMAN							SRSF6_HUMAN
EIF3J_HUMAN	UBC12_HUMAN							SND1_HUMAN
AK1BA_HUMAN	GDNF_HUMAN							PUR6_HUMAN
MARE2_HUMAN	CAP1_HUMAN							RUVB1_HUMAN
SRSF2_HUMAN	SMR3B_HUMAN							TMED9_HUMAN
H1X_HUMAN	RPN1_HUMAN							RAB5C_HUMAN
SYHC_HUMAN	PAK2_HUMAN							MPCP_HUMAN
PSMD4_HUMAN	ACTZ_HUMAN							DDX6_HUMAN
PARP1_HUMAN	APOE_HUMAN							RUVB2_HUMAN
PROL4_HUMAN	KAP3_HUMAN							MTPN_HUMAN
TADBP_HUMAN	DCTN2_HUMAN							STRAP_HUMAN
PRPS1_HUMAN	AP2A1_HUMAN							H1X_HUMAN
ELOB_HUMAN	C1TC_HUMAN							RL11_HUMAN
IDE_HUMAN	PFKAP_HUMAN							ASAH1_HUMAN
UBQL2_HUMAN	IRGQ_HUMAN							NTF2_HUMAN
CYTM_HUMAN	K2C7_HUMAN							XRCC5_HUMAN
ANXA4_HUMAN	IDHP_HUMAN							ADDB_HUMAN
LEG3_HUMAN	KAPCA_HUMAN							HNRPR_HUMAN
LACRT_HUMAN	PRS6B_HUMAN							NSF1C_HUMAN
SNX2_HUMAN	RS6_HUMAN							GSHB_HUMAN
RPN1_HUMAN	HDGR3_HUMAN							FUS_HUMAN
MYO5A_HUMAN	SFXN1_HUMAN							RAB2A_HUMAN
KAP2_HUMAN	PSMD7_HUMAN							HMCS1_HUMAN
PP2AA_HUMAN	RAC1_HUMAN							APEX1_HUMAN
GLU2B_HUMAN	IF2A_HUMAN							RS16_HUMAN
STX7_HUMAN	RL5_HUMAN							RANG_HUMAN
K2C71_HUMAN	SARNP_HUMAN							RL18_HUMAN
PSB7_HUMAN	RL26_HUMAN							RL31_HUMAN
ATP5H_HUMAN	DDX3X_HUMAN							AT1B1_HUMAN
ARC1A_HUMAN	AK1C1_HUMAN							HMGA1_HUMAN
HDGR3_HUMAN	CTBP1_HUMAN							SORCN_HUMAN
SYFA_HUMAN	SAR1B_HUMAN							RS5_HUMAN
MTPN_HUMAN	AMPH_HUMAN							IGJ_HUMAN
SARNP_HUMAN	K2C6B_HUMAN							INS_HUMAN
FLNB_HUMAN	PRS8_HUMAN							TBB2A_HUMAN
RL23_HUMAN	SRC8_HUMAN							PGM2L_HUMAN
CYTB_HUMAN	RD23B_HUMAN							SCRN1_HUMAN
COPA_HUMAN	CLIC1_HUMAN							MIC60_HUMAN
A2ML1_HUMAN	DMBT1_HUMAN							CAZA2_HUMAN
CBPA4_HUMAN	SRSF6_HUMAN							ARPC2_HUMAN
SNX3_HUMAN	SND1_HUMAN							DDX1_HUMAN
ECM1_HUMAN	PUR6_HUMAN							GBG2_HUMAN
L1CAM_HUMAN	RUVB1_HUMAN							LRC47_HUMAN
XPO2_HUMAN	TMED9_HUMAN							HNRDL_HUMAN
PAK2_HUMAN	RAB5C_HUMAN							PSMD1_HUMAN
ILF2_HUMAN	MPCP_HUMAN							KCC2D_HUMAN
AP180_HUMAN	DDX6_HUMAN							KRT86_HUMAN
ACLY_HUMAN	RUVB2_HUMAN							NACAM_HUMAN
LA_HUMAN	MTPN_HUMAN							ODO2_HUMAN
AP2A1_HUMAN	STRAP_HUMAN							4F2_HUMAN
PAIRB_HUMAN	H1X_HUMAN							RL23A_HUMAN
HNRL2_HUMAN	RL11_HUMAN							DSC3_HUMAN
PP1R7_HUMAN	ASAH1_HUMAN							CYC_HUMAN
PRS4_HUMAN	NTF2_HUMAN							K2C3_HUMAN
DNM1L_HUMAN	XRCC5_HUMAN							1433S_HUMAN
ATAT_HUMAN	ADDB_HUMAN							CNTN1_HUMAN
TXNL1_HUMAN	HNRPR_HUMAN							HS105_HUMAN
KRT86_HUMAN	NSF1C_HUMAN							GANAB_HUMAN
RAB6A_HUMAN	GSHB_HUMAN							HINT1_HUMAN
GNAQ_HUMAN	FUS_HUMAN							EF1B_HUMAN
AP2M1_HUMAN	RAB2A_HUMAN							E41L1_HUMAN
SYDC_HUMAN	HMCS1_HUMAN							SYYC_HUMAN
PSIP1_HUMAN	APEX1_HUMAN							PSD11_HUMAN
DC1L2_HUMAN	RS16_HUMAN							K2C71_HUMAN
PSMD7_HUMAN	RANG_HUMAN							PRS7_HUMAN
SYFB_HUMAN	RL18_HUMAN							ERH_HUMAN
SSDH_HUMAN	RL31_HUMAN							RS14_HUMAN
G3BP2_HUMAN	AT1B1_HUMAN							TAGL2_HUMAN
UBQL1_HUMAN	HMGA1_HUMAN							G6PD_HUMAN
AK1C1_HUMAN	SORCN_HUMAN							ALDR_HUMAN
SHLB1_HUMAN	RS5_HUMAN							PRDX3_HUMAN
AL3A1_HUMAN	IGJ_HUMAN							FLNB_HUMAN
RL35A_HUMAN	INS_HUMAN							CATB_HUMAN
RS7_HUMAN	TBB2A_HUMAN							O76009
PGM2L_HUMAN	PGM2L_HUMAN							SMD3_HUMAN
KAP3_HUMAN	SCRN1_HUMAN							ECM1_HUMAN
AT2B1_HUMAN	MIC60_HUMAN							K2C4_HUMAN
CNDP2_HUMAN	CAZA2_HUMAN							ANK2_HUMAN
THIL_HUMAN	ARPC2_HUMAN							MAP4_HUMAN
SEPT5_HUMAN	DDX1_HUMAN							STMN2_HUMAN
PFKAP_HUMAN	GBG2_HUMAN							PDIA4_HUMAN
IRGQ_HUMAN	LRC47_HUMAN							PTMA_HUMAN
FUS_HUMAN	HNRDL_HUMAN							KLC1_HUMAN
SERPH_HUMAN	PSMD1_HUMAN							RL4_HUMAN
DMBT1_HUMAN	KCC2D_HUMAN							DC1I2_HUMAN
SRSF6_HUMAN	KRT86_HUMAN							SRSF7_HUMAN
RCN1_HUMAN	NACAM_HUMAN							RL6_HUMAN
RUVB1_HUMAN	ODO2_HUMAN							RL3_HUMAN
4F2_HUMAN	4F2_HUMAN							RAB14_HUMAN
ACTN1_HUMAN	RL23A_HUMAN							RL15_HUMAN
NUDC_HUMAN	DSC3_HUMAN							IGKC_HUMAN
ERP29_HUMAN	CYC_HUMAN							ATAT_HUMAN
APOA2_HUMAN	K2C3_HUMAN							S10AB_HUMAN
ETFB_HUMAN	1433S_HUMAN							DDAH2_HUMAN
TFG_HUMAN	CNTN1_HUMAN							CAN1_HUMAN
APMAP_HUMAN	HS105_HUMAN							CALL3_HUMAN
CTNB1_HUMAN	GANAB_HUMAN							PSA4_HUMAN
DDX3X_HUMAN	HINT1_HUMAN							LAT1_HUMAN
RL28_HUMAN	EF1B_HUMAN							UB2V1_HUMAN
CTBP1_HUMAN	E41L1_HUMAN							RET1_HUMAN
UBC12_HUMAN	SYYC_HUMAN							EF1A2_HUMAN
USO1_HUMAN	PSD11_HUMAN							GDIR1_HUMAN
IGJ_HUMAN	K2C71_HUMAN							HYOU1_HUMAN
A4_HUMAN	PRS7_HUMAN							AP2B1_HUMAN
SMD3_HUMAN	ERH_HUMAN							DDAH1_HUMAN
ADDB_HUMAN	RS14_HUMAN							ARP3_HUMAN
KLC1_HUMAN	TAGL2_HUMAN							DHX9_HUMAN
COR1C_HUMAN	G6PD_HUMAN							ADDA_HUMAN
HDGF_HUMAN	ALDR_HUMAN							VISL1_HUMAN
RTCB_HUMAN	PRDX3_HUMAN							PFKAM_HUMAN
ARPC3_HUMAN	FLNB_HUMAN							PAIRB_HUMAN
LRC47_HUMAN	CATB_HUMAN							FKBP4_HUMAN
RS13_HUMAN	O76009							AATC_HUMAN
PCBP1_HUMAN	SMD3_HUMAN							NP1L4_HUMAN
IGKC_HUMAN	ECM1_HUMAN							RS9_HUMAN
SYEP_HUMAN	K2C4_HUMAN							RAB10_HUMAN
PDCD5_HUMAN	ANK2_HUMAN							ROA0_HUMAN
CAZA1_HUMAN	MAP4_HUMAN							EFTU_HUMAN
RL23A_HUMAN	STMN2_HUMAN							EF1D_HUMAN
FPPS_HUMAN	PDIA4_HUMAN							IF4H_HUMAN
RS5_HUMAN	PTMA_HUMAN							PSIP1_HUMAN
ELAV1_HUMAN	KLC1_HUMAN							FKBP3_HUMAN
NDKA_HUMAN	RL4_HUMAN							CBPA4_HUMAN
O76009	DC1I2_HUMAN							DMKN_HUMAN
LAT1_HUMAN	SRSF7_HUMAN							PSA3_HUMAN
RET1_HUMAN	RL6_HUMAN							VDAC2_HUMAN
TBB2A_HUMAN	RL3_HUMAN							AKA12_HUMAN
PRKDC_HUMAN	RAB14_HUMAN							STX1B_HUMAN
PIMT_HUMAN	RL15_HUMAN							GARS_HUMAN
HNRPR_HUMAN	IGKC_HUMAN							SNP25_HUMAN
GRIN1_HUMAN	ATAT_HUMAN							HNRPL_HUMAN
RD23B_HUMAN	S10AB_HUMAN							DYN1_HUMAN
CNN3_HUMAN	DDAH2_HUMAN							OLA1_HUMAN
HPCL1_HUMAN	CAN1_HUMAN							SEPT2_HUMAN
HMCS1_HUMAN	CALL3_HUMAN							GBB1_HUMAN
PSMD1_HUMAN	PSA4_HUMAN							PROF2_HUMAN
ROA0_HUMAN	LAT1_HUMAN							TIF1B_HUMAN
IF4H_HUMAN	UB2V1_HUMAN							FABP7_HUMAN
MPCP_HUMAN	RET1_HUMAN							DCTN1_HUMAN
PSD13_HUMAN	EF1A2_HUMAN							COR1C_HUMAN
ALDR_HUMAN	GDIR1_HUMAN							ATPO_HUMAN
RUVB2_HUMAN	HYOU1_HUMAN							RS2_HUMAN
RL31_HUMAN	AP2B1_HUMAN							NOVA1_HUMAN
RINI_HUMAN	DDAH1_HUMAN							MK01_HUMAN
IF6_HUMAN	ARP3_HUMAN							HNRH3_HUMAN
SAR1B_HUMAN	DHX9_HUMAN							RS20_HUMAN
K2C4_HUMAN	ADDA_HUMAN							K1C18_HUMAN
XRCC5_HUMAN	VISL1_HUMAN							ACON_HUMAN
HS105_HUMAN	PFKAM_HUMAN							SYN1_HUMAN
K2C79_HUMAN	PAIRB_HUMAN							MACF1_HUMAN
EF1B_HUMAN	FKBP4_HUMAN							DHE3_HUMAN
DC1I2_HUMAN	AATC_HUMAN							ILF3_HUMAN
GSHB_HUMAN	NP1L4_HUMAN							SYSC_HUMAN
PSD11_HUMAN	RS9_HUMAN							VAMP2_HUMAN
SRC8_HUMAN	RAB10_HUMAN							PRKDC_HUMAN
FKBP4_HUMAN	ROA0_HUMAN							PIMT_HUMAN
CLIC1_HUMAN	EFTU_HUMAN							HP1B3_HUMAN
HNRDL_HUMAN	EF1D_HUMAN							NONO_HUMAN
RADI_HUMAN	IF4H_HUMAN							RS8_HUMAN
ATPG_HUMAN	PSIP1_HUMAN							VAPA_HUMAN
AT5F1_HUMAN	FKBP3_HUMAN							KHDR1_HUMAN
RL10A_HUMAN	CBPA4_HUMAN							DDX17_HUMAN
FKBP3_HUMAN	DMKN_HUMAN							PCBP1_HUMAN
RL27_HUMAN	PSA3_HUMAN							SRSF3_HUMAN
VPS35_HUMAN	VDAC2_HUMAN							FBX50_HUMAN
DSC3_HUMAN	AKA12_HUMAN							PYGB_HUMAN
RL34_HUMAN	STX1B_HUMAN							VAT1L_HUMAN
EF1A2_HUMAN	GARS_HUMAN							COTL1_HUMAN
STMN2_HUMAN	SNP25_HUMAN							H2AY_HUMAN
E41L1_HUMAN	HNRPL_HUMAN							PDIA6_HUMAN
LAP2B_HUMAN	DYN1_HUMAN							PRDX5_HUMAN
ACTZ_HUMAN	OLA1_HUMAN							PA1B3_HUMAN
K2C6B_HUMAN	SEPT2_HUMAN							RAB6B_HUMAN
ARPC4_HUMAN	GBB1_HUMAN							SYAC_HUMAN
MIC60_HUMAN	PROF2_HUMAN							SEPT3_HUMAN
H2B2E_HUMAN	TIF1B_HUMAN							UBP5_HUMAN
GBG2_HUMAN	FABP7_HUMAN							H2B2E_HUMAN
SND1_HUMAN	DCTN1_HUMAN							ARP2_HUMAN
PRS6B_HUMAN	COR1C_HUMAN							TBCA_HUMAN
AT1A1_HUMAN	ATPO_HUMAN							TBCB_HUMAN
ODO2_HUMAN	RS2_HUMAN							ARF4_HUMAN
FLNC_HUMAN	NOVA1_HUMAN							MYL6_HUMAN
RL22_HUMAN	MK01_HUMAN							SAHH_HUMAN
RAC1_HUMAN	HNRH3_HUMAN							RS11_HUMAN
RL5_HUMAN	RS20_HUMAN							RL8_HUMAN
RL11_HUMAN	K1C18_HUMAN							CLCA_HUMAN
RS20_HUMAN	ACON_HUMAN							PRDX6_HUMAN
CLCA_HUMAN	SYN1_HUMAN							DPYL4_HUMAN
SORCN_HUMAN	MACF1_HUMAN							H2AW_HUMAN
CATB_HUMAN	DHE3_HUMAN							F10A1_HUMAN
DMKN_HUMAN	ILF3_HUMAN							NSF_HUMAN
DMD_HUMAN	SYSC_HUMAN							SEP11_HUMAN
VAT1L_HUMAN	VAMP2_HUMAN							PCBP2_HUMAN
CAP1_HUMAN	PRKDC_HUMAN							VATE1_HUMAN
HINT1_HUMAN	PIMT_HUMAN							CIRBP_HUMAN
H2AV_HUMAN	HP1B3_HUMAN							LMNB2_HUMAN
SEPT3_HUMAN	NONO_HUMAN							PALM_HUMAN
DCTN2_HUMAN	RS8_HUMAN							CAPZB_HUMAN
UBP5_HUMAN	VAPA_HUMAN							FUBP1_HUMAN
RLA0_HUMAN	KHDR1_HUMAN							AATM_HUMAN
DDX1_HUMAN	DDX17_HUMAN							LIS1_HUMAN
RAB2A_HUMAN	PCBP1_HUMAN							SRSF1_HUMAN
ERH_HUMAN	SRSF3_HUMAN							AL9A1_HUMAN
SEPT9_HUMAN	FBX50_HUMAN							RL7A_HUMAN
KCC2D_HUMAN	PYGB_HUMAN							PIGR_HUMAN
EF1D_HUMAN	VAT1L_HUMAN							RL13_HUMAN
RAB5C_HUMAN	COTL1_HUMAN							RS19_HUMAN
RL18_HUMAN	H2AY_HUMAN							ELAV2_HUMAN
G6PD_HUMAN	PDIA6_HUMAN							APOD_HUMAN
DHB4_HUMAN	PRDX5_HUMAN							DMD_HUMAN
DDAH2_HUMAN	PA1B3_HUMAN							HSP74_HUMAN
RL26_HUMAN	RAB6B_HUMAN							UBE2N_HUMAN
SYTC_HUMAN	SYAC_HUMAN							BACH_HUMAN
CALL3_HUMAN	SEPT3_HUMAN							DCX_HUMAN
PSA4_HUMAN	UBP5_HUMAN							ADT2_HUMAN
NTF2_HUMAN	H2B2E_HUMAN							PEPL_HUMAN
UB2V1_HUMAN	ARP2_HUMAN							RAB1A_HUMAN
K1C18_HUMAN	TBCA_HUMAN							IMB1_HUMAN
K2C3_HUMAN	TBCB_HUMAN							LASP1_HUMAN
CNTN1_HUMAN	ARF4_HUMAN							DX39B_HUMAN
AMPH_HUMAN	MYL6_HUMAN							ML12A_HUMAN
AP2B1_HUMAN	SAHH_HUMAN							K1C23_HUMAN
ARP3_HUMAN	RS11_HUMAN							JUPI1_HUMAN
VAMP2_HUMAN	RL8_HUMAN							DREB_HUMAN
SEPT2_HUMAN	CLCA_HUMAN							CLUS_HUMAN
C1TC_HUMAN	PRDX6_HUMAN							KIF5C_HUMAN
MIF_HUMAN	DPYL4_HUMAN							PGRC1_HUMAN
ALDH2_HUMAN	H2AW_HUMAN							FUBP2_HUMAN
RS14_HUMAN	F10A1_HUMAN							PIP_HUMAN
PA2G4_HUMAN	NSF_HUMAN							PSMD2_HUMAN
SFXN1_HUMAN	SEP11_HUMAN							POF1B_HUMAN
ARF5_HUMAN	PCBP2_HUMAN							STIP1_HUMAN
VDAC2_HUMAN	VATE1_HUMAN							TCPH_HUMAN
1433S_HUMAN	CIRBP_HUMAN							MOES_HUMAN
MACF1_HUMAN	LMNB2_HUMAN							KAD1_HUMAN
IPYR_HUMAN	PALM_HUMAN							WDR1_HUMAN
SNP25_HUMAN	CAPZB_HUMAN							CISY_HUMAN
HMGB1_HUMAN	FUBP1_HUMAN							DDX5_HUMAN
IMB1_HUMAN	AATM_HUMAN							PCS1N_HUMAN
VAPA_HUMAN	LIS1_HUMAN							RACK1_HUMAN
DHPR_HUMAN	SRSF1_HUMAN							CDSN_HUMAN
DCTN1_HUMAN	AL9A1_HUMAN							NCAM1_HUMAN
ARPC2_HUMAN	RL7A_HUMAN							TCPA_HUMAN
NP1L4_HUMAN	PIGR_HUMAN							RAB7A_HUMAN
IDHP_HUMAN	RL13_HUMAN							SYUG_HUMAN
RL15_HUMAN	RS19_HUMAN							HMGB1_HUMAN
MK01_HUMAN	ELAV2_HUMAN							MARE1_HUMAN
APEX1_HUMAN	APOD_HUMAN							RLA0_HUMAN
RANG_HUMAN	DMD_HUMAN							CYTS_HUMAN
SRSF3_HUMAN	HSP74_HUMAN							TCPE_HUMAN
KCRU_HUMAN	UBE2N_HUMAN							NEST_HUMAN
S10AB_HUMAN	BACH_HUMAN							K2C8_HUMAN
AT1B1_HUMAN	DCX_HUMAN							HXK1_HUMAN
FBX50_HUMAN	ADT2_HUMAN							VATA_HUMAN
PSA3_HUMAN	PEPL_HUMAN							STXB1_HUMAN
GDIR1_HUMAN	RAB1A_HUMAN							VAT1_HUMAN
THIC_HUMAN	IMB1_HUMAN							PDIA1_HUMAN
ILF3_HUMAN	LASP1_HUMAN							PABP1_HUMAN
PCBP2_HUMAN	DX39B_HUMAN							RUFY3_HUMAN
HNRPL_HUMAN	ML12A_HUMAN							PA2G4_HUMAN
DYN1_HUMAN	K1C23_HUMAN							RS25_HUMAN
OLA1_HUMAN	JUPI1_HUMAN							HBB_HUMAN
PROF2_HUMAN	DREB_HUMAN							PSB4_HUMAN
ADDA_HUMAN	CLUS_HUMAN							RTN4_HUMAN
NSF1C_HUMAN	KIF5C_HUMAN							FAS_HUMAN
PFKAM_HUMAN	PGRC1_HUMAN							CALR_HUMAN
ARP2_HUMAN	FUBP2_HUMAN							VATB2_HUMAN
EVPL_HUMAN	PIP_HUMAN							RLA2_HUMAN
FUBP1_HUMAN	PSMD2_HUMAN							DCLK1_HUMAN
RAB10_HUMAN	POF1B_HUMAN							HNRPQ_HUMAN
NOVA1_HUMAN	STIP1_HUMAN							LEG7_HUMAN
RS6_HUMAN	TCPH_HUMAN							CH10_HUMAN
EFTU_HUMAN	MOES_HUMAN							RS3_HUMAN
CYTS_HUMAN	KAD1_HUMAN							RS3A_HUMAN
RS25_HUMAN	WDR1_HUMAN							MIF_HUMAN
ELAV2_HUMAN	CISY_HUMAN							PKP1_HUMAN
DLDH_HUMAN	DDX5_HUMAN							HUTH_HUMAN
PSB4_HUMAN	PCS1N_HUMAN							PSA2_HUMAN
CYC_HUMAN	RACK1_HUMAN							PSB5_HUMAN
ANK2_HUMAN	CDSN_HUMAN							PSB1_HUMAN
PRDX6_HUMAN	NCAM1_HUMAN							PROF1_HUMAN
H2AY_HUMAN	TCPA_HUMAN							CAND1_HUMAN
HYOU1_HUMAN	RAB7A_HUMAN							PHB2_HUMAN
SCRN1_HUMAN	SYUG_HUMAN							MATR3_HUMAN
HNRPQ_HUMAN	HMGB1_HUMAN							TALDO_HUMAN
SYSC_HUMAN	MARE1_HUMAN							HEMO_HUMAN
ANXA6_HUMAN	RLA0_HUMAN							PSA5_HUMAN
HP1B3_HUMAN	CYTS_HUMAN							MYH10_HUMAN
RL4_HUMAN	TCPE_HUMAN							TBB4A_HUMAN
ACBP_HUMAN	NEST_HUMAN							YBOX1_HUMAN
CIRBP_HUMAN	K2C8_HUMAN							SEPT7_HUMAN
PALM_HUMAN	HXK1_HUMAN							TAGL3_HUMAN
SYYC_HUMAN	VATA_HUMAN							RBMX_HUMAN
SRSF7_HUMAN	STXB1_HUMAN							PPIB_HUMAN
CAZA2_HUMAN	VAT1_HUMAN							RL7_HUMAN
RL3_HUMAN	PDIA1_HUMAN							NDKB_HUMAN
PRS7_HUMAN	PABP1_HUMAN							RS18_HUMAN
PUR6_HUMAN	RUFY3_HUMAN							PHB_HUMAN
RS2_HUMAN	PA2G4_HUMAN							PSA6_HUMAN
HNRH3_HUMAN	RS25_HUMAN							PARK7_HUMAN
RL8_HUMAN	HBB_HUMAN							GFAP_HUMAN
PRDX3_HUMAN	PSB4_HUMAN							TCPZ_HUMAN
AKA12_HUMAN	RTN4_HUMAN							2AAA_HUMAN
MAP4_HUMAN	FAS_HUMAN							AHNK_HUMAN
GARS_HUMAN	CALR_HUMAN							HNRPD_HUMAN
PGRC1_HUMAN	VATB2_HUMAN							EZRI_HUMAN
LASP1_HUMAN	RLA2_HUMAN							PSA_HUMAN
VATE1_HUMAN	DCLK1_HUMAN							ROA3_HUMAN
LMNB2_HUMAN	HNRPQ_HUMAN							SET_HUMAN
RAB14_HUMAN	LEG7_HUMAN							PSB2_HUMAN
MYL6_HUMAN	CH10_HUMAN							ANXA5_HUMAN
CDSN_HUMAN	RS3_HUMAN							LMNB1_HUMAN
INS_HUMAN	RS3A_HUMAN							H15_HUMAN
CAND1_HUMAN	MIF_HUMAN							AMY1_HUMAN
UBE2N_HUMAN	PKP1_HUMAN							GNAO_HUMAN
SYN1_HUMAN	HUTH_HUMAN							IF4A1_HUMAN
PDIA6_HUMAN	PSA2_HUMAN							RS4X_HUMAN
PTMA_HUMAN	PSB5_HUMAN							PRPC_HUMAN
RAB6B_HUMAN	PSB1_HUMAN							SERA_HUMAN
SEP11_HUMAN	PROF1_HUMAN							TPM3_HUMAN
PABP1_HUMAN	CAND1_HUMAN							KPRP_HUMAN
GBB1_HUMAN	PHB2_HUMAN							NFL_HUMAN
TIF1B_HUMAN	MATR3_HUMAN							GSTP1_HUMAN
VISL1_HUMAN	TALDO_HUMAN							HNRPU_HUMAN
FABP7_HUMAN	HEMO_HUMAN							RB11B_HUMAN
CAPZB_HUMAN	PSA5_HUMAN							VINC_HUMAN
AL7A1_HUMAN	MYH10_HUMAN							FLNA_HUMAN
ARF4_HUMAN	TBB4A_HUMAN							HNRPC_HUMAN
RS9_HUMAN	YBOX1_HUMAN							HNRH1_HUMAN
DDX17_HUMAN	SEPT7_HUMAN							XRCC6_HUMAN
ATPO_HUMAN	TAGL3_HUMAN							IGHG1_HUMAN
PIGR_HUMAN	RBMX_HUMAN							GELS_HUMAN
RL13_HUMAN	PPIB_HUMAN							TGM1_HUMAN
MATR3_HUMAN	RL7_HUMAN							IDHC_HUMAN
STX1B_HUMAN	NDKB_HUMAN							TCPD_HUMAN
COTL1_HUMAN	RS18_HUMAN							TPM4_HUMAN
AMY1_HUMAN	PHB_HUMAN							GRP75_HUMAN
PSA_HUMAN	PSA6_HUMAN							RAN_HUMAN
PDIA4_HUMAN	PARK7_HUMAN							MDHC_HUMAN
SYUG_HUMAN	GFAP_HUMAN							PSB6_HUMAN
DHX9_HUMAN	TCPZ_HUMAN							GSDMA_HUMAN
NONO_HUMAN	2AAA_HUMAN							TYB10_HUMAN
SAHH_HUMAN	AHNK_HUMAN							ALDOC_HUMAN
2AAA_HUMAN	HNRPD_HUMAN							MYH9_HUMAN
PHB2_HUMAN	EZRI_HUMAN							HNRPM_HUMAN
BACH_HUMAN	PSA_HUMAN							G6PI_HUMAN
KIF5C_HUMAN	ROA3_HUMAN							PGAM1_HUMAN
H2AW_HUMAN	SET_HUMAN							CLH1_HUMAN
PRDX5_HUMAN	PSB2_HUMAN							ARF1_HUMAN
FUBP2_HUMAN	ANXA5_HUMAN							NUCL_HUMAN
SYAC_HUMAN	LMNB1_HUMAN							TCPG_HUMAN
APOE_HUMAN	H15_HUMAN							6PGD_HUMAN
PIP_HUMAN	AMY1_HUMAN							TCPQ_HUMAN
RS18_HUMAN	GNAO_HUMAN							AT1A3_HUMAN
TBCA_HUMAN	IF4A1_HUMAN							IF5A1_HUMAN
RS3A_HUMAN	RS4X_HUMAN							RSSA_HUMAN
DDX5_HUMAN	PRPC_HUMAN							PSA1_HUMAN
PSMD2_HUMAN	SERA_HUMAN							PSA7_HUMAN
PCS1N_HUMAN	TPM3_HUMAN							UBA1_HUMAN
RS16_HUMAN	KPRP_HUMAN							ACTN4_HUMAN
RS19_HUMAN	NFL_HUMAN							RTN1_HUMAN
K1C23_HUMAN	GSTP1_HUMAN							TCPB_HUMAN
DPYL4_HUMAN	HNRPU_HUMAN							ENOG_HUMAN
PYGB_HUMAN	RB11B_HUMAN							TERA_HUMAN
VATB2_HUMAN	VINC_HUMAN							1433B_HUMAN
TCPH_HUMAN	FLNA_HUMAN							PEBP1_HUMAN
F10A1_HUMAN	HNRPC_HUMAN							SFPQ_HUMAN
KAD1_HUMAN	HNRH1_HUMAN							PLEC_HUMAN
PRPC_HUMAN	XRCC6_HUMAN							SCG2_HUMAN
RL7_HUMAN	IGHG1_HUMAN							TKT_HUMAN
PHB_HUMAN	GELS_HUMAN							LCN1_HUMAN
TBCB_HUMAN	TGM1_HUMAN							TRFL_HUMAN
KHDR1_HUMAN	IDHC_HUMAN							ANXA1_HUMAN
SRSF1_HUMAN	TCPD_HUMAN							PDIA3_HUMAN
ML12A_HUMAN	TPM4_HUMAN							HS71B_HUMAN
HBB_HUMAN	GRP75_HUMAN							NPM_HUMAN
CAN1_HUMAN	RAN_HUMAN							EF1G_HUMAN
MYH10_HUMAN	MDHC_HUMAN							CKAP4_HUMAN
JUPI1_HUMAN	PSB6_HUMAN							SBSN_HUMAN
GANAB_HUMAN	GSDMA_HUMAN							SPB12_HUMAN
PA1B3_HUMAN	TYB10_HUMAN							SPTN1_HUMAN
TAGL3_HUMAN	ALDOC_HUMAN							HSPB1_HUMAN
XRCC6_HUMAN	MYH9_HUMAN							BLMH_HUMAN
TALDO_HUMAN	HNRPM_HUMAN							DPYL5_HUMAN
RUFY3_HUMAN	G6PI_HUMAN							1433T_HUMAN
AATC_HUMAN	PGAM1_HUMAN							H31_HUMAN
AL9A1_HUMAN	CLH1_HUMAN							GDIB_HUMAN
TAGL2_HUMAN	ARF1_HUMAN							MDHM_HUMAN
RACK1_HUMAN	NUCL_HUMAN							CALX_HUMAN
RS11_HUMAN	TCPG_HUMAN							1433F_HUMAN
PSA2_HUMAN	6PGD_HUMAN							LDHA_HUMAN
ASAH1_HUMAN	TCPQ_HUMAN							CH60_HUMAN
TCPE_HUMAN	AT1A3_HUMAN							PPIA_HUMAN
K2C8_HUMAN	IF5A1_HUMAN							DYHC1_HUMAN
FAS_HUMAN	RSSA_HUMAN							RABP1_HUMAN
STIP1_HUMAN	PSA1_HUMAN							GDIA_HUMAN
TCPZ_HUMAN	PSA7_HUMAN							FSCN1_HUMAN
HNRPD_HUMAN	UBA1_HUMAN							FILA_HUMAN
HNRH1_HUMAN	ACTN4_HUMAN							TBB5_HUMAN
RBMX_HUMAN	RTN1_HUMAN							SPTB2_HUMAN
LEG7_HUMAN	TCPB_HUMAN							KCRB_HUMAN
CISY_HUMAN	ENOG_HUMAN							HNRPK_HUMAN
DX39B_HUMAN	TERA_HUMAN							LDHB_HUMAN
TPM3_HUMAN	1433B_HUMAN							VGF_HUMAN
RS8_HUMAN	PEBP1_HUMAN							IGHA1_HUMAN
LIS1_HUMAN	SFPQ_HUMAN							CATA_HUMAN
PSA6_HUMAN	PLEC_HUMAN							MTAP2_HUMAN
PROF1_HUMAN	SCG2_HUMAN							1433G_HUMAN
GSTP1_HUMAN	TKT_HUMAN							EF2_HUMAN
AHNK_HUMAN	LCN1_HUMAN							LMNA_HUMAN
VAT1_HUMAN	TRFL_HUMAN							ACTC_HUMAN
ADT2_HUMAN	ANXA1_HUMAN							ATPB_HUMAN
MOES_HUMAN	PDIA3_HUMAN							P07477
DDAH1_HUMAN	HS71B_HUMAN							ENPL_HUMAN
WDR1_HUMAN	NPM_HUMAN							ROA1_HUMAN
IF5A1_HUMAN	EF1G_HUMAN							THIO_HUMAN
MARE1_HUMAN	CKAP4_HUMAN							CATD_HUMAN
RL6_HUMAN	SBSN_HUMAN							GGCT_HUMAN
RL7A_HUMAN	SPB12_HUMAN							DPYL1_HUMAN
PKP1_HUMAN	SPTN1_HUMAN							NFM_HUMAN
PSA5_HUMAN	HSPB1_HUMAN							TAU_HUMAN
HUTH_HUMAN	BLMH_HUMAN							STMN1_HUMAN
PSB1_HUMAN	DPYL5_HUMAN							ATPA_HUMAN
HSP74_HUMAN	1433T_HUMAN							HS90B_HUMAN
HXK1_HUMAN	H31_HUMAN							K1C17_HUMAN
HNRPU_HUMAN	GDIB_HUMAN							ROA2_HUMAN
[truncated: 216 more rows]
