# Supplementary material for: Single‐Cell Patch‐Clamp/Proteomics of Human Alzheimer's Disease iPSC‐Derived Excitatory Neurons Versus Isogenic Wild‐Type Controls Suggests Novel Causation and Therapeutic Targets
Source: Adv Sci (Weinh). 2024 May 21;11(29):2400545. doi: 10.1002/advs.202400545 (PMC11304297; doi:10.1002/advs.202400545)
Supplement: Supplementary file 3 — Supplemental Table 2 [file ADVS-11-2400545-s003.xlsx]

## Sheet: ALL data
Majority.protein.IDs(7889)		LFQ intensity 20201018_807-1153-S-2	LFQ intensity 20201018_807-1153-S-3	LFQ intensity 20201018_812-1153-S-4	LFQ intensity B1_219-1153-S-1	LFQ intensity 20200704_SC_1153-6-24-MT1		LFQ intensity 20200704_SC_1153-6-24-MT5	LFQ intensity 20200704_SC_1153-6-24-MT4	LFQ intensity 20201018_812-1153-S-1	LFQ intensity 20200704_SC_p1153-6-23-S5	LFQ intensity C5_35-1153-S-2		LFQ intensity F6_219-1153-S-3				LFQ intensity 20200704_SC_p1153-6-23-S2		LFQ intensity 20201018_805-1153-MT-4	LFQ intensity 20200704_SC_p1153-6-23-S4	LFQ intensity 20200704_SC_p1153-6-29-S4				LFQ intensity 2D5_221-1153-S-5	LFQ intensity 20200704_SC_p1153-6-29-S1	LFQ intensity 20200704_SC_p1153-7-1-S2		LFQ intensity A6_219-1153-MT-3	LFQ intensity 20200704_SC_p1153-7-1-S3	LFQ intensity E2_220-1153-MT-3			LFQ intensity 2D3_219-1153-MT-2		LFQ intensity 20201018_828-1153-MT-2	LFQ intensity B3_220-1153-MT-1		LFQ intensity 20200704_SC_p1153-7-1-S4				LFQ intensity 20200704_SC_p1153-7-1-S1
Capacitance..pF.		11	13	14	0	26.86		25	28	18	25	20		30				32		20	30	35				30	20	35		14.4	29	22			26		23	11.03		30				24
EPSC		5.727	4.709	2.338	5.667	12		1.75	1.47	3.131	2.783	0		0				4.551		9.67	2.55	3.505				5.233	2.177	2.125		0	2.257	2.05			1.55		0.95	2.05		3.307				0
IK..potassium.current..pA.		2500	1500	4000	0	12321		6738	7179	4000	3000	4000		9000				3000		6369	6000	8000				6000	1000	3500		2692	4000	6808			8577		2188	5371		6000				2000
IK.density..potassium.current.density..pA.pF.		227.273	115.385	285.714	0	456		270	256	222.222	120	200		300				93.75		318	200	228.571				200	50	100		187	137.931	309			329		95	487		200				83.3333
INa..sodium.current..pA.		500	500	2000	0	5044		1793	1590	1000	1000	1500		8000				750		2294	1800	2800				2800	500	2000		2267	1200	1168			3683		839	1957		2000				1200
INa.density..sodium.current.density..pA.pF.		45.4545	38.4615	142.857	0	187		72	57	55.5556	40	75		266.667				23.4375		115	60	80				93.3333	25	57.1429		157	41.3793	53			141		36	177		66.6667				50
number_proteins		122	132	128	142	156		173	179	189	195	240		240				306		334	351	350				421	419	427		431	493	472			567		585	617		748				790
RMP..mV.		-20	-23	-24	0	-66		-31	-30	0	-25	-30		-30				-25		-43	0	-62				-30	-25	-35		-24	-29	-32			-39		-25	-35		-30				-35
Spontaneous_AP		0	0	0.567	0	4		0.8	0.825	0	0	0.825		0.64				0		0.72	3	0.8				0	0	0.5		0.064	3.667	0.21			0.125		0.72	0.04		0				0.75
AUC		-98667.9	-167212	-102564	-103627	-284922		-123221	-48557.9	-850424	-256724	0		-124391				-421076		-68118.5	-256605	-363586				-167494	-94874.1	-535270		0	-105338	-27705			-22010		-40953.5	-281995		-50577				0
Majority protein IDs	LFQ intensity 20200704_SC_1153-6-24-MT2	LFQ intensity 20201018_807-1153-S-2	LFQ intensity 20201018_807-1153-S-3	LFQ intensity 20201018_812-1153-S-4	LFQ intensity B1_219-1153-S-1	LFQ intensity 20200704_SC_1153-6-24-MT1	LFQ intensity B2_219-1153-S-1	LFQ intensity 20200704_SC_1153-6-24-MT5	LFQ intensity 20200704_SC_1153-6-24-MT4	LFQ intensity 20201018_812-1153-S-1	LFQ intensity 20200704_SC_p1153-6-23-S5	LFQ intensity C5_35-1153-S-2	LFQ intensity 20200704_SC_1153-6-24-MT3	LFQ intensity F6_219-1153-S-3	LFQ intensity D3_219-1153-MT-1	LFQ intensity E7_221-1153-MT-4	LFQ intensity 20200704_SC_p1153-6-23-S1	LFQ intensity 20200704_SC_p1153-6-23-S2	LFQ intensity 20201018_911-1153-MT-1	LFQ intensity 20201018_805-1153-MT-4	LFQ intensity 20200704_SC_p1153-6-23-S4	LFQ intensity 20200704_SC_p1153-6-29-S4	LFQ intensity 20201018_809-1153-MT-3	LFQ intensity 20200704_SC_p1153-6-29-S5	LFQ intensity 20200704_SC_p1153-7-1-S5	LFQ intensity 2D5_221-1153-S-5	LFQ intensity 20200704_SC_p1153-6-29-S1	LFQ intensity 20200704_SC_p1153-7-1-S2	LFQ intensity 20201018_831-1153-MT-1	LFQ intensity A6_219-1153-MT-3	LFQ intensity 20200704_SC_p1153-7-1-S3	LFQ intensity E2_220-1153-MT-3	LFQ intensity E5_221-1153-MT-3	LFQ intensity 20201018_828-1153-MT-3	LFQ intensity 2D3_219-1153-MT-2	LFQ intensity 2C3_221-1153-MT-2	LFQ intensity 20201018_828-1153-MT-2	LFQ intensity B3_220-1153-MT-1	LFQ intensity 20201018_83-1153-MT-2	LFQ intensity 20200704_SC_p1153-7-1-S4	LFQ intensity 20201018_85-1153-MT-2	LFQ intensity 20201018_911-1153-MT-4	LFQ intensity 20201018_911-1153-MT-2	LFQ intensity 20200704_SC_p1153-7-1-S1	LFQ intensity 20201018_909-1153-MT-3	LFQ intensity 20201018_911-1153-MT-3	LFQ intensity 20201018_831-1153-MT-4	LFQ intensity 20201018_803-1153-MT-5	LFQ intensity C3_221-1153-MT-1
sp|P10909|CLUS_HUMAN	0	0	0	0	0	0	0	0	0	0	0	0	93625	372870	2601300	1261500	2111100	1386000	13852000	0	1107900	2067700	0	2837100	716010	0	1117800	177010	319240	6081100	0	3051200	2458800	22099000	2518600	2803300	20827000	9889900	764970	1208300	203390	13666000	14865000	1005600	402440	12485000	8449700	4285900	2364100
sp|O15240|VGF_HUMAN	0	0	0	0	0	0	0	0	0	0	24848	0	0	1969100	0	285580	114320	1436800	4224600	0	84073	2085800	297010	791130	776870	104940	1155100	96342	1186900	1455000	155260	362440	264970	3167200	683040	256660	2964200	783320	1572900	2253000	751370	3252500	2414500	1066500	923570	3377100	2277700	3742100	293040
sp|P27797|CALR_HUMAN	0	0	0	0	0	0	0	0	0	1209200	0	0	0	3631400	2584800	0	1491200	2321400	1105000	0	1533600	3755200	3546700	3526500	1616900	13999000	2930300	8378500	783090	270820	10114000	0	217480	2997300	359620	209150	2484700	2243200	694800	1932900	1060800	1801800	1808700	1030300	321170	3515900	1927800	517970	1966800
sp|O43175|SERA_HUMAN	0	0	0	0	0	0	1086800	0	0	0	0	0	0	789880	1928900	0	725750	334590	1096000	916380	222290	915600	219120	455520	1383200	326940	759720	743000	428250	4404000	639620	991160	1385800	4364100	2745400	1187500	3546200	796970	658180	3510100	1371600	1638900	1956200	2796900	3476000	2116700	2695800	6042600	454620
sp|P02649|APOE_HUMAN	0	0	0	0	0	0	0	117140	0	0	0	0	0	2560900	12231000	0	1912300	699660	10477000	0	0	4669000	0	3537200	2748700	0	2941100	505990	0	21790000	0	657140	0	86951000	6815800	0	60198000	9670100	65873	15183000	0	9847200	16104000	5150800	64864	12404000	21911000	3329300	261520
sp|Q8N568|DCLK2_HUMAN	0	0	0	0	0	0	0	0	0	0	0	0	0	0	0	0	0	0	0	0	0	0	0	0	0	0	0	0	0	0	0	0	0	0	0	0	0	0	0	4285100	0	0	0	3167000	0	0	0	6060300	0
sp|Q15063|POSTN_HUMAN	0	0	0	0	0	0	0	0	0	0	0	0	0	0	0	0	0	0	21627000	0	0	0	0	0	0	0	0	0	0	105470	0	0	0	18848000	146730	0	24831000	481430	0	0	0	11958000	31059000	9261	6520.4	14454000	7824900	591890	0
sp|Q92743|HTRA1_HUMAN	0	0	0	0	0	0	0	0	0	0	0	0	0	0	0	0	0	0	0	0	0	0	0	853710	0	0	0	0	0	0	0	0	0	1744300	0	0	1444700	0	0	366450	0	1324800	514960	0	0	1182400	1298400	203080	0
sp|P51649|SSDH_HUMAN	0	0	0	0	0	0	0	0	0	0	0	918980	0	0	0	0	1096400	0	0	0	0	0	0	489970	0	0	0	475120	0	0	772600	0	0	0	0	0	0	0	464280	833930	397620	314690	0	0	345460	184450	0	207030	745810
sp|Q9Y570|PPME1_HUMAN	0	0	0	0	0	0	0	0	0	0	0	0	0	0	0	0	0	0	0	0	0	0	0	0	0	0	0	0	0	0	0	0	0	0	0	0	0	0	0	0	0	0	0	0	11557000	6494600	4136900	6895300	0
sp|O75832|PSD10_HUMAN	0	0	0	0	0	0	0	0	0	0	0	0	0	0	0	0	0	0	0	0	0	0	0	0	0	0	0	0	0	0	0	0	0	0	0	0	0	0	0	0	0	0	0	0	466660	407290	0	0	0
sp|P09622|DLDH_HUMAN	0	0	0	0	0	0	0	0	0	0	0	296780	0	0	0	0	0	0	0	0	334050	657620	0	522660	0	1194500	0	714400	0	0	1397400	181580	0	544660	212820	843320	302380	521770	315690	0	634290	584220	554220	226630	0	283640	965860	220900	785640
sp|Q9HD42|CHM1A_HUMAN	0	0	0	0	0	0	0	0	0	0	0	0	732760	0	0	0	0	0	0	0	0	0	0	0	0	0	0	0	0	0	0	0	0	0	0	0	0	0	0	0	0	738290	0	0	476010	0	0	0	0
sp|P35555|FBN1_HUMAN	0	0	0	0	0	0	0	0	0	0	0	0	0	0	0	0	0	0	1076700	0	0	0	0	0	0	0	0	0	0	0	0	0	0	725110	0	0	1715300	0	0	0	0	325020	1667800	0	0	669140	0	0	0
sp|Q9H910|JUPI2_HUMAN	0	0	0	0	0	0	0	0	0	0	0	0	0	0	0	0	0	0	0	0	0	0	0	0	0	0	0	0	0	0	0	0	0	0	0	0	0	0	0	0	0	0	0	0	390720	0	0	0	0
sp|Q13596|SNX1_HUMAN	0	0	0	0	0	0	0	0	0	0	0	0	0	0	0	0	0	0	0	0	0	0	0	0	0	0	0	0	0	0	0	0	0	0	0	0	0	0	0	0	0	0	0	0	0	225160	248860	230970	0
sp|Q9Y2I8|WDR37_HUMAN	0	0	0	0	0	0	0	0	0	0	0	0	0	0	0	0	0	0	0	0	0	0	0	0	0	0	0	0	0	0	0	0	0	0	0	0	0	0	0	0	0	262730	0	0	373500	0	363470	0	0
sp|Q9Y3A5|SBDS_HUMAN	0	0	0	0	0	0	0	0	0	0	0	0	0	0	0	0	0	0	0	0	0	0	0	0	0	0	0	0	0	0	0	0	0	0	0	0	0	0	0	0	0	0	0	0	625370	0	0	562720	0
sp|P35556|FBN2_HUMAN	0	0	0	0	0	0	0	0	0	0	0	0	0	0	0	0	0	0	0	0	0	0	0	0	0	0	0	0	0	0	0	0	0	3950500	0	0	2198400	0	0	0	0	0	2927700	0	0	3401700	5057000	0	0
sp|Q15436|SC23A_HUMAN	0	0	0	0	0	0	0	0	0	0	0	0	0	0	0	0	0	0	0	0	0	0	0	0	0	0	0	0	0	0	0	0	0	0	0	0	0	0	0	0	0	0	237440	0	460880	1066200	0	731140	0
sp|P29692|EF1D_HUMAN	0	0	0	0	0	0	0	0	0	0	0	0	0	0	0	0	0	0	2072700	0	0	0	0	0	0	0	0	0	350460	679910	0	545690	0	2332600	689940	399720	2021200	0	846710	620420	755840	1313200	1700400	454580	945010	2795600	2144500	3494500	671660
sp|Q96GY0|ZC21A_HUMAN	0	0	0	0	0	0	0	0	0	0	0	0	0	0	0	0	0	0	0	0	0	254200	0	0	0	0	0	0	0	0	0	0	0	0	0	0	0	0	0	158130	0	0	0	256380	769950	0	0	0	0
sp|P13639|EF2_HUMAN	0	593650	886100	243320	1102900	514370	824990	1194200	990790	90426	841050	990610	2668000	2242200	2541800	2583100	714510	1180800	2456200	1724800	1654600	1937700	3068400	1217700	5759500	985200	2524500	2619800	2211200	3328600	2705300	3648400	3503000	1877000	3621500	3115400	2966300	1081500	2140500	3532300	2570100	4187300	5776500	3807400	5877400	7179700	4426100	8201600	7092200
sp|P04632|CPNS1_HUMAN	0	0	0	0	0	0	0	0	0	0	0	0	449620	0	0	0	0	0	0	0	0	0	0	0	0	0	0	0	0	919880	0	0	0	0	0	0	828500	2489800	0	0	0	656960	0	368890	0	611090	752780	912620	1254700
sp|O60256|KPRB_HUMAN	0	0	0	0	0	0	0	0	0	0	0	0	0	0	0	0	0	0	0	0	0	0	0	0	0	0	0	0	0	0	150530	0	0	0	0	132830	0	0	0	0	0	190100	167930	121540	341660	178260	238770	715910	0
sp|P24821|TENA_HUMAN	0	0	0	0	0	0	0	0	0	0	0	0	0	0	0	0	0	0	3494500	0	0	0	0	0	0	0	0	0	0	451350	0	0	0	3175800	0	0	1446300	56318	0	0	0	1763100	4829900	0	0	1766900	1990600	159290	0
sp|Q8IW75|SPA12_HUMAN	0	0	706850	0	0	0	0	0	0	0	780990	0	408830	0	0	0	0	757140	0	0	418900	0	0	795780	0	0	0	0	373480	0	0	0	0	0	735360	617300	443220	0	381950	0	492740	0	0	700600	374670	0	0	0	0
sp|O43324|MCA3_HUMAN	0	0	0	0	0	0	0	0	0	0	0	0	0	0	0	0	0	0	0	0	0	0	0	0	0	0	0	0	0	0	0	0	0	571320	0	0	0	0	0	0	0	0	517790	0	0	326590	409460	565090	0
sp|Q99962|SH3G2_HUMAN	0	0	0	0	0	0	0	0	0	0	0	0	0	0	0	0	0	0	0	0	0	0	0	0	0	0	0	0	0	173270	0	0	0	541920	0	0	0	0	0	526470	0	0	0	166100	692330	427150	282710	725150	249390
sp|P55010|IF5_HUMAN	0	0	0	0	0	0	0	0	0	0	0	0	0	0	0	0	0	0	0	0	0	0	0	0	1101100	0	0	0	0	0	0	0	0	2848400	0	0	0	0	0	1827800	0	1718600	1846400	1182500	2591300	0	2378400	2785300	569020
sp|P53041|PPP5_HUMAN	0	1953200	0	0	0	0	0	0	0	0	0	0	0	0	0	0	0	0	0	0	0	0	0	0	0	0	0	0	0	0	0	0	0	0	0	0	0	0	0	0	0	0	0	0	472940	523450	417330	920190	0
sp|P41219|PERI_HUMAN	0	0	0	0	0	0	0	0	0	0	0	0	0	0	0	0	0	0	0	0	0	0	0	0	0	0	0	0	0	0	0	0	0	0	0	0	0	0	0	0	0	0	0	0	0	0	0	0	0
sp|P40926|MDHM_HUMAN	0	0	0	0	0	0	794530	0	0	0	227810	3552600	343430	1230500	6875500	0	1195800	969750	2396000	2871900	3259700	4061600	3250100	3576500	1969800	5698300	2797800	6231100	2611100	792380	16945000	2932200	3290000	7166900	2296300	2680400	7500300	7575400	4152600	4204300	3244600	4651700	3303500	2381100	1667800	1795800	5883500	2367600	5028800
sp|O14579|COPE_HUMAN	0	0	0	0	0	0	0	0	0	0	0	0	0	0	0	0	0	0	0	0	0	0	0	0	0	0	0	0	0	0	0	0	0	0	0	0	0	0	0	0	0	0	0	0	0	0	0	462330	0
sp|A1X283|SPD2B_HUMAN	0	0	0	0	0	0	0	0	0	0	0	0	0	0	0	0	0	0	0	0	0	0	0	0	0	0	0	0	0	0	0	0	0	0	0	0	0	0	0	0	0	0	0	225790	0	250550	0	403950	0
sp|P00367|DHE3_HUMAN;sp|P49448|DHE4_HUMAN	0	0	0	0	0	0	519560	0	0	222070	0	4679200	0	1488500	7382200	99110	96583	230240	0	0	437800	927170	0	596710	0	7050600	468520	1196600	31951	1378800	4184100	862650	1038800	443340	785270	865790	224540	10681000	181400	1430900	460130	178930	77722	1103600	1135500	281620	852240	28602	5031800
sp|P60891|PRPS1_HUMAN;sp|P21108|PRPS3_HUMAN	0	0	0	0	0	0	0	0	0	0	0	0	0	0	0	0	0	0	0	0	0	0	0	0	0	305660	0	0	0	623040	0	0	0	661920	0	0	512440	0	343650	0	276420	0	461900	211460	0	683540	685880	1204900	230440
sp|P78356|PI42B_HUMAN	0	0	0	0	0	0	0	0	0	0	0	0	0	0	0	0	0	0	0	0	0	0	0	0	0	0	0	0	0	0	0	0	0	0	0	0	0	0	0	515760	0	302120	232960	0	305050	329440	0	483280	170090
sp|O75787|RENR_HUMAN	0	0	0	0	0	0	0	0	0	0	0	0	0	0	0	0	0	0	6728500	0	0	0	0	0	0	0	0	0	0	0	0	0	0	18520000	0	0	11951000	0	0	0	0	1140000	4320700	0	0	1822300	1936800	0	0
sp|Q9H444|CHM4B_HUMAN	0	0	0	0	0	0	0	0	0	0	0	0	0	0	0	0	0	0	0	0	0	0	0	0	0	0	0	0	0	0	0	0	0	0	0	0	0	0	0	0	0	448910	0	787280	1088500	882420	0	1284600	597770
sp|Q15257|PTPA_HUMAN	0	0	0	0	0	0	0	0	0	0	0	0	0	0	0	0	0	0	0	0	0	0	0	0	0	0	0	0	0	0	0	0	0	0	0	0	0	0	0	0	0	0	0	0	0	0	0	751310	809650
sp|P61106|RAB14_HUMAN	0	0	0	0	0	0	0	0	0	0	0	0	0	0	0	0	1236700	0	0	590160	0	0	549820	0	0	492350	0	993000	544810	476180	0	0	780570	942100	886550	803850	1348500	1482900	1050100	423440	879240	1682300	976240	392950	1451900	764010	1419200	754380	685230
sp|O75382|TRIM3_HUMAN	0	0	0	0	0	0	0	0	0	0	0	0	0	0	0	0	0	0	0	0	0	0	0	0	0	0	0	0	0	0	0	0	0	0	0	0	0	0	0	0	0	0	0	0	188140	0	0	0	0
sp|P40616|ARL1_HUMAN	0	0	0	0	0	0	0	0	0	0	0	0	0	0	0	0	0	0	0	0	0	0	0	0	0	0	0	0	0	0	0	0	0	0	905320	0	0	0	0	0	0	0	0	0	234130	0	0	163160	0
sp|Q9UNH7|SNX6_HUMAN	0	0	0	0	0	0	0	0	0	0	0	0	0	0	0	0	0	0	0	0	0	0	0	0	0	0	0	0	0	0	0	0	0	0	0	0	0	0	0	0	0	208180	0	0	216710	381000	270930	561500	0
sp|Q00169|PIPNA_HUMAN	0	0	0	0	0	0	0	0	0	0	0	1570600	0	0	0	0	0	0	0	0	0	0	0	0	0	0	0	0	0	0	0	0	0	0	0	0	0	0	0	0	0	0	0	0	522000	0	0	0	1835300
sp|P23560|BDNF_HUMAN	0	0	0	0	0	0	0	0	0	0	0	0	0	0	0	0	0	0	0	0	0	0	0	0	0	0	0	0	0	0	0	0	0	0	0	0	0	0	735950	0	0	0	0	0	309160	0	0	219550	0
sp|Q96CW1|AP2M1_HUMAN	0	0	0	0	0	1108500	0	0	0	0	0	0	690990	0	0	0	0	0	0	0	0	0	428030	0	0	559630	0	0	1247900	0	0	0	0	0	0	0	0	620560	0	270450	0	1218800	393840	229540	1337200	674580	0	1048900	594510
sp|Q9GZP4|PITH1_HUMAN	0	0	0	0	0	0	0	0	0	0	0	0	0	0	0	0	0	0	0	0	0	0	0	0	0	0	0	0	0	0	0	0	0	0	0	0	0	0	0	0	0	0	0	0	605050	389070	0	0	0
sp|P02461|CO3A1_HUMAN	0	0	0	0	0	0	0	0	0	1389300	0	0	0	0	0	0	0	0	1295700	0	0	0	0	0	0	0	0	0	0	0	115110	0	0	0	0	0	0	0	0	0	0	668850	919810	0	0	2778700	0	0	0
sp|P40925|MDHC_HUMAN	0	0	0	0	0	0	281550	0	0	999180	0	8300700	335580	1038200	1222900	0	0	0	0	2503200	1631200	611390	1739000	2647000	1197200	4709900	487620	2899400	2524800	143640	9532100	432860	1793200	1404100	605400	1826200	364900	988520	3032200	852650	1474900	1354900	1509700	1421200	1475700	852640	2502400	2078100	11600000
sp|O75937|DNJC8_HUMAN	0	0	0	0	0	0	0	0	0	0	0	0	0	0	0	0	0	0	0	0	0	0	0	0	0	0	0	0	0	0	0	0	0	0	0	0	0	0	0	0	0	126150	0	0	181740	473360	0	379690	0
sp|P07384|CAN1_HUMAN	0	0	775450	0	0	0	0	0	0	0	1456900	0	339840	0	735180	0	0	0	0	0	1491700	0	405000	0	1047800	0	0	0	605290	1127000	224180	509040	452340	371870	1357500	570250	403020	557150	698380	647400	516260	271410	500820	1005600	674010	508800	487750	554270	2871400
sp|Q99961|SH3G1_HUMAN	0	0	0	0	0	0	0	0	0	0	0	0	0	0	0	0	0	0	0	0	0	0	757050	0	0	0	0	0	0	0	0	0	0	410900	0	0	311560	0	0	573650	0	0	0	0	699930	420150	333910	498420	196350
sp|O00139|KIF2A_HUMAN	0	0	0	0	0	0	0	0	0	0	0	0	0	0	0	0	0	0	0	0	0	0	0	0	0	0	0	54872000	0	0	0	0	0	0	0	0	0	0	0	1604500	2037600	0	0	0	35026000	0	0	6959400	0
sp|P00505|AATM_HUMAN	0	0	870710	0	0	0	0	0	0	0	0	1356000	0	325350	1443700	0	1314300	678570	0	363350	630790	2241000	0	1992100	139120	5030900	1199200	979390	0	0	4852700	349080	0	583040	361260	301320	557510	1877000	474990	1041300	1006200	905210	724630	316060	30273	241250	1605600	51955	1738000
sp|P37235|HPCL1_HUMAN	0	0	0	0	0	0	0	0	0	0	0	0	0	0	0	0	0	0	0	0	0	0	0	0	0	0	0	0	0	0	439770	1103900	1140800	0	1195000	1044600	937310	2314200	1456900	1773500	1690200	2549000	788590	0	1714900	1013800	761710	2129600	0
sp|Q9UBQ7|GRHPR_HUMAN	0	0	0	0	0	0	0	0	0	0	0	0	0	0	0	0	0	0	0	0	0	0	0	0	0	0	0	0	0	0	0	0	0	760610	0	0	442710	0	195270	0	297310	268650	440460	0	355040	0	609810	0	610790
sp|O14964|HGS_HUMAN	0	0	0	0	0	0	0	0	0	0	0	0	0	0	0	0	0	0	0	0	0	0	0	0	0	0	0	0	0	0	0	0	0	0	0	0	0	0	0	0	0	0	0	0	119000	0	0	263380	0
sp|P60174|TPIS_HUMAN	0	1735000	21288000	963320	0	0	921690	1928200	2748300	996820	1907800	17083000	4155000	12368000	8681900	7999700	1421800	2747000	6239300	1002200	17720000	1504200	2198900	11217000	9736900	36658000	2059500	73126000	6416400	3035500	22699000	4224500	1077900	4881500	9817200	4046600	5691700	7345000	9360800	2871400	5607500	12663000	13433000	4201500	2559000	3188400	18919000	2876000	20490000
sp|Q9BX66|SRBS1_HUMAN	0	0	0	0	0	0	0	0	0	0	0	0	0	0	0	0	0	0	0	0	0	0	0	0	0	0	0	0	0	0	0	0	0	0	0	0	0	0	0	0	0	0	0	0	0	0	0	0	90072
sp|Q9Y371|SHLB1_HUMAN	0	0	0	0	0	0	0	0	0	0	0	0	0	0	0	0	0	0	0	0	0	0	0	0	0	0	0	0	0	457920	0	0	519220	264980	233920	0	0	511630	0	715850	0	239140	316670	0	679750	643570	308640	722430	181000
sp|P04080|CYTB_HUMAN	0	0	0	26136000	0	0	0	0	0	0	0	0	0	0	0	1307500	0	3328300	0	0	0	0	0	0	16040000	0	0	0	733960	1265800	9436900	0	1451500	0	1187700	244600	0	0	0	0	0	0	0	0	0	764770	0	0	6610200
sp|P04406|G3P_HUMAN	7831800	2788500	36242000	5651500	8137100	10514000	7161000	13043000	20846000	5818500	18467000	29857000	26539000	28742000	22307000	29371000	11132000	17709000	44363000	8385100	46389000	13560000	12185000	37714000	21672000	67130000	17656000	83332000	30158000	35581000	49756000	23266000	16844000	86260000	51051000	31593000	65582000	21358000	44293000	23553000	22229000	44031000	53708000	32764000	11788000	31994000	102000000	25235000	42219000
sp|O94811|TPPP_HUMAN	0	0	0	0	0	0	0	0	0	0	0	0	0	0	0	0	0	0	0	0	0	0	0	0	0	0	0	0	0	0	0	0	0	0	0	0	0	200590	0	218080	0	0	0	0	467230	326110	0	413520	0
sp|P84085|ARF5_HUMAN	0	0	0	0	0	0	0	0	0	0	0	0	0	0	1250600	0	0	0	0	0	0	0	0	0	0	0	0	0	0	614180	595380	343820	1049700	1453200	1269100	382270	968310	392270	365010	2291000	0	1106300	1289600	469990	3738100	1207400	891330	589180	513980
sp|P61020|RAB5B_HUMAN	0	0	0	0	0	0	0	0	0	0	0	0	0	0	0	0	0	0	0	0	0	0	0	0	0	0	0	0	0	0	0	0	0	0	0	0	327650	0	0	0	0	0	136770	0	405010	178930	241650	184800	0
sp|Q9UJW0|DCTN4_HUMAN	0	0	0	0	0	0	0	0	0	0	0	0	0	0	0	0	0	0	0	0	0	0	0	0	0	0	0	0	0	0	0	0	0	0	0	0	0	0	0	0	0	274250	0	0	272540	204390	0	319800	0
sp|P23284|PPIB_HUMAN	0	230440	0	0	535670	0	11471000	0	0	0	0	6208200	0	5049500	1637900	0	0	0	0	1014800	1146700	1759200	1214700	1665000	1850600	3478700	1261900	3992700	0	0	4457300	245450	1080800	193550	1910600	1189000	1269600	4148500	1555200	1899800	2194800	1842400	2259500	710310	1662500	2478800	3448000	1424200	5364400
sp|Q16566|KCC4_HUMAN	0	0	0	0	0	0	0	0	0	0	0	0	0	0	0	0	0	0	0	0	0	0	0	0	0	0	0	0	0	0	0	0	0	0	0	0	0	0	0	0	0	0	0	0	333170	0	0	0	103640
sp|Q8N8S7|ENAH_HUMAN	0	0	0	0	0	0	0	0	0	0	0	0	0	0	0	0	0	0	0	0	0	0	0	0	0	0	0	0	0	0	0	0	0	0	0	0	0	0	0	422910	0	391640	0	346770	585840	713520	371650	2143800	0
sp|P14621|ACYP2_HUMAN	0	0	0	0	0	0	0	0	0	0	0	0	0	0	0	0	0	0	0	0	0	0	0	0	0	0	0	0	0	0	0	0	0	0	0	0	0	0	0	0	0	0	0	123490	214120	0	0	121320	0
sp|P30040|ERP29_HUMAN	0	0	0	0	0	0	0	0	0	0	0	0	0	0	0	0	0	0	0	0	0	0	0	0	0	0	398010	0	0	0	709950	0	0	986250	0	0	0	493070	265380	252190	427640	297750	182570	0	161670	304300	603730	770500	775810
sp|P11166|GTR1_HUMAN	0	0	0	0	0	0	0	0	0	0	0	0	0	0	0	0	0	0	0	0	0	0	0	0	0	0	0	0	0	0	0	0	0	0	0	0	0	0	0	0	0	0	0	0	0	0	0	0	0
sp|P55058|PLTP_HUMAN	0	0	0	0	0	0	0	0	0	0	0	0	0	0	0	0	0	0	953890	0	0	0	0	0	0	0	0	0	0	269350	0	79815	0	24942000	493880	0	18610000	3084600	0	0	0	1234700	1700700	0	0	1100500	2988200	482940	684460
sp|P30101|PDIA3_HUMAN	912300	0	0	0	170960	1755600	370610	0	645320	261750	146220	2073800	0	2952300	3891200	163470	1941600	773240	1216000	832440	1665800	2158200	2727000	1581700	830030	8355900	2310500	6860900	776360	1465700	6397100	590660	1245500	2628700	1401900	1359200	1225200	7297800	1252000	2943000	1781300	4123000	2456800	1655600	934350	5483100	6726400	4226000	4828000
sp|Q8TEA8|DTD1_HUMAN	0	0	0	0	0	0	0	0	0	0	0	0	0	0	0	0	0	0	0	887330	0	0	0	0	0	0	0	0	0	0	0	0	0	0	0	0	0	0	0	0	0	0	0	0	490910	0	0	1135700	0
sp|P21283|VATC1_HUMAN	0	210030	0	0	0	0	0	0	0	0	0	0	0	0	0	0	0	0	0	0	0	0	0	0	0	0	0	0	0	0	0	156450	0	0	0	0	0	0	0	0	114620	106960	282810	0	99114	0	0	486920	105480
sp|O15372|EIF3H_HUMAN	0	0	0	0	0	0	0	0	0	0	0	0	0	0	0	0	0	0	0	0	0	0	0	0	0	0	0	0	0	0	0	0	0	0	0	0	0	0	0	0	1317400	1360600	1053000	0	1717200	0	0	1830300	0
sp|P51911|CNN1_HUMAN	0	0	0	0	0	0	0	0	0	0	0	0	0	0	0	0	0	0	0	0	0	0	0	0	0	0	0	0	0	0	0	0	0	0	0	0	0	42742	0	0	0	0	0	0	0	0	0	0	0
sp|P62244|RS15A_HUMAN	0	0	0	0	0	0	0	0	0	0	0	0	0	0	0	0	0	0	0	0	0	0	0	0	0	0	0	0	0	0	0	0	0	0	0	0	580910	396850	314440	0	726080	1315100	1226600	0	0	807200	376500	0	444890
sp|O60749|SNX2_HUMAN	0	0	0	0	0	0	0	0	0	0	0	0	0	0	0	0	0	0	0	0	0	0	0	0	0	0	0	0	0	577210	0	224210	0	0	0	0	259390	0	0	274800	0	145890	418180	186510	351980	418580	435140	716150	0
sp|P45973|CBX5_HUMAN	0	0	0	0	0	0	0	0	0	0	0	0	0	0	0	0	0	0	0	0	0	0	0	0	0	0	0	0	0	0	0	0	0	0	0	0	0	0	0	0	0	272820	0	0	0	193910	193110	256830	0
sp|P50570|DYN2_HUMAN	0	0	0	0	0	0	0	0	0	0	0	0	0	0	0	0	0	0	0	0	0	0	0	0	0	0	0	0	0	0	0	0	0	0	0	0	0	0	0	0	0	0	0	0	0	0	0	309170	0
sp|Q16143|SYUB_HUMAN	0	0	0	0	0	0	0	0	0	0	0	0	0	0	0	0	0	0	0	0	0	0	0	0	0	0	0	0	0	0	893850	0	0	0	0	0	594510	0	0	0	0	0	0	1121100	1016300	2434900	0	1635000	0
sp|P07305|H10_HUMAN	0	0	0	0	0	0	0	0	0	0	0	0	0	0	2074200	720300	1481400	0	0	0	0	0	0	0	0	206110	1144900	0	0	0	0	0	0	0	426900	0	0	1533200	0	0	1044000	490290	473470	0	0	1144400	0	0	761460
sp|Q9Y263|PLAP_HUMAN	0	0	0	0	0	0	0	0	0	0	0	0	0	0	0	0	0	0	0	0	0	0	0	0	0	0	0	0	0	0	0	0	0	0	0	0	0	0	0	0	0	0	0	0	284640	0	0	204190	118990
sp|P61604|CH10_HUMAN	0	0	0	0	0	0	1496600	0	0	711820	0	941510	0	579270	2367500	1506500	1815500	1343100	807700	0	2716800	2902500	229430	1516500	438040	2678500	1441400	2816000	1340100	847440	5068700	236600	779200	1749300	0	1171500	679950	2886400	982550	1575100	1358900	711830	579440	1417500	825850	1296300	606730	783680	1309500
sp|Q8N6H7|ARFG2_HUMAN	0	0	0	0	0	0	0	0	0	0	0	0	0	0	0	0	0	0	0	0	0	0	0	0	0	0	0	0	0	0	0	0	0	0	0	0	0	0	0	0	0	0	0	0	261770	0	0	0	0
sp|P49588|SYAC_HUMAN	0	0	0	0	0	0	0	0	0	0	0	0	0	205760	0	0	0	0	0	238660	425910	137650	203630	0	259770	0	216750	370910	62971	0	440910	281880	355970	540080	175900	360230	649870	0	289940	823550	466730	1197900	1036200	603370	2337600	2601900	967770	4161100	160520
sp|O15075|DCLK1_HUMAN	0	0	0	0	0	0	0	0	0	137650	0	0	0	383720	1454000	0	307180	0	267000	0	264550	667440	0	67646	516420	262710	751120	445100	214770	1781200	0	155940	1023000	770700	1146400	653440	691470	449700	474160	2084700	886900	2676100	1161100	929730	7305300	3324100	572630	6648600	243300
sp|P09543|CN37_HUMAN	0	0	0	0	0	0	0	0	0	0	0	0	0	0	0	0	0	0	0	0	0	231140	0	0	0	0	0	785350	0	0	0	0	0	0	0	0	467630	0	763590	1529500	389150	0	0	232180	262410	510220	0	767790	0
sp|P41240|CSK_HUMAN	0	0	0	0	0	0	0	0	0	0	0	0	0	0	0	0	0	0	0	0	0	0	0	0	0	0	0	0	0	0	0	0	0	0	0	0	0	0	0	0	0	0	0	0	435870	0	188620	0	0
sp|Q10567|AP1B1_HUMAN	0	0	0	0	0	0	0	0	0	0	0	0	0	0	0	0	0	0	0	0	0	0	0	0	0	0	0	0	0	0	0	0	929430	0	0	0	0	0	0	0	0	481070	0	0	443320	0	0	764270	733830
sp|Q99447|PCY2_HUMAN	0	0	0	0	0	0	0	0	0	0	0	0	0	0	0	0	0	0	0	0	0	0	0	0	0	0	0	0	0	0	0	0	0	0	0	0	0	0	0	0	0	0	0	0	731770	0	0	350210	0
sp|Q13595|TRA2A_HUMAN	0	0	0	0	0	0	0	0	0	0	0	0	0	0	0	0	0	0	0	0	0	0	0	0	0	0	0	0	0	0	0	0	0	0	0	0	240640	0	0	0	0	0	0	0	0	0	0	0	0
sp|Q9BRA2|TXD17_HUMAN	0	0	0	0	0	0	0	0	0	0	0	0	0	0	0	0	0	0	0	0	0	0	0	0	0	0	0	0	0	0	275020	0	0	0	0	0	0	0	0	0	0	0	0	0	0	0	519330	711940	693960
sp|P23526|SAHH_HUMAN	0	0	722780	0	910730	0	573110	0	0	0	0	2119200	0	0	0	667140	0	0	0	0	0	0	0	0	576080	234490	0	206590	0	881270	383630	862240	1031900	0	1049200	660240	202510	316710	313660	0	245050	227420	430210	313630	1240100	499030	413760	1625700	4143100
sp|P62760|VISL1_HUMAN	0	0	0	0	0	0	0	0	0	0	0	0	0	0	0	0	0	0	0	701290	0	728750	0	311060	326410	163280	503900	388380	1346200	0	883710	450920	233610	988700	0	185860	938340	0	1871700	1867200	470230	1505700	1273000	1777900	2895400	3192300	647840	2184800	108110
sp|P27361|MK03_HUMAN	0	0	0	0	0	0	0	0	0	0	0	0	0	0	0	0	0	0	0	0	0	0	0	0	0	0	0	0	0	0	0	0	0	0	0	0	0	0	0	4173000	0	0	0	3098700	3736700	0	3078000	3614300	3310300
sp|O00116|ADAS_HUMAN	0	0	0	0	0	22467000	0	6604900	4798500	0	0	0	8398900	0	0	0	0	0	0	0	0	0	0	0	0	0	0	0	0	0	0	0	0	0	0	0	0	0	0	0	2181000	0	0	19285000	0	0	0	0	0
sp|P07910|HNRPC_HUMAN	2461300	3765500	0	0	0	0	3432800	2136300	0	5412600	0	0	2584300	0	0	682100	26570000	10595000	730000	1191700	2245500	4723600	1064200	3308200	1439200	544750	10337000	1594200	0	4518100	252630	968580	375770	1271000	0	1210700	1648700	1375900	1784500	31617000	7541600	6321300	6456600	10889000	1122400	18474000	8978000	3765200	2613700
sp|Q13347|EIF3I_HUMAN	0	0	0	0	0	0	0	0	0	0	0	0	0	0	0	0	0	0	0	0	0	0	0	0	0	0	0	0	0	0	0	0	0	0	0	0	0	0	0	0	0	334260	0	0	0	305550	0	374600	264110
sp|P42765|THIM_HUMAN	0	0	0	0	0	0	0	0	0	0	0	0	0	0	0	0	0	0	0	0	0	0	0	0	0	201120	0	181260	0	0	288740	0	0	0	0	0	0	0	0	247720	0	0	0	0	0	0	0	0	0
sp|O00571|DDX3X_HUMAN;sp|O15523|DDX3Y_HUMAN	0	0	0	0	0	0	0	0	0	0	0	0	0	0	0	0	0	0	0	0	0	0	0	0	0	138470	0	0	0	193110	0	0	0	63252	264090	91610	0	0	0	245490	209560	145670	0	254510	1934500	378580	301080	891010	458610
sp|O75122|CLAP2_HUMAN	0	0	0	0	0	0	0	0	0	0	0	0	0	0	0	0	0	0	0	0	0	0	0	0	0	0	0	0	0	0	0	0	0	193910	0	0	0	0	0	392270	0	0	0	156350	357190	342610	56631	332970	218460
sp|P55795|HNRH2_HUMAN	0	0	0	0	0	0	0	0	0	0	0	0	0	0	0	0	0	0	0	0	0	0	0	0	0	0	0	0	0	0	0	0	0	0	0	0	0	0	0	0	0	548670	0	0	332930	0	0	442430	0
sp|P53621|COPA_HUMAN	0	0	0	0	0	0	0	0	0	0	0	0	0	0	0	0	0	0	0	0	0	0	0	0	0	0	86186	0	0	0	0	183830	0	0	0	111970	0	0	0	0	385060	246280	356180	288570	655280	509220	69906	130190	196660
sp|P15531|NDKA_HUMAN	0	0	0	0	0	0	0	0	0	0	0	0	0	0	0	0	0	0	0	1736200	324240	0	1546500	0	0	1448100	0	0	0	359770	1913800	0	0	0	0	848950	0	0	1647400	296270	787620	563290	0	0	922500	0	660860	1318900	1761900
sp|Q13561|DCTN2_HUMAN	0	0	0	0	0	0	0	0	0	0	0	0	0	0	0	0	0	0	0	0	0	0	0	0	137240	0	0	116040	0	199470	96919	149160	0	800200	276970	0	550020	0	226290	531350	285700	967900	806680	290350	823390	1062800	626330	1403300	269630
sp|Q86TG7|PEG10_HUMAN	0	0	0	0	0	0	0	0	0	0	0	0	0	0	0	0	0	0	0	0	0	0	0	0	0	0	0	0	0	0	0	0	0	0	0	0	0	0	0	0	0	0	0	150830	726040	0	0	0	0
sp|Q9UMS4|PRP19_HUMAN	0	0	0	0	0	0	0	0	0	0	0	0	0	0	0	0	0	0	0	0	0	0	0	0	0	0	0	0	0	0	0	0	0	0	190100	0	0	0	0	0	0	434050	0	406810	0	521700	0	0	143300
sp|P28482|MK01_HUMAN	0	0	0	0	0	0	0	0	0	0	0	711740	0	0	0	0	0	0	0	401910	0	0	0	0	380250	153720	344920	171270	0	0	160940	369430	868400	191990	426410	1279100	0	0	248770	1344200	0	0	155640	1388200	1804100	597010	416620	1595200	737940
sp|Q8IUR6|CRERF_HUMAN	0	0	0	0	0	0	0	0	0	0	0	0	0	0	0	0	0	0	0	0	0	0	0	0	0	0	0	0	0	0	0	0	0	0	0	0	10682000	0	0	0	0	17843000	0	0	0	0	0	0	0
sp|P02790|HEMO_HUMAN	2231300	0	0	0	0	1406000	1559400	0	928660	0	0	0	9261000	8369800	3806000	0	0	932920	3221700	808080	0	497460	674560	378310	714380	0	377250	410720	2115000	17409000	258580	14329000	0	2810900	6831600	0	12325000	13644000	2793800	3059300	476060	4947600	1314400	3631700	621450	9502100	3701300	3861600	0
sp|P46459|NSF_HUMAN	0	0	0	0	0	0	0	0	0	137150	0	0	0	0	0	0	383470	0	251700	184950	163880	644720	0	328820	146140	157890	167160	481000	599600	188260	194830	142930	298170	621770	74429	117730	423650	246310	398910	903970	787530	347770	573680	638870	766920	757160	240770	553620	137300
sp|Q9NR46|SHLB2_HUMAN	0	0	0	0	0	0	0	0	0	0	0	0	0	0	0	0	0	0	0	0	0	0	0	0	0	0	0	0	0	0	0	0	0	309720	0	0	0	0	0	239220	0	187180	0	0	0	273790	310740	370790	150670
sp|P29401|TKT_HUMAN	0	0	1196500	0	0	0	0	0	0	0	542510	11216000	1159500	2078200	0	2116000	0	0	0	1040300	925090	0	1163500	1314900	3462100	3752300	577560	2324200	1098000	790130	3183600	531900	2037500	466770	1320200	2519600	510370	1171000	1614400	359550	1156000	860620	1076500	624580	715060	1091600	1556000	1792800	18143000
sp|O75688|PPM1B_HUMAN	0	0	0	0	0	0	0	0	0	0	0	0	0	0	0	0	0	0	0	0	0	0	0	0	0	0	0	0	0	0	0	0	0	0	0	0	0	0	0	0	0	0	0	219910	245540	208040	0	248360	0
sp|Q92623|TTC9A_HUMAN	0	0	0	0	0	0	0	0	0	0	0	0	0	0	0	0	0	0	0	0	0	0	0	0	0	0	0	0	0	0	0	0	0	0	0	0	0	0	0	0	0	0	0	0	786100	0	0	0	0
sp|Q9NZI8|IF2B1_HUMAN	0	0	0	0	0	0	0	0	0	0	0	0	0	0	0	0	0	0	0	0	0	0	0	0	0	0	0	0	0	0	0	0	0	0	0	0	0	0	0	0	204760	0	173060	0	0	173890	306790	0	0
sp|Q14839|CHD4_HUMAN	0	0	0	0	0	0	0	0	0	0	0	0	0	0	0	0	0	0	0	0	0	0	0	0	0	0	0	0	0	0	0	0	0	0	0	0	0	0	0	0	0	0	0	0	0	0	0	0	0
sp|O14980|XPO1_HUMAN	0	0	0	0	0	0	0	0	0	0	0	0	0	0	0	0	0	0	0	0	0	0	0	0	0	0	0	0	0	0	0	0	0	0	0	0	0	0	255560	0	216560	0	414620	0	609500	0	442090	356760	186570
sp|O94819|KBTBB_HUMAN	0	0	0	0	0	0	0	0	0	0	0	0	0	0	0	0	0	0	0	0	0	0	0	0	0	0	0	0	0	0	0	0	0	0	0	0	0	0	0	0	0	0	0	0	295960	0	0	178830	0
sp|P60763|RAC3_HUMAN	0	0	0	0	0	0	0	0	0	0	0	0	0	0	0	0	0	0	0	0	0	0	0	0	0	0	0	0	0	0	0	0	0	0	0	0	0	0	0	0	0	0	0	0	289450	0	245980	0	0
sp|P15559|NQO1_HUMAN	0	0	0	0	0	0	0	0	0	0	0	0	0	0	0	0	0	0	0	0	0	0	0	0	0	0	0	0	0	0	0	0	0	0	0	0	0	0	719910	0	553830	0	841550	0	329970	0	1537600	0	0
sp|P17812|PYRG1_HUMAN	0	0	0	0	0	0	0	0	0	0	0	0	0	0	0	0	0	0	0	0	0	0	0	0	0	0	0	0	0	0	0	0	0	0	0	0	0	0	0	0	0	0	0	0	318300	0	0	0	0
sp|O43684|BUB3_HUMAN	0	0	0	0	0	0	0	0	0	0	0	0	0	0	0	0	0	0	0	0	0	0	0	0	0	0	0	0	0	0	0	0	0	0	0	0	0	0	0	0	0	0	0	0	0	0	0	0	0
sp|O14639|ABLM1_HUMAN	0	0	0	803610	0	0	0	0	0	0	0	0	0	0	0	0	0	0	0	0	0	0	0	0	0	0	0	0	0	0	0	0	0	0	0	0	0	0	0	0	0	0	0	0	620100	188710	0	404640	237700
sp|P08758|ANXA5_HUMAN	0	0	0	0	3365800	0	10955000	0	0	0	0	8438600	0	6212500	6070300	0	1624200	1827100	0	0	244180	6339600	0	1948000	562460	74613000	2902200	2649400	290450	451510	7706300	1461600	581350	2761200	2943700	182970	1768000	26453000	1460700	1751700	764540	1032300	665180	1558100	173410	773920	3848300	232100	4798100
sp|P11142|HSP7C_HUMAN	3161300	1047500	886800	536790	2632500	1265800	2416100	1290500	1795500	3071000	1221600	20002000	1309300	6238400	6257100	8718700	5875000	2614200	16685000	5510800	2708800	5030600	8662900	5935800	3476100	8311200	4588800	4114200	6272200	5285400	5812900	7173000	10246000	13323000	6826800	11007000	15741000	10643000	13361000	6844400	12760000	15753000	23651000	8680700	9341300	15255000	26662000	10069000	33537000
sp|Q92747|ARC1A_HUMAN	0	0	0	0	0	0	0	0	0	0	0	0	0	0	0	0	0	0	0	0	356340	0	0	512180	0	0	0	0	0	0	187650	0	474600	0	0	0	0	0	0	0	0	379450	349840	310630	591060	1217500	241210	995320	722800
sp|Q8N1G4|LRC47_HUMAN	0	0	0	0	0	0	0	0	0	0	0	0	0	0	0	0	0	0	0	0	0	0	0	0	0	0	238110	0	0	236140	0	0	189190	315630	0	68257	366960	0	0	767320	117050	261350	364450	766240	2155700	555530	352860	847880	0
sp|P22676|CALB2_HUMAN	0	0	0	0	0	0	0	0	0	0	0	0	0	0	0	0	0	0	0	0	0	0	0	0	0	0	0	0	342780	0	737350	0	0	0	0	0	0	0	738140	0	0	0	0	0	1824500	0	390580	606960	0
sp|Q06124|PTN11_HUMAN	0	0	0	0	0	0	0	0	0	0	0	0	0	0	0	0	0	0	0	0	0	0	0	0	0	0	0	0	0	0	0	0	0	0	0	0	0	0	0	0	0	0	0	0	813100	0	802750	910110	0
sp|P17858|PFKAL_HUMAN	0	0	0	0	0	0	0	0	0	0	0	0	0	0	0	0	0	0	0	0	0	0	0	0	0	0	0	0	0	0	110190	0	0	0	0	0	0	0	0	132360	0	346640	0	189030	655280	587190	0	784460	211930
sp|Q9H3S7|PTN23_HUMAN	0	0	0	0	0	0	0	0	0	0	0	0	0	0	0	0	0	0	0	0	0	0	0	0	0	0	0	0	0	0	0	0	0	0	0	0	0	0	0	0	0	0	0	0	228200	0	0	0	0
sp|P55809|SCOT1_HUMAN	0	0	0	0	0	0	0	0	0	0	0	0	0	0	690620	0	0	0	0	0	0	0	0	327390	0	928030	0	0	0	0	1173400	0	0	0	0	0	0	397530	0	0	0	0	0	0	0	0	0	0	105560
sp|Q9HB71|CYBP_HUMAN	0	0	0	0	1761100	0	0	0	0	0	0	0	0	0	0	0	0	0	0	0	0	0	0	0	0	0	0	0	0	0	0	0	0	0	0	0	0	0	0	0	981220	877250	2390600	0	1210100	1645400	1978400	1757800	698310
sp|P49368|TCPG_HUMAN	1982200	0	0	0	960690	1704300	1307300	0	527630	0	0	0	0	621550	0	0	906640	1039500	2975600	249320	1485400	697940	352940	325210	418660	307570	1125100	779750	494980	3004400	901910	1554100	2626200	1387800	551760	687710	1557700	1723500	1470700	2141900	2381200	5961400	5204400	2512800	4849800	6281900	3090800	4851200	1763800
sp|Q9UHG2|PCS1N_HUMAN	0	0	0	0	0	0	0	0	0	0	0	0	0	1190300	2980000	2115200	0	0	3825000	0	0	0	0	0	309250	159730	223890	334010	604710	7104800	0	1310800	1492800	21482000	4810700	1395200	19024000	6160700	576520	1806700	0	2225600	2575500	1795900	644420	2999300	2709800	1046200	118790
sp|P55263|ADK_HUMAN	0	0	0	0	0	0	0	0	0	0	0	0	0	0	0	0	0	0	0	0	0	0	0	0	0	0	0	0	0	0	0	0	0	0	0	0	0	0	0	0	0	0	0	0	282360	0	0	829630	0
sp|O75390|CISY_HUMAN	0	0	0	0	0	0	0	0	0	0	0	5449400	0	1076500	4531600	0	3965800	0	0	0	1703700	1986800	1621500	5450200	0	8942300	2824900	5785400	842710	0	11998000	2275700	772960	3145500	2062200	0	1940800	3837800	2426400	3017300	4201900	1344700	2311500	942620	868290	1659600	2268500	993250	5722900
sp|P62906|RL10A_HUMAN	0	0	0	0	0	0	0	0	0	5053500	0	0	0	0	0	4427600	0	0	2027100	0	0	0	0	0	0	0	0	0	0	1883400	557240	3925900	1645300	0	650770	0	0	0	816830	1478000	1274800	2695600	1689900	0	915660	1247700	2163900	854350	2950300
sp|P26639|SYTC_HUMAN	0	0	0	0	0	538730	236990	0	0	0	0	2791100	0	0	0	0	0	0	0	0	0	0	0	263680	293670	85907	0	0	0	0	0	0	0	0	230570	122310	0	0	213340	88311	82592	95898	280390	90219	685980	207900	279700	518560	8720800
sp|P05090|APOD_HUMAN	1568100	0	0	0	0	1157600	415530	3178300	4468800	0	0	0	1442100	0	1076100	0	1259900	3415100	0	909670	573570	595400	920260	8199800	0	415970	1475100	300800	0	474720	442330	0	1990800	0	2118700	9446700	0	0	968990	303080	1321400	610740	0	112540	935570	310890	583630	5093900	245980
sp|Q9NSD9|SYFB_HUMAN	0	0	0	0	0	0	0	0	0	0	0	0	0	0	0	0	0	0	0	0	0	0	0	0	0	0	0	0	342450	0	0	0	0	394100	0	0	306180	0	182210	405580	314630	1055400	883610	175810	778330	718970	319510	359640	0
sp|Q9C040|TRIM2_HUMAN	0	0	0	0	0	0	0	0	0	0	0	0	0	0	0	0	0	0	0	0	0	0	0	0	0	0	0	0	0	0	0	0	0	0	0	0	169760	0	0	219660	0	436710	0	194530	1830800	773390	227230	1692000	0
sp|O75821|EIF3G_HUMAN	0	0	0	0	0	0	0	0	0	0	0	0	0	0	0	1557600	0	0	0	0	0	0	0	0	0	0	0	0	1726100	0	0	624850	0	0	0	0	0	0	1038100	0	0	0	0	0	522920	556360	586060	424490	373720
sp|Q15126|PMVK_HUMAN	0	0	0	0	0	0	0	0	0	0	0	0	0	0	0	0	0	0	0	0	0	0	0	0	0	0	0	0	0	0	127040	0	0	0	0	0	0	0	0	0	0	0	0	207690	1576900	0	198030	287380	0
sp|O60869|EDF1_HUMAN	0	0	0	0	0	0	0	0	0	0	0	0	0	0	0	0	0	0	0	0	0	0	0	0	0	0	0	0	0	0	0	0	0	0	0	0	0	0	280910	0	0	0	313740	514560	473360	322570	203750	581700	0
sp|P05023|AT1A1_HUMAN	0	0	0	0	711460	0	753850	0	0	0	0	0	0	0	1741900	0	506790	0	0	0	0	290020	1318700	0	0	1712400	0	304720	0	880030	0	0	0	606510	0	0	656950	5229300	330050	1226400	496660	394830	159630	368480	0	0	757470	0	529410
sp|Q08752|PPID_HUMAN	0	0	0	0	0	0	0	0	0	0	0	0	0	0	0	0	0	0	0	0	0	0	0	0	0	0	0	0	0	0	0	0	0	0	0	0	0	0	0	0	0	0	0	0	199390	0	0	188500	0
sp|P07093|GDN_HUMAN	0	0	0	0	5163500	0	2772400	0	0	0	0	453380	0	0	0	0	0	0	0	0	0	0	0	0	0	0	0	0	0	674000	0	455580	0	1154400	472620	313280	615540	508610	0	0	0	0	354000	0	0	863100	645890	408370	202930
sp|Q05193|DYN1_HUMAN	0	0	0	0	0	0	0	0	0	0	0	0	0	0	0	0	1024300	0	0	0	0	1020200	372040	0	0	0	0	0	0	342430	0	960730	467510	1282900	204610	405360	926680	612500	1218200	2574200	1529400	2655700	2100400	324310	8228900	3021400	2864200	3683300	430920
sp|O00629|IMA3_HUMAN	0	0	0	0	0	0	0	0	0	0	0	0	0	0	0	0	0	0	0	0	0	0	0	0	0	0	0	0	0	0	152220	0	0	0	404940	0	0	0	0	0	0	0	239280	0	271980	0	0	362140	176550
sp|P07814|SYEP_HUMAN	0	0	0	0	0	0	0	0	0	0	0	0	0	0	0	0	0	0	0	0	0	0	0	0	0	0	0	0	0	0	0	0	0	141310	145440	98640	103630	0	146130	264330	254370	711010	547650	45572	263960	931820	365500	458590	96988
sp|Q8NBJ4|GOLM1_HUMAN	0	0	0	0	0	0	0	0	0	0	0	0	144930	0	0	0	0	0	0	0	0	0	0	0	0	0	0	0	0	0	0	0	0	0	0	0	380850	324530	0	0	164910	0	0	0	0	0	0	0	0
sp|O14979|HNRDL_HUMAN	0	0	0	0	0	0	0	0	0	0	0	0	198050	0	0	0	0	0	0	308190	0	0	0	0	0	0	0	250770	0	2574400	0	783410	710870	0	1021000	834880	0	386460	464490	844380	754820	669840	492300	359890	553630	367400	0	1021400	162200
sp|P68871|HBB_HUMAN	1486700	0	0	0	0	868120	0	3413700	4727100	0	0	0	7075300	0	1728900	0	0	2817800	2498600	0	282030	0	872750	4522500	416890	0	3279200	356580	808390	608080	0	1355900	0	1812000	5514600	573150	1402700	2744200	8338900	972210	978090	1072300	1389900	0	1504800	560780	1062200	733730	1724300
sp|Q9P2R7|SUCB1_HUMAN	0	0	0	0	0	0	0	0	0	0	0	0	0	0	346130	0	0	0	0	0	0	0	0	0	0	0	0	0	0	0	281090	0	0	318600	0	0	200980	500590	0	0	170460	199390	0	0	222910	0	214850	0	126350
sp|O75145|LIPA3_HUMAN	0	0	0	0	0	0	0	0	0	0	0	0	0	0	0	0	0	0	0	0	0	0	0	0	0	0	0	0	0	0	0	0	0	0	0	0	0	0	0	0	0	0	0	0	200250	0	0	0	0
sp|P16035|TIMP2_HUMAN	0	0	0	0	43497000	0	54901000	0	0	0	0	6656700	0	2513300	2713400	8265300	0	0	0	0	0	0	0	0	0	2544800	0	0	0	0	0	4347200	3562000	0	6702600	6822400	0	9254400	0	0	0	0	0	0	0	948400	0	0	4945600
sp|Q13151|ROA0_HUMAN	0	0	0	0	0	0	0	0	0	0	0	0	0	0	0	0	0	632120	1016300	987700	722330	0	0	0	0	0	0	0	0	0	0	183310	0	400540	0	0	1012400	0	400420	953780	1436300	1135600	918920	467970	0	1064500	884970	845840	0
sp|O75061|AUXI_HUMAN	0	0	0	0	0	0	0	0	0	0	0	0	0	0	0	0	0	0	0	0	0	0	0	0	0	0	0	0	0	0	0	0	0	0	0	0	0	0	0	266460	0	352200	0	335710	782950	247070	0	297750	0
sp|P11021|BIP_HUMAN	241390	234520	288250	113650	2645300	116290	3077200	347270	0	1918200	1221400	6366900	991400	2351800	5297900	1917600	4539400	2168600	4600300	971850	2498100	3256500	1908500	2800700	2851900	8773100	2426400	5194000	985840	2037000	5913700	1630400	1949500	3578000	4302800	1544400	4916200	12905000	2720200	4369600	3960900	4503900	5219900	2491400	986060	10919000	6798800	1521600	9651400
sp|Q9UNF0|PACN2_HUMAN	0	0	0	0	0	0	0	0	0	0	0	0	0	0	0	0	0	0	0	0	0	0	0	0	0	0	0	0	0	0	0	0	0	0	0	0	0	0	0	0	0	0	304860	0	0	0	251810	342580	0
sp|P12081|SYHC_HUMAN	0	0	0	0	0	0	0	0	0	0	0	1580200	0	0	0	0	0	0	0	0	0	284660	0	0	0	0	0	0	0	490150	0	0	464570	0	0	360400	0	0	510390	0	0	0	489150	408850	478060	355480	328490	567100	1802400
sp|Q9BUF5|TBB6_HUMAN	0	0	0	0	0	0	0	0	0	0	0	0	0	0	0	0	0	0	0	0	0	0	0	0	0	0	0	0	0	0	0	0	0	0	0	0	0	0	0	0	0	0	0	0	4090100	4910800	0	5819400	0
sp|P11310|ACADM_HUMAN	0	0	0	0	0	0	0	0	0	0	0	0	0	0	0	0	0	0	0	0	0	0	0	0	0	358090	0	0	0	0	406730	0	0	0	0	0	0	257510	0	0	0	0	0	0	0	0	0	0	0
sp|Q13885|TBB2A_HUMAN	0	0	0	0	0	0	0	0	0	0	0	0	0	3636300	0	0	0	5209600	5107900	13806000	0	10594000	0	7358800	7326000	0	7622700	0	0	11923000	4017900	5589700	0	8613100	0	0	0	0	2224200	12425000	0	0	2585500	17608000	0	18733000	4685100	5095700	0
sp|Q96FQ6|S10AG_HUMAN	0	0	0	0	0	0	0	0	0	0	0	0	0	0	0	0	0	0	0	0	0	0	1460400	0	0	0	0	0	1889100	0	0	0	0	0	0	0	0	0	911670	0	881530	0	0	0	0	1964500	0	0	3102100
sp|P30048|PRDX3_HUMAN	0	0	0	0	0	0	0	0	0	0	0	0	0	576530	0	540760	0	0	0	0	491950	1195600	0	504980	0	1617000	0	768600	780970	0	1559700	0	563950	891700	0	959950	923400	1397100	1134300	262210	1201900	1256200	768440	301800	0	0	1788600	283640	468020
sp|Q01813|PFKAP_HUMAN	0	0	0	0	0	0	0	0	0	0	0	0	0	0	0	0	0	0	0	0	0	0	0	0	0	0	0	0	0	0	116290	0	0	369250	164070	178370	0	0	64152	148110	0	471910	642670	324970	1968000	1236200	182700	874350	210930
sp|P14618|KPYM_HUMAN	0	0	5343900	169200	1534600	2067000	868230	1887700	1519600	1005200	621970	77628000	3260400	11735000	14438000	6573300	3123300	894130	5569900	6726900	7177000	3462200	2158100	6800100	7118200	19534000	4430600	13476000	5878200	15203000	15168000	17480000	20683000	8489400	22061000	20020000	9704400	7601100	9483200	6784200	3488400	8058600	7999000	7423800	10672000	8035900	16663000	39291000	175000000
sp|O75955|FLOT1_HUMAN	0	0	0	0	0	0	0	0	0	0	0	0	0	0	0	0	0	0	0	0	0	243390	0	0	0	0	0	0	0	0	0	0	0	0	0	0	0	257250	0	212340	0	0	0	169350	0	0	0	0	0
sp|P16403|H12_HUMAN	0	0	0	0	0	0	0	0	0	5159400	0	0	0	0	0	0	7169400	11535000	0	0	0	0	0	0	0	0	4925400	911480	0	0	0	0	0	0	0	0	1272800	0	0	3892800	0	0	0	0	0	0	0	0	0
sp|P61026|RAB10_HUMAN	0	0	0	0	0	0	0	0	0	0	0	0	0	0	0	0	0	0	0	0	415940	1035700	1565300	688780	0	0	0	953150	1098400	0	883900	639320	0	2223300	0	0	639130	538550	442470	2040100	424400	774150	594090	1005100	1276900	1080800	1227300	771170	4448900
sp|Q15370|ELOB_HUMAN	0	0	0	0	0	0	0	0	0	0	0	0	0	0	0	0	0	0	510250	0	0	0	0	0	0	0	0	0	0	0	0	0	677920	1098400	0	0	879980	0	552000	0	0	0	558400	0	309440	526870	397390	885550	286720
sp|P20042|IF2B_HUMAN	0	0	0	0	0	0	0	0	0	0	0	0	0	0	0	0	0	0	0	0	0	0	0	0	343820	0	0	0	0	0	0	0	0	0	0	0	0	0	0	627840	0	0	677650	551190	1232300	898970	675530	948360	744880
sp|P00918|CAH2_HUMAN	0	0	0	0	0	0	341070	0	0	0	0	1133400	0	1147000	0	0	0	0	0	0	0	0	0	0	0	0	0	0	0	0	0	0	0	0	0	222630	0	199240	0	0	0	0	0	0	0	0	0	228460	864710
sp|O43670|ZN207_HUMAN	0	0	0	0	0	0	0	0	0	0	0	0	0	0	0	0	0	0	0	0	0	0	0	0	0	0	0	0	0	0	0	0	0	0	0	0	0	0	188900	0	184230	0	0	195000	268340	236130	0	0	0
sp|P18085|ARF4_HUMAN	0	0	0	0	0	0	0	0	0	0	0	0	0	0	2743300	0	0	0	0	497970	0	1595100	617290	0	632780	0	0	0	0	3435000	275010	347980	808530	750700	3271400	990370	842370	1108700	443150	1964600	553480	2253900	1298100	1054200	5609500	1015200	1085100	1511800	567610
sp|P60953|CDC42_HUMAN	0	0	0	0	0	0	0	0	0	0	0	0	0	0	0	0	0	0	0	769740	0	0	737450	0	0	902190	0	0	0	0	0	0	0	1583700	0	0	1569200	3695600	0	0	785550	751370	692570	0	1643800	2218300	0	2529500	898120
sp|P30085|KCY_HUMAN	0	0	0	0	0	0	0	0	0	0	0	0	0	0	0	0	0	0	0	0	0	0	0	0	0	0	0	0	0	270110	311050	0	0	0	0	0	0	0	0	0	0	0	205530	187190	1476200	144220	0	744910	230690
sp|P62304|RUXE_HUMAN	0	0	0	0	0	0	0	0	0	0	0	0	0	0	0	0	0	0	0	0	0	0	488270	0	0	0	0	0	0	0	0	0	0	0	0	0	0	0	0	0	0	618710	0	0	0	0	222060	396460	0
sp|Q9UKM9|RALY_HUMAN	0	0	0	0	0	0	0	0	0	0	0	0	0	0	0	0	0	229120	0	0	0	0	0	0	0	0	0	0	0	0	0	0	0	0	0	0	0	0	0	449860	424690	335980	465970	632250	0	188880	382960	0	376260
sp|Q01995|TAGL_HUMAN	0	0	0	0	0	0	0	0	0	0	0	0	0	584170	0	0	0	0	0	0	0	0	0	0	0	394490	0	0	0	659980	0	574190	331760	0	488460	0	0	0	0	0	0	0	0	0	0	726940	0	193030	0
sp|P30086|PEBP1_HUMAN	0	0	0	0	0	0	776020	836930	2365800	0	766160	9080500	1912300	4582000	4822500	6359600	0	843200	0	5319900	4212000	0	3409300	8498200	3391900	9119000	1159600	7011200	4024600	2396000	26290000	4637700	8049600	3112400	5089600	10135000	2214800	5682000	9503400	1884900	4421700	1426900	2446400	6405500	3492500	958250	3806800	2872200	8153100
sp|Q07812|BAX_HUMAN	0	0	0	0	0	0	0	0	0	0	0	0	0	0	0	0	0	0	0	0	0	0	0	0	0	0	0	0	282490	0	0	0	0	0	0	0	0	0	0	0	0	0	0	0	226320	0	0	258980	0
sp|O75475|PSIP1_HUMAN	0	0	0	0	0	0	0	0	0	0	0	0	0	0	0	0	978660	0	0	0	0	0	0	0	0	0	384270	0	0	458810	0	0	0	0	0	0	370720	0	0	1154500	619290	326230	399960	608030	399540	713860	646360	836920	0
sp|Q9BXS5|AP1M1_HUMAN	0	0	0	0	0	0	0	0	0	0	0	0	0	0	0	0	0	0	0	0	0	0	0	0	0	0	0	0	0	0	0	0	0	0	0	0	0	0	0	0	0	0	0	0	0	0	0	904280	0
sp|O94875|SRBS2_HUMAN	0	0	0	0	0	0	0	0	0	0	0	0	0	565290	0	0	0	0	0	0	0	0	0	0	0	0	0	0	0	0	0	525620	0	0	0	0	0	645640	0	0	0	0	0	0	0	0	0	0	0
sp|O75822|EIF3J_HUMAN	0	0	0	0	0	0	0	0	0	0	0	0	0	0	0	0	0	0	0	0	0	0	0	0	261400	0	232680	0	0	0	0	0	0	1295500	0	0	316980	0	0	348100	0	605150	0	0	597600	1259100	382990	932200	163730
sp|Q99747|SNAG_HUMAN	0	0	0	0	0	0	0	0	0	0	0	0	0	0	0	0	0	0	0	0	0	0	0	0	0	0	0	0	0	0	0	0	0	568370	0	0	3631000	0	0	578640	0	357150	0	965840	1300900	453810	0	1035600	284260
sp|P10412|H14_HUMAN	0	0	394520	2569200	4350800	0	10262000	0	0	16844000	371710	0	264540	0	12124000	1507800	54987000	25003000	4241800	988450	3730500	7071400	998210	3535700	4066000	4602200	11106000	5248600	498080	7398600	3682800	949530	900630	6801200	2762000	1413500	4418700	10363000	931900	18385000	4449300	8168100	4269400	4455100	1340300	7600200	1477600	600960	5120300
sp|Q9Y6B6|SAR1B_HUMAN	0	0	0	0	0	0	0	0	0	0	0	0	0	514800	2382400	0	0	0	0	0	0	0	0	0	0	0	0	0	0	1071800	0	274010	0	486490	2169200	337240	1204600	1419700	0	1122200	394530	0	891920	1102200	1722800	1683000	0	817950	271220
sp|Q9Y490|TLN1_HUMAN	0	0	0	0	0	0	0	0	0	0	0	0	0	0	0	0	0	0	0	0	0	0	0	0	0	201500	0	0	0	691840	0	331180	0	0	0	175000	0	268470	0	0	0	188780	345430	0	0	436800	387970	911620	379150
sp|P08133|ANXA6_HUMAN	0	0	0	0	0	457380	0	0	139200	0	0	786690	0	0	649360	0	637430	142440	0	0	0	658520	0	99834	0	18455000	194280	711850	0	0	1034500	0	61500	273380	256900	35148	172180	2390400	186350	560740	248510	0	0	474310	0	99858	461600	0	1606500
sp|P23588|IF4B_HUMAN	0	0	0	0	0	0	0	0	0	0	0	0	0	0	0	0	0	0	0	0	0	0	0	0	0	0	0	0	0	0	0	0	0	0	0	0	0	0	0	0	0	0	0	0	2950000	826340	1678700	2490000	2047300
sp|Q99733|NP1L4_HUMAN	0	0	0	0	0	0	0	0	0	0	0	0	0	0	0	0	0	525810	0	0	0	1456100	0	784710	579930	0	581230	0	0	0	469630	0	495570	0	0	464770	1062700	2728100	1428900	1877300	1473700	1532700	1686100	1271100	1529300	2582700	2940600	6128200	2913600
sp|P78344|IF4G2_HUMAN	0	0	0	0	0	0	0	0	0	0	0	0	0	0	0	0	0	0	0	0	0	0	0	0	503520	0	0	0	0	0	0	0	0	854620	0	0	0	482940	0	256120	0	130740	184330	315220	1415600	229960	481490	386340	174320
sp|Q9UQ16|DYN3_HUMAN	0	0	0	0	0	0	0	0	0	0	0	0	0	0	0	0	0	0	0	0	0	0	0	0	0	0	0	0	0	0	0	0	0	0	0	172670	0	0	0	503230	183460	0	0	187630	573740	472810	0	597860	281620
sp|Q13526|PIN1_HUMAN	0	0	0	0	0	0	0	0	0	0	0	0	0	0	0	0	0	0	0	0	0	0	0	0	0	0	0	0	0	0	300160	625100	0	0	0	565510	0	0	441450	0	0	0	0	595940	1078800	669600	465670	1064900	0
sp|P22694|KAPCB_HUMAN	0	0	0	0	0	0	0	0	0	0	0	0	0	0	0	0	0	0	0	0	0	0	0	0	0	0	0	0	0	0	0	0	0	0	0	0	0	0	0	0	270470	871050	425640	0	524320	0	0	203590	0
sp|P84090|ERH_HUMAN	0	0	0	0	0	0	1152900	0	0	532170	419450	0	0	0	0	0	783060	0	0	0	1649100	0	0	0	343700	471630	0	353160	0	473730	0	665330	0	0	0	357950	430410	1842900	283710	1490400	840260	0	0	517190	0	0	997080	975570	250600
sp|Q16181|SEPT7_HUMAN	0	0	0	0	0	0	0	3940100	0	2031000	0	0	0	2415300	0	2235500	994790	0	3438100	0	0	1780200	3661800	0	720210	1610300	1571700	573210	3043400	11030000	0	6276500	5441500	5272600	3011200	6211900	2839600	801260	2921300	5393600	3257500	4284300	4304100	1420200	4809600	8583100	4023900	11348000	1426600
sp|O76094|SRP72_HUMAN	0	0	0	0	0	0	0	0	0	0	0	0	0	0	0	0	0	0	0	0	0	0	0	0	0	0	0	0	0	0	0	0	0	0	0	0	0	0	0	0	0	0	0	0	1022500	0	0	1198300	0
sp|P38646|GRP75_HUMAN	0	0	0	0	0	0	787520	0	0	643750	0	2959000	0	0	4177400	0	0	659280	1444700	68238	769300	1141000	834040	1335200	277830	2318800	1218700	1297800	154370	446070	2039500	487020	460540	2671200	1144500	298610	2890300	6050600	1821500	1853100	2659000	1390300	2018000	1381500	571050	1414000	7069100	316420	3267600
sp|P46783|RS10_HUMAN	0	0	0	0	0	0	0	0	0	0	0	0	0	0	0	0	0	0	0	0	0	0	0	0	0	0	0	0	2467100	0	0	0	0	0	0	0	0	2408400	2980700	0	2445500	0	2480900	0	1048900	1405500	3118400	0	1723700
sp|O75044|SRGP2_HUMAN	0	0	0	0	0	0	0	0	0	0	0	0	0	0	0	0	0	0	0	0	0	0	0	0	0	0	0	0	0	0	0	0	0	0	0	0	0	0	0	116830	104580	0	0	74420	0	0	0	89503	0
sp|O00429|DNM1L_HUMAN	0	0	0	0	0	0	0	0	0	0	0	0	0	0	0	0	0	0	0	0	0	0	0	0	0	0	0	0	0	0	0	0	0	0	72015	60535	255290	0	85968	267880	99523	233730	483500	242000	704920	435960	459580	427660	0
sp|Q96G03|PGM2_HUMAN	0	0	0	0	0	0	0	0	0	0	0	0	0	0	0	656500	0	0	0	0	0	0	0	0	915240	0	0	0	0	0	404480	0	298660	0	327720	0	0	0	0	0	0	0	0	0	0	0	0	0	654220
sp|Q9NYB0|TE2IP_HUMAN	0	0	0	0	0	0	0	0	0	0	0	0	0	0	0	0	0	0	0	0	0	0	0	0	0	0	0	0	0	0	0	0	0	0	0	0	0	0	0	0	0	0	0	0	251980	0	0	214330	0
sp|P35241|RADI_HUMAN	0	0	0	0	1371900	0	603930	0	0	0	0	0	0	424720	0	0	0	0	0	0	0	0	0	0	0	0	233720	0	0	1068400	0	0	595420	0	0	635190	0	322130	201110	210530	0	179240	175890	301460	276660	903820	216220	1120100	114250
sp|P07196|NFL_HUMAN	0	0	371430	0	0	0	128760	0	0	5295700	486070	1174000	0	6503500	20349000	621630	5662700	1723600	7859100	1076000	1171600	9373500	199030	2949100	1508000	3722600	156390	0	4118100	1478000	167670	4500600	2263300	10732000	1232600	910680	1100900	9410700	8817600	6215200	8009000	22688000	11827000	5799100	844540	14633000	6702000	13730000	299130
sp|P35221|CTNA1_HUMAN	0	0	0	0	0	0	0	0	0	0	0	0	0	0	0	0	0	0	0	0	0	0	0	0	0	0	0	0	0	0	0	0	0	720530	204560	0	647620	1236300	0	0	0	0	378680	0	0	385080	1614800	658640	1179700
sp|Q7Z4V5|HDGR2_HUMAN	0	0	0	0	0	0	0	0	0	0	0	0	0	0	0	0	0	0	0	0	0	0	0	0	0	0	0	0	0	0	0	0	0	0	0	0	0	0	0	497540	0	0	0	0	0	0	0	0	0
sp|Q15233|NONO_HUMAN	0	0	0	0	0	0	868040	922300	0	0	0	0	627830	0	0	397980	1851100	707480	0	0	0	628690	0	0	241060	0	1573700	0	0	484770	0	276190	619650	240710	0	90175	1053600	413280	0	2057900	1130700	775600	661640	539740	1590100	1064000	550540	1469600	139680
sp|O60763|USO1_HUMAN	0	0	0	0	0	0	0	0	0	0	0	0	0	0	0	0	0	0	271220	0	0	0	0	0	0	0	0	0	0	0	0	0	0	192820	0	130460	0	185420	214040	274340	0	399750	399340	295160	526190	384560	409430	554250	238490
sp|Q8NFP9|NBEA_HUMAN	0	0	0	0	0	0	0	0	0	0	0	0	0	0	0	0	0	0	0	0	0	0	0	0	0	0	0	0	0	0	0	0	0	0	0	0	0	0	0	186520	0	0	0	0	221780	176910	0	0	0
sp|P12277|KCRB_HUMAN	0	0	0	0	54191000	0	61611000	10338000	19935000	0	238550	13067000	912820	14924000	7586500	13335000	1767100	683460	6181300	9581900	5901400	3330900	2858200	7165800	1387800	36917000	2050300	8214500	4847200	6300900	17096000	12683000	49923000	5421200	10790000	43087000	3755500	20970000	11836000	9246700	3262200	14484000	10532000	7036900	3004400	8862200	11008000	28181000	11013000
sp|O95757|HS74L_HUMAN	0	0	0	0	0	0	0	0	0	0	0	0	0	0	0	0	0	0	0	0	0	0	0	0	0	0	0	0	0	0	0	0	0	0	200610	0	0	0	0	322880	0	0	0	0	472590	0	0	313110	177630
sp|P61970|NTF2_HUMAN	0	0	491790	0	0	0	0	0	0	0	0	0	322080	0	0	0	0	0	618100	506350	0	0	242330	0	0	592290	0	0	292690	0	529910	0	0	1093000	551310	556040	355880	0	1368300	0	531260	369070	1206600	0	0	306330	1988200	517950	0
sp|P49321|NASP_HUMAN	0	0	0	0	0	0	0	0	0	0	0	0	0	0	0	0	0	0	0	0	0	0	0	0	0	0	0	0	0	0	0	0	0	0	0	0	0	0	0	0	0	85489	0	100850	0	0	0	0	148340
sp|P47897|SYQ_HUMAN	0	0	0	0	0	0	0	0	0	0	0	0	0	0	0	0	0	0	0	0	0	0	0	0	0	0	0	0	0	0	0	0	0	0	0	0	0	0	0	0	0	290420	0	0	0	0	0	0	0
sp|Q00341|VIGLN_HUMAN	0	0	0	0	0	0	0	0	0	0	0	0	0	0	0	0	0	0	0	0	0	0	0	0	0	0	0	0	0	0	0	0	0	0	0	0	0	0	0	0	0	0	0	0	0	253640	211740	0	0
sp|Q96F07|CYFP2_HUMAN	0	0	0	0	0	0	0	0	0	0	0	0	0	0	0	0	218440	0	0	0	0	0	0	0	0	0	0	0	0	0	0	0	0	109280	0	0	0	283840	0	166940	0	182210	267510	0	208140	399900	217140	290850	153270
sp|P60842|IF4A1_HUMAN	0	0	0	0	3457700	1372800	4110500	0	0	0	0	1084700	222090	857080	0	1417600	512300	0	0	934280	0	354640	1853300	1089900	254060	959420	1333700	377210	747910	765510	1109900	1295700	2477400	356670	2305000	2532800	909070	535210	1385200	1307400	1864900	1324800	1417800	1439800	4394000	1653300	1743200	3416100	2195700
sp|P15502|ELN_HUMAN	0	0	0	0	0	0	0	0	0	0	0	0	0	0	0	0	0	0	2053800	0	0	0	0	0	0	0	0	0	0	0	0	0	0	5704900	0	0	1949700	1326200	0	0	0	1023200	722110	1591800	0	1141200	1394000	0	0
sp|O60884|DNJA2_HUMAN	0	0	0	0	0	0	0	0	0	0	0	0	0	0	0	0	0	0	0	0	0	0	0	0	0	0	0	0	0	0	0	0	0	0	0	0	0	1280900	0	0	0	0	0	0	413200	0	0	0	0
sp|P20671|H2A1D_HUMAN	68766000	5990300	0	24666000	62680000	136000000	110000000	44036000	70697000	63913000	8075700	43206000	75162000	6204200	60789000	25409000	670000000	182000000	20698000	18032000	40330000	80166000	51530000	62418000	22331000	64265000	65370000	31671000	13518000	85950000	35082000	13338000	17663000	50259000	53945000	13327000	46768000	168000000	24925000	106000000	40680000	158000000	29786000	26013000	14393000	72094000	30174000	9094800	49640000
sp|Q9Y617|SERC_HUMAN	0	0	0	0	0	0	0	0	0	0	0	0	0	0	0	0	0	0	0	0	0	0	0	0	0	570630	0	0	0	0	121040	0	0	0	54907	469070	0	0	478340	0	0	0	592770	35432	0	0	473950	144880	426920
sp|P62140|PP1B_HUMAN	0	0	0	0	0	0	0	0	0	0	0	0	0	0	0	0	0	0	0	0	0	0	0	0	0	0	0	0	0	0	0	0	0	0	0	0	0	0	0	0	0	0	0	0	0	0	0	0	0
sp|Q13367|AP3B2_HUMAN	0	0	0	0	0	0	0	0	0	0	0	0	0	0	0	0	0	0	0	0	0	0	0	0	0	0	0	0	0	0	0	0	0	0	0	0	0	0	0	0	0	0	0	0	426790	176150	0	0	0
sp|P48444|COPD_HUMAN	0	0	0	0	0	0	0	0	0	0	0	0	0	0	0	0	0	0	0	0	0	0	0	0	0	0	0	0	0	240980	0	0	0	0	0	0	0	0	0	0	0	180630	0	0	276760	194700	0	826840	167300
sp|Q9Y3I0|RTCB_HUMAN	0	0	0	0	0	0	0	0	0	0	0	0	0	0	0	0	0	0	0	0	0	0	0	0	0	0	0	0	184360	392230	0	0	217100	0	185470	0	198980	271390	0	231950	215470	421640	716330	135520	2065900	517040	0	989770	124970
sp|A0MZ66|SHOT1_HUMAN	0	0	0	0	0	0	0	0	0	0	0	0	0	0	0	0	0	0	0	0	0	0	0	0	0	0	0	0	0	0	0	0	0	71815	0	0	0	0	0	176380	0	172800	168150	106390	1005700	404280	186660	267440	41481
sp|P52306|GDS1_HUMAN	0	0	0	0	0	0	0	0	0	0	0	0	0	0	0	0	0	0	0	0	0	0	0	0	0	0	0	0	0	0	149560	0	0	258780	0	178290	461680	0	0	219510	0	817260	511530	239190	2009300	0	254280	459450	0
sp|Q96QK1|VPS35_HUMAN	0	0	0	0	0	763980	0	0	0	0	0	0	0	0	0	0	0	0	0	0	0	0	0	0	0	0	0	181840	0	0	153140	0	429870	196840	0	0	259420	0	451730	290890	374070	724520	743190	260260	800300	269480	599820	567910	366700
sp|Q15431|SYCP1_HUMAN	0	108000000	80591000	14681000	0	0	0	0	0	6263100	0	0	0	0	0	0	0	0	0	17217000	0	0	0	0	0	0	0	0	0	0	0	0	0	0	0	0	15956000	0	9824200	0	40760000	0	15154000	0	0	0	0	0	0
sp|P48163|MAOX_HUMAN	0	0	471590	0	0	411840	0	0	0	0	841850	1254500	0	0	0	731630	0	0	0	0	453040	0	0	0	562520	0	684090	0	0	0	0	475670	414400	0	371130	585530	0	0	0	0	251360	0	0	0	0	0	152390	0	1182600
sp|O94973|AP2A2_HUMAN	0	0	0	0	0	0	0	0	0	0	0	0	0	0	0	0	0	0	0	0	0	0	0	0	0	0	0	0	0	0	0	0	0	0	0	0	0	0	0	0	0	201370	0	1112800	281160	673670	0	460520	923650
sp|P06850|CRF_HUMAN	0	0	0	1689400	0	0	0	0	0	0	0	0	0	0	0	0	0	0	0	0	0	0	0	0	0	0	0	0	0	2023900	0	0	0	865890	814360	0	2040500	1473800	0	0	0	0	0	343590	0	0	655840	0	0
sp|P12931|SRC_HUMAN	0	0	0	0	0	0	0	0	0	0	0	0	0	0	0	0	0	0	0	0	0	0	0	0	0	0	0	0	0	0	0	0	0	397350	0	0	0	0	0	369460	0	606220	0	0	0	0	0	0	0
sp|P05783|K1C18_HUMAN	0	41565000	0	0	4308400	0	4658000	0	0	0	0	0	0	600830	0	0	0	0	66913000	0	0	0	18667000	0	2163600	0	0	0	21858000	0	0	0	0	11237000	1914700	1227000	106000000	440600	252000000	0	115000000	6529800	255000000	0	22081000	0	255000000	23312000	2681700
sp|P36542|ATPG_HUMAN	0	0	0	0	0	0	0	0	0	0	0	0	0	0	1327100	0	0	0	0	644410	0	366870	0	0	0	518830	0	513720	242510	0	0	0	0	0	625930	0	376420	554900	869580	0	1350500	502760	976640	224440	0	340370	1041200	0	285990
sp|Q92614|MY18A_HUMAN	0	0	0	0	0	0	0	0	0	0	0	0	0	0	0	0	0	0	0	0	0	0	0	0	0	0	0	0	0	0	0	0	0	0	0	0	0	0	206090	180750	0	0	0	0	825580	258300	0	311220	0
sp|O14737|PDCD5_HUMAN	0	0	0	0	0	0	0	0	0	0	0	0	0	0	0	0	0	0	0	236480	0	400300	0	0	273280	0	472150	200540	0	0	198770	0	370220	0	0	213170	0	0	323710	442580	0	0	173130	0	439270	450820	353010	439220	108220
sp|P01037|CYTN_HUMAN	0	0	0	0	0	0	0	0	0	0	0	0	2397700	0	0	0	0	0	0	0	0	0	0	0	0	0	0	0	0	0	0	0	0	0	8330700	0	0	0	0	0	0	0	0	0	0	765860	0	0	0
sp|Q9H6K5|PRR36_HUMAN	0	0	0	0	0	0	0	0	0	0	0	0	0	0	0	0	0	0	0	0	0	420330	0	0	0	0	0	368380	0	0	726720	0	0	0	0	0	0	0	0	0	0	0	0	373440	621200	0	0	826480	0
sp|P81605|DCD_HUMAN	144000000	35738000	19055000	38495000	0	36617000	0	135000000	77061000	10612000	35430000	0	98704000	20180000	57037000	126000000	135000000	230000000	77014000	54820000	52577000	55143000	49916000	158000000	48939000	0	61284000	45877000	64826000	24821000	18193000	65430000	72801000	35658000	84574000	69907000	58665000	23113000	103000000	90812000	108000000	11209000	31700000	15930000	32733000	28493000	61313000	19500000	56043000
sp|Q13557|KCC2D_HUMAN	0	0	0	0	0	805370	0	573360	631470	0	0	0	0	0	0	0	0	0	0	0	0	0	171380	0	0	0	0	0	724100	779730	0	518770	343470	0	0	180180	0	0	431190	328680	362120	576560	0	253480	807870	446790	476370	1964900	182870
sp|Q9Y3D6|FIS1_HUMAN	0	0	0	0	0	0	0	0	0	0	0	0	0	0	1800600	0	0	0	0	0	0	0	0	0	0	0	0	0	0	0	0	0	0	0	0	0	2359100	0	0	0	0	0	0	0	522180	0	805650	0	0
sp|P62942|FKB1A_HUMAN	0	0	0	0	0	0	0	0	0	0	0	0	0	0	0	0	0	0	0	0	0	0	0	0	0	0	0	0	0	0	0	0	0	0	0	0	0	0	0	0	0	0	0	383780	0	0	830160	0	2132300
sp|P55786|PSA_HUMAN	0	0	274900	0	0	0	0	0	0	0	0	3967100	0	0	0	0	0	0	0	729170	0	229120	0	278210	663000	234240	0	335520	578690	0	1248700	660290	1632400	0	705570	1513000	254560	0	933580	674490	738530	943270	652890	655430	939340	456710	700690	2461900	7660800
sp|Q9NYB9|ABI2_HUMAN	0	0	0	0	0	0	0	0	0	0	0	0	0	0	0	0	0	0	0	0	0	0	0	0	0	0	0	0	0	0	0	0	0	0	0	0	0	0	0	163800	0	0	0	0	232450	0	0	0	0
sp|P49755|TMEDA_HUMAN	0	0	0	0	0	0	0	0	0	0	0	0	0	0	0	0	0	0	0	0	0	0	0	0	0	0	0	0	0	0	0	0	0	0	0	0	805820	793320	0	0	917200	1110600	0	248840	0	1069200	0	0	571210
sp|Q13554|KCC2B_HUMAN	0	0	0	0	0	0	0	0	0	0	0	0	0	0	0	0	0	0	0	0	0	0	0	0	0	0	0	0	0	0	0	0	0	0	0	0	0	0	0	0	0	0	0	0	354900	0	0	0	0
sp|P43487|RANG_HUMAN	0	1189500	0	0	422540	0	557380	0	0	0	0	0	0	1022600	0	0	0	0	0	1039200	0	0	0	454150	411360	0	1030300	0	0	689280	813930	397590	794690	0	0	524210	0	220910	0	1211000	0	0	812010	1284800	2274800	992630	1464800	1899900	1361400
sp|P02751|FINC_HUMAN	0	0	0	0	0	0	0	0	0	0	0	0	0	0	0	0	0	0	0	0	0	0	0	0	0	70380	0	0	0	56934	0	0	0	0	19694	0	0	40653	0	0	0	0	0	0	0	103240	0	0	0
sp|Q8WVY7|UBCP1_HUMAN	0	0	0	0	0	0	0	0	0	0	0	0	0	0	0	0	0	0	0	0	0	0	0	0	0	0	0	0	0	0	0	0	0	0	0	0	0	0	0	0	0	0	0	0	142100	0	0	165630	0
sp|Q16186|ADRM1_HUMAN	0	0	0	0	0	0	0	0	0	0	0	0	0	0	0	0	0	0	0	0	0	0	0	0	0	0	0	0	0	655680	0	0	0	0	566090	362190	0	324160	0	518440	0	259280	0	427500	478030	0	0	0	0
sp|Q14203|DCTN1_HUMAN	0	0	0	0	0	0	0	0	0	23711000	0	0	0	0	0	0	0	781000	0	0	1275600	0	0	0	0	784840	2603100	0	0	0	0	0	0	3043000	613190	1348700	1072200	0	921560	683380	1322700	881910	1000800	803780	4699400	3020600	2382600	4859500	2072000
sp|P38919|IF4A3_HUMAN	0	0	0	0	0	0	0	0	0	0	0	0	0	0	0	0	0	0	0	0	0	0	215810	0	0	0	0	0	0	0	0	0	0	0	0	0	0	0	0	351530	401050	0	0	0	426490	255430	0	0	69848
sp|Q8N163|CCAR2_HUMAN	0	0	0	0	0	0	0	0	0	0	0	0	0	0	0	0	1074100	0	0	0	0	0	0	0	0	0	0	0	0	0	0	0	0	0	0	0	0	188250	0	662050	0	119300	0	217020	318420	344990	204810	395880	140130
sp|P39019|RS19_HUMAN	0	0	0	0	0	0	0	0	0	0	0	952150	0	0	435030	416540	589870	0	897290	0	0	0	184550	0	0	486390	611700	364260	0	804690	385310	286030	0	0	555850	259840	661730	988110	731310	729380	1061700	1010200	1048900	211840	151260	1309700	963930	942600	2280700
sp|P63151|2ABA_HUMAN	0	0	0	0	0	0	0	0	0	0	0	0	0	0	0	0	0	0	0	0	0	0	0	0	0	0	0	0	0	0	0	0	0	0	0	0	0	0	0	0	0	0	0	0	554540	0	0	496930	516140
sp|Q16204|CCDC6_HUMAN	0	0	0	0	0	0	0	0	0	0	0	0	0	0	0	0	0	0	0	0	0	0	0	0	0	0	0	0	0	0	0	0	0	0	0	0	0	0	0	0	0	0	0	0	456710	0	0	0	411770
sp|P20073|ANXA7_HUMAN	0	0	0	0	0	0	0	0	0	0	0	0	0	0	0	0	0	0	0	0	0	0	0	0	0	181720	0	0	0	0	130650	0	0	0	157850	106640	136500	221610	205640	0	196670	0	161510	0	157250	0	255240	0	727710
sp|O75935|DCTN3_HUMAN	0	0	0	0	0	0	0	0	0	0	0	0	0	0	0	0	0	0	0	0	0	0	0	0	0	0	0	0	0	0	0	0	0	0	0	0	0	0	0	0	0	0	282050	0	0	225530	278940	226500	0
sp|Q6VY07|PACS1_HUMAN	0	0	0	0	0	0	0	0	0	0	0	0	0	0	0	0	0	0	0	0	0	0	0	0	0	0	0	0	0	0	0	0	0	0	0	0	0	0	0	0	0	0	0	0	295400	0	0	139590	0
sp|P56537|IF6_HUMAN	0	0	0	0	0	1396300	0	0	1092500	0	1373300	0	983640	0	0	0	0	764630	0	0	506490	0	0	0	0	0	1073800	0	380620	0	0	817060	1339300	0	0	1541000	0	0	0	0	0	0	0	1396000	983500	568860	511400	437940	703740
sp|P11586|C1TC_HUMAN	0	0	21113000	25595000	0	0	0	0	0	0	0	0	0	0	0	0	0	0	0	0	0	0	0	0	0	1421900	0	0	3631000	0	1799900	20007000	31892000	1849900	18101000	8379400	6138300	0	0	3366900	1256600	2295200	0	2255300	4342300	4045800	4269300	13315000	4617200
sp|P31947|1433S_HUMAN	0	4259600	0	4701100	0	0	0	0	0	0	0	0	4405600	0	0	16002000	0	676520	0	0	871610	0	8272500	0	11511000	0	0	7495100	18894000	995640	20118000	3310900	8511100	0	3803400	4186900	1768000	0	3326700	0	4424700	0	0	0	6646500	2630000	0	0	76765000
sp|P80188|NGAL_HUMAN	0	0	0	0	0	0	0	0	0	0	0	0	0	0	0	0	0	0	0	0	0	0	0	91211	157050	0	0	0	0	0	0	0	0	0	791930	0	0	0	0	0	0	0	0	0	0	0	0	0	109030
sp|P30626|SORCN_HUMAN	0	0	0	0	0	0	0	0	0	0	0	1553300	0	0	0	797370	0	0	0	0	0	0	0	0	263970	0	0	0	423670	542020	528940	1451600	1131700	0	902000	1013000	0	0	832050	498570	0	0	214950	1005400	0	480870	763860	1007000	700600
sp|P05091|ALDH2_HUMAN	0	0	0	0	0	0	0	0	0	0	0	531790	0	0	1651300	0	0	0	0	0	0	0	0	0	0	0	0	237620	545750	390230	776950	452690	196530	859230	347200	170730	440500	1877800	548620	0	467010	241120	355140	0	267620	0	311760	0	2283700
sp|O60282|KIF5C_HUMAN	0	0	0	0	168260	0	0	0	0	0	0	0	133470	0	0	0	0	0	242740	0	0	327510	0	322690	0	0	184760	0	195690	289130	183970	201920	84738	486790	46085	69189	430550	226260	129150	1407700	654990	1303700	890900	686160	3429200	887950	590800	729350	296960
sp|P07237|PDIA1_HUMAN	0	0	0	1174500	0	0	1235000	0	0	0	0	4821700	0	0	5859200	0	1227900	1337000	0	0	1152100	500340	1494300	2003900	5594200	7348700	1702700	4152700	693040	0	11848000	281760	754380	2895000	3079600	749170	3311800	12256000	2503700	1959500	1691200	2042100	3623600	656070	278730	13901000	8436100	1354000	38618000
sp|P24752|THIL_HUMAN	0	0	0	0	0	0	0	0	0	0	0	0	0	0	516270	0	0	0	0	0	170700	0	0	0	0	0	0	300110	0	0	1361700	0	0	948850	0	0	555560	1246400	0	197030	189070	726050	0	130530	507010	563530	0	0	356210
sp|P68371|TBB4B_HUMAN	0	0	0	0	0	206180	8988200	1413800	2924500	7612400	1144300	5540200	1678900	10332000	5587800	5104500	9732800	4921900	10065000	11039000	6009400	13871000	21827000	10091000	6346100	6593500	7895100	10655000	3563400	16316000	11913000	21427000	27323000	11314000	23886000	33650000	7506400	11526000	11156000	18714000	10848000	17491000	14843000	22706000	61336000	15470000	13927000	19185000	7269300
sp|O15173|PGRC2_HUMAN	0	0	0	0	0	0	0	0	0	0	0	0	0	0	0	0	0	0	0	0	0	0	0	0	0	0	0	0	0	0	0	0	0	0	0	0	0	0	0	0	0	0	0	191630	0	0	0	0	0
sp|Q5XKE5|K2C79_HUMAN;CON__Q5XKE5	0	0	21138	0	0	0	0	0	0	0	10196	0	0	0	0	548060	0	32971	0	0	2600700	0	0	19445	0	0	9325400	0	1004800	0	19885	3617	323860	0	146960	0	281560	0	28536	0	278500	62805	0	73503	180280	1281900	0	51079	0
sp|P05026|AT1B1_HUMAN	0	0	0	0	0	0	0	0	0	0	0	9123200	0	0	4362100	0	0	0	0	0	0	2223900	0	913480	0	954040	683490	819320	0	0	0	0	0	2447100	791310	0	1245200	5868700	358670	3223500	1040800	1187200	635720	1018800	336350	469400	1110700	0	1834800
sp|Q9Y2V2|CHSP1_HUMAN	0	0	0	0	0	0	0	0	0	0	0	0	0	0	0	0	0	0	0	0	0	0	0	0	0	0	0	0	0	0	0	0	0	0	0	0	0	0	0	0	0	0	0	0	0	0	0	0	861900
sp|P40939|ECHA_HUMAN	0	0	0	0	0	0	0	0	0	0	0	0	0	0	584050	0	0	0	0	0	0	0	0	0	0	0	0	0	0	0	0	0	0	265620	160850	0	0	707830	0	224280	0	0	0	0	0	183060	0	0	408900
sp|P53999|TCP4_HUMAN	0	0	0	0	0	0	0	0	0	0	0	25344000	0	0	0	0	0	0	0	0	884800	4616300	0	0	0	0	1532600	2089000	0	0	0	0	1415800	0	0	0	0	0	0	4206100	0	0	1814900	2926600	0	980760	0	2285400	6056000
sp|Q9Y678|COPG1_HUMAN	0	0	0	0	0	0	0	0	0	0	0	0	0	0	0	0	0	0	0	0	0	0	0	0	0	0	0	0	0	0	0	0	0	0	0	0	0	0	0	0	0	0	0	0	309470	0	0	0	0
sp|P09211|GSTP1_HUMAN	0	0	0	0	0	0	0	0	0	0	0	6930400	2500800	0	1320900	5425700	0	0	5168900	1537700	1937200	0	3857700	2707200	12652000	4956600	0	3866100	1959900	0	8341000	2964900	6081900	5165700	2006200	5259100	3297100	5890900	7707700	0	3818300	1890800	5785700	1556700	3484500	1262600	5306800	2396900	38918000
sp|P20339|RAB5A_HUMAN	0	0	0	0	0	0	0	0	0	0	0	0	0	0	0	0	0	0	0	0	0	0	0	0	0	0	0	0	0	0	0	0	0	426830	0	0	282410	337490	0	0	302230	0	0	0	508710	337380	0	0	249200
sp|P62166|NCS1_HUMAN	0	0	0	0	0	0	0	0	0	0	0	0	0	0	0	0	0	0	0	0	0	0	0	0	0	0	0	0	0	0	0	0	0	0	0	0	0	0	0	0	0	0	0	0	0	0	0	209020	0
sp|P07197|NFM_HUMAN	321560	0	0	0	336650	261240	3707400	200320	172180	18129000	0	3174700	0	6129600	35882000	2577300	10758000	2798600	11400000	2166900	2826900	13524000	701450	5325000	2113300	7453600	1446900	1242500	6126800	6419300	890570	12553000	5891900	14195000	3762600	3719500	6254300	15621000	13440000	10872000	17184000	29261000	17746000	7578600	1777400	30097000	14241000	26002000	978980
sp|P01009|A1AT_HUMAN	0	0	0	0	0	0	0	0	0	0	0	0	0	0	0	0	0	0	0	0	0	0	10727000	3680800	0	0	0	0	0	0	0	0	0	0	7279600	0	0	0	6413900	0	0	0	0	0	0	0	0	0	0
sp|P01857|IGHG1_HUMAN	15548000	0	0	0	2765400	13546000	2349000	6061600	6914500	0	4236400	1308900	7673200	0	2088300	5160200	0	5573800	2852600	0	0	0	0	7868800	10304000	0	2378700	816730	1191800	0	619910	2242500	1187900	1030500	4367800	1581200	6811700	1323900	10118000	0	14537000	0	6276600	471620	2189900	1044500	7660200	1914700	2492100
sp|P17844|DDX5_HUMAN	0	0	0	0	0	0	0	0	0	0	0	0	0	0	0	0	511540	0	518840	139570	0	250920	242500	0	238780	47505	122530	0	62654	1748400	0	0	344810	130400	664880	250740	656830	973840	254470	1615000	868920	680870	862190	536410	935870	923430	758100	651100	96841
sp|P43034|LIS1_HUMAN	0	0	0	0	15161000	0	20840000	0	0	0	0	6755600	0	2309600	0	0	0	0	0	2848100	1034300	1337400	0	1603400	1487600	927170	1196500	1885900	0	1706000	1985100	0	2601200	809880	639690	599400	0	1790200	1671300	1637300	2056400	2652300	1864000	1099200	1168200	4860600	2296700	4946500	2091200
sp|P48047|ATPO_HUMAN	0	0	0	0	0	0	1181900	0	0	0	0	0	0	0	0	0	1351500	563620	578980	0	280030	1383200	0	2166400	0	558450	685430	345870	0	466330	0	0	0	1417800	305390	0	687930	1629800	784550	1538700	1598400	710370	939740	748160	81958	578960	1587200	0	423990
sp|P06576|ATPB_HUMAN	0	0	0	0	972760	12993000	17349000	0	0	2844600	174700	2364100	0	0	22490000	295930	13500000	2114300	5205500	2266500	3688900	7385200	24237000	8415400	230360	7371000	2878600	5364700	1908300	2579900	1210500	2675600	3113900	6800300	5478900	1221900	7031500	32823000	7250200	7480700	11873000	9413400	6234900	4855800	863490	5060300	11777000	1046700	8074600
sp|Q99714|HCD2_HUMAN	0	0	0	0	0	0	0	0	0	0	0	0	0	0	0	0	0	0	0	0	0	847650	0	0	0	0	0	0	0	0	481560	0	0	0	0	0	0	433690	0	0	0	0	0	0	0	0	794850	0	790150
sp|Q7Z4S6|KI21A_HUMAN	0	0	0	0	0	0	0	0	0	0	0	0	0	0	0	0	0	0	0	0	0	0	0	0	0	0	0	0	0	0	0	0	0	0	46741	0	0	0	0	0	0	0	0	120600	447860	249660	73640	0	163250
sp|Q9UN36|NDRG2_HUMAN	0	0	0	0	0	0	0	0	0	0	0	0	0	900070	0	1258600	0	0	0	0	0	0	0	0	0	0	0	0	0	0	0	1332600	1293400	0	965040	1115300	0	741750	0	328750	0	0	0	319730	0	0	0	0	298240
sp|P17931|LEG3_HUMAN	0	0	0	0	0	0	0	0	0	0	0	0	278810	0	0	0	0	0	0	0	0	0	0	204380	1554700	0	0	0	139610	0	220430	0	0	0	318100	0	0	0	454810	0	210720	0	0	320370	193110	0	382150	0	1156000
sp|P17096|HMGA1_HUMAN	0	0	0	0	0	0	0	0	1080700	0	0	0	0	0	0	0	476700	0	0	924710	0	774900	0	0	787560	0	1381100	0	0	821760	0	0	580750	0	517890	484300	0	0	0	1216200	0	0	0	672270	331740	0	0	960890	0
sp|Q3SY84|K2C71_HUMAN;CON__Q3SY84	28550000	0	0	5943900	0	0	0	12738000	0	3306400	0	0	11473000	0	0	0	0	6692100	6363000	0	0	0	0	9998000	0	0	0	0	10093000	0	0	0	0	0	0	0	7811900	0	8698600	0	6351000	0	8936500	0	10802000	0	4106600	4611700	0
sp|P13667|PDIA4_HUMAN	0	0	0	0	0	0	0	0	0	204040	0	1128400	0	170050	581240	0	0	0	0	119680	330470	0	0	118580	0	1479100	0	748650	140210	0	902460	0	0	616040	267630	293330	745140	1318800	397440	429670	640980	543330	814800	0	144810	1723800	1738700	768580	1815600
sp|Q16836|HCDH_HUMAN	0	0	0	0	0	0	0	0	0	0	0	0	0	481180	0	0	0	0	0	0	0	0	374370	0	0	944390	0	0	0	0	0	0	0	0	0	171400	289960	319800	0	0	0	0	0	0	0	0	0	0	0
sp|P02647|APOA1_HUMAN	0	0	0	0	0	0	0	0	0	0	0	0	0	0	0	0	0	0	0	0	0	0	0	730180	380310	0	0	0	0	129130	0	0	0	654400	0	0	869390	0	0	0	0	0	81953	0	0	72017	101940	0	19318000
sp|P13489|RINI_HUMAN	0	0	0	0	0	0	0	0	0	0	0	0	0	0	0	0	0	0	0	0	0	0	0	0	0	0	0	0	225970	0	429760	308710	528190	0	367130	428860	0	0	679150	0	550970	310010	871410	270880	638590	492320	505400	601490	1783700
sp|Q00610|CLH1_HUMAN	0	0	0	0	0	1524800	0	484290	683640	932130	0	346520	321840	780730	1413300	0	2211900	1088300	4452100	613790	1179700	3732700	3871400	3602100	723950	2356600	1893800	2689100	2609400	3408100	1858800	5174500	2783900	4536500	3166300	1476400	3698400	3690500	7556500	6611500	7481900	15515000	14519000	3450000	5506200	5432700	7853000	11814000	7900800
sp|P22695|QCR2_HUMAN	0	0	0	0	0	0	0	0	0	0	0	0	0	0	0	0	1392200	0	0	0	0	0	0	1240400	0	0	0	0	0	0	0	0	0	0	0	0	360180	0	720790	577880	896840	645480	570310	270650	0	379210	1052600	0	623730
sp|P52272|HNRPM_HUMAN	0	231060	0	765280	0	0	0	0	0	4774200	0	0	0	0	0	0	8905400	6658200	2174700	2084200	0	1216700	0	993480	322280	420280	8601000	0	1373400	4144900	0	750990	769770	920440	2392200	348450	3443200	2733000	2542400	11993000	4767500	4684000	2422800	5218300	6537700	4874100	13776000	3040000	782610
sp|Q9UMY4|SNX12_HUMAN	0	0	0	0	0	0	0	0	0	0	0	0	0	0	0	0	0	0	0	0	0	0	0	0	0	0	0	0	0	0	0	0	0	0	0	0	0	0	241420	0	0	0	0	393080	432620	241590	288870	0	200420
sp|P02786|TFR1_HUMAN	0	0	0	0	0	0	0	0	0	0	0	0	0	0	0	0	0	0	0	0	0	2049300	0	0	0	0	0	0	0	0	0	0	0	2568200	0	0	3605700	0	2928700	10410000	10268000	3399800	2143000	2702300	0	3969100	4081500	0	0
sp|P61088|UBE2N_HUMAN;sp|Q5JXB2|UE2NL_HUMAN	0	0	0	0	0	0	0	0	0	0	0	0	0	0	0	1365800	0	0	0	3179100	0	1101800	0	1129600	970470	571540	0	897320	3458800	669300	2376800	1445100	2956600	1118000	0	1404400	0	680780	7317900	2794100	1428700	0	1546100	3784300	7065600	2307000	3287600	3574400	1733900
sp|P51659|DHB4_HUMAN	0	0	0	0	0	0	0	0	0	0	325680	0	0	0	0	0	634970	0	0	0	605490	484180	0	0	1477000	0	228620	231300	0	0	1022400	814690	826260	0	0	0	749690	947410	0	0	584030	252680	765560	812600	266400	459280	682330	0	619080
sp|O60641|AP180_HUMAN	0	0	0	0	0	0	0	0	0	0	0	2093200	0	0	0	0	0	0	0	0	0	0	0	0	0	0	0	0	591710	0	0	0	0	0	0	273390	0	0	602020	281980	0	631430	253260	110520	1246300	808310	423960	799210	303950
sp|P41252|SYIC_HUMAN	0	0	0	0	0	0	0	0	0	0	0	0	0	0	0	0	0	0	0	0	0	0	0	0	0	0	0	0	0	0	0	0	0	0	0	0	0	0	0	0	281240	0	289250	0	141920	176390	0	120390	196740
sp|A2NJV5|KV229_HUMAN;sp|A0A0A0MRZ7|KVD26_HUMAN;sp|A0A075B6S2|KVD29_HUMAN;sp|P06310|KV230_HUMAN;sp|P01615|KVD28_HUMAN;sp|A0A075B6S6|KVD30_HUMAN;sp|A0A075B6P5|KV228_HUMAN;sp|P01614|KVD40_HUMAN;sp|A0A087WW87|KV240_HUMAN	0	0	0	0	892590	0	0	0	0	0	0	0	0	0	0	0	0	0	0	0	0	0	0	0	0	0	0	0	0	0	0	0	0	0	1013600	519170	0	0	0	0	0	0	0	0	0	0	0	0	1085000
sp|Q96PK6|RBM14_HUMAN	0	0	0	0	0	0	0	0	0	0	0	0	0	0	0	0	0	0	0	0	0	0	0	0	0	0	0	0	0	0	0	0	0	0	0	0	0	0	0	557350	165790	0	0	279600	0	0	0	192640	0
sp|Q96CX2|KCD12_HUMAN	0	0	0	0	0	0	0	0	0	0	0	0	0	0	0	0	0	0	0	0	484000	0	0	0	0	0	0	0	0	0	147580	0	0	0	0	0	0	0	0	214550	0	0	0	0	0	0	0	0	0
sp|P49207|RL34_HUMAN	0	0	0	0	0	0	0	0	0	573400	0	0	0	0	0	0	0	0	348130	0	0	0	0	0	0	262610	476040	0	0	278910	0	0	0	235660	0	182970	317440	1160500	191310	423540	622910	1085100	543960	0	0	762080	133500	0	639060
sp|Q15717|ELAV1_HUMAN	0	240090	0	0	0	0	0	0	0	0	0	0	0	0	0	0	0	0	0	0	0	0	0	0	0	0	0	0	0	994850	0	360900	0	0	358510	382960	177460	247110	178380	660870	534170	202460	442340	167440	0	343870	491260	218190	0
sp|P50148|GNAQ_HUMAN	0	0	0	0	0	0	0	0	0	506260	0	0	0	0	0	0	0	0	0	0	0	0	301210	0	0	0	0	327100	0	0	0	0	0	437920	0	0	529920	927990	0	802330	441180	171810	260340	370760	0	132350	162920	0	232870
sp|Q9UBC9|SPRR3_HUMAN	0	448800	0	0	0	0	0	0	0	0	0	0	95315	0	0	10107000	0	31908	0	0	0	0	0	0	498100	0	0	0	111080	0	10577000	27340	440820	0	249680	67216	0	0	0	0	0	0	0	0	0	0	0	0	60710000
sp|P37802|TAGL2_HUMAN	0	0	0	0	1338600	0	844320	0	0	0	0	0	0	625220	0	677550	0	0	463450	0	0	0	328850	0	345390	265690	204640	0	795900	429250	236590	1237200	2623500	1350300	804750	2709800	875890	566410	1528200	882390	806680	130170	1301000	879050	358040	1114500	10436000	2249500	1779800
sp|Q15020|SART3_HUMAN	0	0	0	0	0	0	0	0	0	0	0	0	0	0	0	0	0	0	0	0	0	0	0	0	0	0	0	0	0	0	0	0	0	0	0	0	0	0	0	1725900	0	0	0	0	0	0	0	0	0
sp|O76003|GLRX3_HUMAN	0	0	0	0	0	0	0	0	0	0	0	0	0	0	0	0	0	0	0	0	0	0	0	0	0	0	0	0	0	0	0	0	0	0	0	0	0	0	0	0	0	0	0	0	1781000	0	0	0	354300
sp|P50454|SERPH_HUMAN	0	0	0	0	0	0	0	0	0	0	0	0	0	0	0	0	315550	0	0	0	0	0	0	0	0	238940	166400	564500	0	0	1053700	0	0	927930	0	66138	446360	1359600	487250	0	0	376310	275920	0	0	7777800	818370	0	0
sp|Q13835|PKP1_HUMAN	551270	1079700	0	640930	0	2960700	0	2207100	1339700	0	2907100	0	3006700	0	0	3394800	0	2959300	259310	0	1189000	0	592050	0	3189000	0	1093600	1046900	1031400	0	2046900	1865100	1216600	0	538180	1357300	631430	0	946140	95748	685770	196120	1196600	9677800	972180	0	0	0	14552000
sp|Q9UBG3|CRNN_HUMAN	0	0	0	10612000	0	0	0	0	0	0	0	0	689790	0	0	9610600	0	0	0	0	0	0	0	0	11493000	0	0	0	2465700	0	6894500	0	0	0	0	0	0	211420	0	0	0	0	0	0	0	419540	0	0	105000000
sp|O00422|SAP18_HUMAN	0	0	0	0	0	0	0	0	0	0	0	0	0	0	0	0	0	0	0	0	0	0	0	0	0	0	0	0	0	0	0	0	0	0	0	0	0	0	0	0	0	0	0	0	0	0	0	0	0
sp|P18669|PGAM1_HUMAN	0	0	0	0	3052700	0	0	0	0	0	0	0	512290	2815900	0	0	381060	0	1351900	1895900	1608200	548290	552890	3877500	808170	6754100	457670	8005200	2949900	547450	11548000	0	969630	2392400	336850	715090	1687400	1277400	3878600	1146400	3708200	3555300	4608300	2395800	1963100	3216000	10198000	2543300	3152000
sp|P20340|RAB6A_HUMAN	0	0	0	0	0	0	0	0	0	0	0	0	0	0	0	0	0	0	0	0	0	0	0	0	0	0	0	169050	0	0	364700	548640	607780	485990	0	0	0	589480	614820	468910	0	0	0	366980	0	581330	1107700	687590	493040
sp|P04792|HSPB1_HUMAN	0	7541600	361960	9272400	667700	2971900	0	1378500	0	0	573570	0	10186000	518390	2793200	21896000	0	0	0	0	3927800	0	946480	0	5179700	901250	1801700	1771700	19506000	3143600	9566300	5212100	6443300	0	6511500	5990800	1654600	1896800	3847400	0	3419500	632600	1975500	2910600	4055400	5559600	3228500	1540000	119000000
sp|O94967|WDR47_HUMAN	0	0	0	0	0	0	0	0	0	0	0	0	0	0	0	0	0	0	0	0	0	0	0	0	307640	0	0	0	0	0	0	0	0	0	0	0	0	0	0	0	0	0	0	136870	0	0	0	0	0
sp|P27695|APEX1_HUMAN	0	0	0	0	0	0	0	0	0	0	0	779020	0	779260	0	0	0	0	0	1199100	0	0	543070	0	0	0	704000	529580	451910	159850	0	0	567140	0	360120	923490	0	186970	303990	525810	305100	531700	428570	432710	521760	898950	0	1505900	759890
sp|Q06830|PRDX1_HUMAN	3666100	4080600	7467200	2328800	5190600	7449600	7001300	5025800	3977600	0	8669800	5887600	9772000	6328900	7125300	6729900	1230200	5118000	6172600	5276800	3955100	1824800	2845100	3139800	9359500	8284500	7684500	7977800	7924900	7088200	7416200	10501000	21733000	3852200	13492000	19612000	10973000	5621800	18260000	4134100	9387100	6706300	11145000	16759000	8819600	7047600	16591000	15545000	22214000
sp|O75489|NDUS3_HUMAN	0	0	0	0	0	0	0	0	0	0	0	0	0	0	0	0	0	0	0	0	0	0	0	0	0	0	0	0	0	0	0	0	0	0	0	0	0	0	0	0	0	0	0	0	0	0	457840	0	0
sp|O60664|PLIN3_HUMAN	0	0	0	0	0	0	0	0	0	0	0	0	0	0	0	0	0	0	0	0	0	0	0	0	0	0	0	0	0	0	0	0	0	0	0	0	0	177600	0	0	0	0	245450	309510	0	258260	334540	384270	628110
sp|P67936|TPM4_HUMAN	0	0	0	0	519120	3121600	3884500	0	0	0	0	0	0	38952000	2155100	4572100	0	1140300	1395200	837050	1442200	1566700	959140	1371300	3382200	9026100	4858200	3280500	3130100	4035600	3521200	6696800	11371000	1403600	6844600	7346000	1567900	8556000	4403600	2236400	3051700	760670	1026400	2712900	3555900	4690000	1865900	3060300	6895700
sp|P49841|GSK3B_HUMAN	0	0	0	0	0	0	0	0	0	0	0	0	0	0	0	0	0	0	0	0	0	0	0	0	0	0	0	0	0	0	0	0	0	0	0	0	0	0	0	530980	0	0	0	0	2490300	289930	0	642160	0
sp|P09471|GNAO_HUMAN	0	0	0	0	0	0	0	0	0	2580400	291300	5546100	0	0	4720300	0	3807800	938870	914070	425520	1486300	2598400	0	1383700	716610	2162900	950340	1805700	3288700	2586800	383970	2045400	938990	3400500	812230	295050	3644100	5601400	1405200	5666500	2357600	2033200	1676900	3041000	811910	1431000	1997400	589830	3061600
sp|O60493|SNX3_HUMAN	0	0	0	0	0	0	0	0	0	0	0	0	0	0	0	0	0	0	0	0	0	0	0	0	0	0	0	0	0	0	313120	0	980200	0	0	0	0	561140	361440	450770	367980	0	0	507080	734870	322240	299260	853090	296060
sp|P49411|EFTU_HUMAN	0	0	0	0	0	0	0	0	0	428470	0	0	0	0	0	0	602330	0	0	0	191250	524860	0	549630	0	0	0	650090	0	0	564010	0	0	555830	287290	151710	599160	1761800	660100	924960	1176900	290300	753780	124450	1266100	268880	1553100	0	261730
sp|Q9UBI6|GBG12_HUMAN	0	0	0	0	0	0	0	0	0	0	0	0	0	0	0	0	0	0	0	0	0	0	0	0	0	338500	0	0	0	0	0	0	0	534520	0	0	0	0	0	0	0	0	0	0	0	0	0	0	293500
sp|P62987|RL40_HUMAN;sp|P62979|RS27A_HUMAN;sp|P0CG47|UBB_HUMAN;sp|P0CG48|UBC_HUMAN	13929000	3941600	3607600	4565100	18679000	5587500	12719000	14711000	5274200	4347500	7435800	6053200	7832100	7033000	9212700	25125000	23771000	24863000	7986200	17720000	14636000	6319500	40103000	9881300	4202200	11805000	7501200	17651000	20910000	11668000	11590000	14476000	35631000	8525300	33530000	45110000	8342500	8848800	20596000	13585000	17016000	4090900	9306000	10917000	9077300	7459700	11384000	13254000	8075000
sp|P12429|ANXA3_HUMAN	0	0	0	0	0	0	0	0	0	0	0	0	0	0	410240	227760	0	0	0	0	0	0	0	0	183020	5063700	0	0	0	0	0	0	0	0	214140	0	0	2107300	155980	0	0	0	0	0	0	0	551540	0	5990000
sp|P05937|CALB1_HUMAN	0	0	0	0	0	0	0	0	0	0	0	0	0	0	0	0	0	0	0	0	0	0	0	0	0	0	0	0	0	0	1840100	0	0	0	0	0	0	0	986400	0	0	0	0	389150	789170	0	794410	0	0
sp|Q9UNM6|PSD13_HUMAN	0	0	0	0	0	0	0	0	0	0	0	1414700	0	0	0	0	0	0	0	0	0	0	0	0	0	1232400	0	0	0	315360	0	251550	0	0	151060	0	0	0	290730	256410	466040	475660	348950	84670	632960	241930	255500	295550	1778900
sp|Q13509|TBB3_HUMAN	931310	0	715220	0	0	0	4684700	516100	897920	4116200	926900	3852400	1448600	5016300	5038700	698670	11497000	2981900	7334500	8942900	9979400	15106000	6876500	13545000	4478200	4120800	8768900	11418000	4808900	11596000	15333000	5765200	4286100	14095000	7470500	7739300	8567000	5197300	8215100	15953000	13228000	27157000	14891000	19742000	64000000	13887000	12075000	27595000	1004700
sp|O00533|NCHL1_HUMAN	0	0	0	0	0	0	0	0	0	0	0	0	0	0	0	0	0	0	0	0	0	0	0	0	0	0	0	0	224430	0	0	0	0	0	0	0	0	0	316660	0	0	0	0	0	0	0	0	96859	0
sp|Q9Y383|LC7L2_HUMAN	0	0	0	0	0	0	0	0	0	0	0	0	0	0	0	0	0	0	0	0	0	0	0	0	0	0	0	0	0	0	0	0	0	0	0	0	0	0	0	0	0	297700	348250	0	0	391080	392790	372860	0
sp|P22087|FBRL_HUMAN	0	0	0	0	0	0	0	0	0	0	0	0	0	0	0	0	0	0	0	0	0	0	0	0	0	0	0	0	0	0	0	0	0	0	0	0	0	0	0	227720	0	0	0	148690	0	0	0	0	0
sp|O43765|SGTA_HUMAN	0	0	0	0	0	0	0	0	0	0	0	0	0	0	0	0	0	0	0	509990	0	0	0	0	0	0	0	0	0	0	0	0	0	0	0	0	0	0	0	344560	0	597110	465510	0	0	756310	209610	447210	0
sp|Q14576|ELAV3_HUMAN	0	0	0	0	0	0	0	0	0	0	0	0	0	0	0	0	0	0	0	0	0	0	0	0	0	0	0	0	0	0	0	0	0	0	0	0	0	0	0	292000000	222000000	93681000	0	126000000	134000000	0	0	81323000	0
sp|O60716|CTND1_HUMAN	0	0	0	0	0	0	0	0	0	0	0	0	0	0	0	0	0	0	0	0	0	0	0	0	0	0	0	0	0	0	0	0	0	0	0	0	0	0	0	0	0	0	0	307280	0	0	0	191320	231560
sp|P80404|GABT_HUMAN	0	0	0	0	0	0	0	0	0	0	0	579100	0	0	4245500	0	0	0	0	0	906250	0	0	427520	0	2086800	0	1016500	0	0	3468800	0	0	0	400960	403750	0	1620800	0	332570	0	0	0	0	0	0	0	0	4075700
sp|P23280|CAH6_HUMAN	0	0	0	2087100	0	0	0	0	0	0	0	0	2073600	0	0	400000	0	0	0	0	0	0	0	0	20377000	0	0	0	462090	0	0	0	567580	0	1284600	0	0	0	0	0	0	0	0	0	0	0	0	0	88931000
sp|O43295|SRGP3_HUMAN	0	0	0	0	0	0	0	0	0	0	0	0	0	0	0	0	0	0	0	0	0	0	0	0	0	0	0	0	0	0	0	0	0	0	0	0	0	0	0	0	0	0	0	65322	0	0	0	273320	0
sp|O75663|TIPRL_HUMAN	0	0	0	0	0	0	0	0	0	0	0	0	0	0	0	0	0	0	0	0	0	0	0	0	0	0	0	0	0	0	146580	0	0	0	0	107200	0	0	0	266470	0	0	0	197930	0	0	0	0	0
sp|Q15293|RCN1_HUMAN	0	0	0	0	0	0	0	0	0	0	0	0	0	0	0	0	0	0	0	205460	0	0	0	0	0	193360	269500	176310	0	0	700090	0	0	463910	0	101630	358700	686990	0	326380	200550	494780	132920	124180	0	397520	0	0	129170
sp|Q8WW12|PCNP_HUMAN	0	0	0	0	0	0	0	0	0	0	0	0	0	0	0	0	0	0	0	0	0	0	0	0	0	0	407180	0	0	0	0	0	0	0	0	0	0	0	0	0	0	0	0	0	0	0	0	332770	0
sp|Q96AC1|FERM2_HUMAN	0	0	0	0	0	0	0	0	0	0	0	0	0	0	0	0	0	0	0	0	0	0	0	0	0	0	0	0	0	0	0	0	0	0	125100	0	0	160360	0	0	0	214860	0	0	0	253600	0	749320	0
sp|P14136|GFAP_HUMAN	0	19003	0	0	1300500	0	10639000	139690	40979	2292300	0	612470	76983	4775000	27702000	4360300	264640	37020	2445800	0	152160	0	31395	0	171960	993760	207250	619370	3342200	28800000	46222	24517000	23401000	18469000	20449000	18851000	6012600	24736000	2262600	5427600	12636	10985000	3474500	3575900	640370	9136600	4862100	30692000	2434900
sp|Q92769|HDAC2_HUMAN	0	0	0	0	0	0	0	0	0	0	0	0	0	0	0	0	0	0	0	0	0	0	0	0	0	0	0	0	0	0	0	0	0	0	0	0	0	0	0	0	0	0	261320	0	173290	0	0	0	0
sp|Q9Y3U8|RL36_HUMAN	0	0	0	0	0	0	0	0	0	0	0	0	0	0	0	0	0	0	0	0	0	0	0	0	0	0	0	0	0	0	0	0	0	0	0	0	0	0	0	224630	0	0	0	0	0	395580	0	0	0
sp|Q92558|WASF1_HUMAN	0	0	0	0	0	0	0	0	0	0	412000000	0	0	0	0	0	0	392000000	0	0	580000000	0	0	0	0	0	0	0	0	0	0	0	0	0	0	0	0	0	0	24673000	0	0	0	11471000	0	0	0	0	0
sp|P10599|THIO_HUMAN	2690200	9135700	39166000	4709200	2381400	2942200	0	3434600	2343400	0	11192000	1579600	4843200	3227400	5149200	7046100	2345600	3880700	0	3447500	5017600	1402500	3452800	2746000	5828300	2337100	4807400	1609000	1587300	0	8051200	5263000	5480500	0	15473000	10217000	3255000	2073600	4981700	1626200	7911500	1469600	2504900	6085100	4951900	2325200	3302600	2474100	13122000
sp|P63220|RS21_HUMAN	0	0	0	0	0	0	0	0	0	0	0	0	0	0	0	0	0	0	0	700550	0	0	0	0	0	0	415130	0	0	0	0	0	0	0	309510	324940	0	239090	434010	0	0	0	0	0	0	0	494740	0	360880
sp|P06748|NPM_HUMAN	0	179270	0	0	0	0	0	230900	448270	2475400	618330	1137700	0	800630	0	0	3328300	428380	2730300	1116100	384310	1176700	678230	1785800	425970	558790	3151100	557510	1313300	0	0	1414700	501470	1234300	412760	509270	1543000	1017500	1206800	4841800	2735700	11209000	3965600	3736400	1440800	7487600	4656500	4187900	1153200
sp|P62249|RS16_HUMAN	0	0	0	0	0	0	1262000	0	0	0	0	2026300	0	703680	0	0	0	0	0	0	0	504210	0	793360	0	612900	785260	514360	239000	844890	0	0	507890	593010	788340	614360	742180	1467300	432460	774850	1169000	1824200	815270	547330	159120	619830	407060	296950	3666900
sp|P09972|ALDOC_HUMAN	0	0	0	0	0	0	1261100	0	0	0	97078	1618100	160140	3999700	1158400	1396700	0	0	0	1495800	1396800	561930	344200	1734500	880960	2814700	249270	2958800	1939800	3622600	2438200	6196400	11465000	743060	2570300	10031000	266920	2515700	1476300	1156900	402460	2103900	721000	588870	1858600	977920	1233600	6380200	2662100
sp|P17174|AATC_HUMAN	0	0	1169400	0	0	634110	648040	0	0	0	1669900	5486900	114680	0	0	0	0	0	0	464990	3484200	0	532340	3107700	0	891550	0	2375800	778610	0	3441500	249480	327140	0	2329600	888120	0	281280	1143300	0	446990	313870	1130300	291540	990080	90220	701910	495340	8017000
sp|O14617|AP3D1_HUMAN	0	0	0	0	0	0	0	0	0	0	0	0	0	0	0	0	0	0	0	0	0	0	0	0	0	0	0	0	0	0	0	0	0	0	0	0	0	0	0	0	0	0	0	0	317700	0	0	0	0
sp|Q13242|SRSF9_HUMAN	0	0	0	0	0	0	0	0	0	0	0	0	0	0	0	0	0	0	0	0	0	0	0	0	0	0	0	0	0	0	0	0	0	0	0	0	0	229680	0	426240	301140	112890	0	0	0	116060	311410	0	0
sp|Q9UNF1|MAGD2_HUMAN	0	0	0	0	0	0	0	0	0	0	0	0	0	0	0	0	0	0	0	0	0	0	0	0	0	0	0	0	0	0	0	0	0	0	0	0	0	0	0	0	0	0	0	0	241980	406180	0	269920	0
sp|Q9Y696|CLIC4_HUMAN	0	0	0	0	0	0	0	0	0	0	0	0	0	0	0	0	0	0	0	0	0	0	0	0	0	0	0	0	0	0	951200	0	0	0	0	0	0	0	0	1440700	0	0	0	0	0	0	0	0	0
sp|Q12756|KIF1A_HUMAN	0	0	0	0	0	0	0	0	0	0	0	0	0	0	0	0	0	0	0	0	0	0	0	0	0	0	0	0	0	0	0	0	0	0	0	0	0	0	0	0	0	0	0	0	5151500	4178600	0	4916100	0
sp|P05787|K2C8_HUMAN;CON__P05787	0	633240	2073200	0	0	450940	0	0	462980	0	6698600	0	635330	0	0	1068300	0	0	7759000	0	6613500	0	5382400	254650	312420	0	3552100	594300	4234200	0	2952200	647710	0	1352000	141330	86321	15778000	0	44581000	0	46433000	1085300	35123000	1291400	2987400	0	80451000	4192300	10393000
sp|O75525|KHDR3_HUMAN	0	0	0	0	0	0	0	0	0	0	0	0	0	0	0	0	0	0	0	0	0	0	0	0	0	0	0	0	0	0	0	0	0	0	0	0	0	0	0	223450	0	158580	0	0	0	0	0	0	0
sp|P19013|K2C4_HUMAN;CON__P19013	63163	61905000	0	2223800	0	220820	0	40388	1471300	0	0	7699800	0	0	0	4371500	0	451800	0	0	0	0	29409	0	0	0	0	109660	50853000	0	62588000	4355400	0	0	22714	0	0	0	10612000	0	453080	0	0	0	279180	0	16740	0	730000000
sp|P15104|GLNA_HUMAN	0	0	0	0	0	0	0	0	0	0	0	0	0	972990	0	2016900	0	0	0	0	273860	0	0	0	2055800	0	0	0	0	1679700	0	2924800	1622400	0	1317700	1417900	0	0	0	0	0	0	0	0	0	0	0	951900	859610
sp|P07108|ACBP_HUMAN	0	0	0	0	0	0	0	0	0	0	0	0	0	0	0	0	0	399500	0	3498500	1275000	870580	923900	0	1951400	706400	0	1956100	2635600	0	3591700	0	1675000	0	0	588740	0	0	2892700	467950	565090	408070	691140	1257100	783800	548270	536280	1143200	1763400
sp|P08237|PFKAM_HUMAN	0	0	0	0	0	0	0	0	0	0	0	0	0	316140	0	0	0	0	0	0	266510	134730	0	0	0	0	116030	231710	0	881360	232210	650660	0	284690	785210	278300	0	0	243470	1263600	201650	451670	743360	286560	2362200	960420	349060	1347100	162630
sp|Q9Y224|RTRAF_HUMAN	0	0	0	0	0	0	0	0	0	0	0	0	0	0	0	0	0	0	0	0	0	0	0	0	0	0	0	0	0	0	0	0	0	0	0	0	0	0	0	0	0	1157100	542880	0	665140	528810	518480	391250	0
sp|Q07666|KHDR1_HUMAN	0	0	0	0	0	0	0	831470	299070	0	0	0	0	0	0	0	743350	1183600	2803300	0	0	368430	275140	524370	0	0	920850	306090	0	1071200	0	218050	357120	652200	265040	277680	1285400	0	463820	3282400	519090	1772500	1177200	1331400	607730	2476300	1077200	2053800	101420
sp|Q01082|SPTB2_HUMAN	23137000	5105200	0	0	0	434000000	0	0	0	3510000000	264000000	291000000	48489000	154000000	26558000	19332000	522000000	146000000	3936100	0	239000000	52876000	48578000	71232000	7258200	243000000	200000000	75952000	26161000	116000000	61487000	240000000	67086000	9685400	59416000	60168000	4750300	196000000	50929000	81473000	49693000	81315000	36273000	41214000	51648000	93128000	76407000	176000000	160000000
sp|P24593|IBP5_HUMAN	0	0	0	0	0	0	0	0	471090	0	0	0	443900	0	0	0	0	422090	462080	0	0	0	0	0	337780	0	0	0	0	864790	0	531560	0	0	0	0	512270	0	0	469630	0	0	723510	473780	0	1582400	781380	1050600	0
sp|P09651|ROA1_HUMAN	0	0	0	0	875810	0	1701900	1947200	2418100	6477000	0	0	552670	1478200	450790	1538600	2316700	2527600	2140800	3494400	376310	1752800	2049800	651220	824560	231350	6162100	1359600	1202300	2553500	265520	3122600	1917800	1461100	2415800	3507400	2039600	1470200	2559600	2648600	3090800	5799000	2725200	1760700	2501300	5855100	4741100	8233200	1629800
sp|P39748|FEN1_HUMAN	0	0	0	0	0	0	0	0	0	0	0	0	0	0	0	0	0	0	0	0	0	0	0	0	0	0	0	0	0	0	0	0	0	0	0	0	0	0	0	159060	0	0	0	224570	0	0	0	236020	0
sp|Q7Z739|YTHD3_HUMAN	0	0	0	0	0	0	0	0	0	0	0	0	0	0	0	0	0	0	0	0	0	0	0	0	0	0	0	0	0	0	0	0	0	0	0	0	0	0	0	0	0	5881700	0	0	6660500	3396700	2455200	0	0
sp|P62318|SMD3_HUMAN	0	0	0	0	0	0	0	0	0	0	0	0	0	0	0	0	889280	0	579460	0	0	0	404170	0	0	0	0	0	0	0	0	0	0	0	0	0	630280	0	1118000	533010	1100300	812230	918670	338770	454110	591550	1252200	608780	0
sp|O60911|CATL2_HUMAN	0	0	0	0	0	0	0	0	0	0	0	0	0	0	0	0	0	0	0	0	0	0	0	0	0	0	0	0	0	0	0	0	0	0	0	0	0	0	0	0	0	0	0	0	0	0	443970	0	0
sp|P20930|FILA_HUMAN;CON__P20930	0	5569000	5187000	890790	0	772860	0	2021000	1709300	0	7719100	0	29291000	0	7143600	1756200	718990	6466900	8612900	2522600	20911000	0	6058400	1262300	16224000	356670	3489800	9018200	41928000	7012500	197490	9228100	3965200	525070	10954000	5808500	6207300	96187	7734900	1369900	10071000	587330	1611800	5703000	5602900	2677200	2319000	20465000	2457200
sp|O00764|PDXK_HUMAN	0	0	0	0	0	0	0	0	0	0	0	0	0	0	0	0	0	0	0	0	0	0	0	0	0	0	0	0	0	0	995880	0	0	0	0	0	0	0	0	0	0	0	0	315760	0	0	0	0	971580
sp|P08779|K1C16_HUMAN;CON__P08779	9279100	34898000	2550000	2127400	3844300	11174000	12043000	7493000	90987000	199700	107000000	12396000	29702000	0	3403900	9712200	862040	10342000	3018900	372740	4418900	0	12716000	1583300	19183000	8831.7	7145800	11304000	55681000	396580	15208000	29578000	12222000	7667400	6630000	3809400	5569400	3021600	19866000	1226600	17672000	1994200	4086400	35955000	9862500	2390500	2583900	3133100	94370000
sp|Q12926|ELAV2_HUMAN	0	0	0	0	0	0	0	0	0	0	0	0	0	0	0	0	1024800	0	701870	0	0	312000	0	0	0	0	0	165950	0	1057000	0	408910	298370	240860	436090	133770	223450	414990	433890	1184400	1135100	1113200	802230	459280	660050	701170	0	417030	84491
sp|P63244|RACK1_HUMAN	0	435400	0	0	0	2326900	1229200	0	707320	0	0	1976100	233840	0	0	567320	0	0	626660	266060	0	0	1420000	0	0	656050	0	0	293170	450030	470240	783680	1066100	0	720230	1043400	619190	1052700	642440	0	924320	815700	1117500	0	799580	707090	990570	584870	4064100
sp|P30838|AL3A1_HUMAN	0	0	0	0	0	0	0	0	0	0	0	0	539650	0	0	0	0	0	539860	0	0	0	154200	0	494890	0	0	0	218340	0	557130	0	0	0	198490	0	620330	0	2355400	0	1162200	115100	2752200	0	0	0	8320500	347110	2519400
sp|P0DPI2|GAL3A_HUMAN;sp|A0A0B4J2D5|GAL3B_HUMAN	0	0	0	0	0	0	0	0	0	0	0	0	0	0	0	0	0	0	0	0	0	0	0	0	0	0	0	0	0	0	462440	0	0	0	0	0	0	0	241360	0	182650	0	0	0	0	0	0	0	0
sp|P62495|ERF1_HUMAN	0	0	0	0	0	0	0	0	0	0	0	0	0	0	0	325170	0	0	0	0	0	0	0	0	0	0	0	0	0	0	0	0	0	0	0	0	0	0	0	0	381060	0	0	0	148040	232290	437460	230140	235250
sp|O75534|CSDE1_HUMAN	0	0	0	0	0	0	0	0	0	0	0	0	0	0	0	0	0	0	0	0	0	0	0	0	0	0	0	0	0	0	0	0	0	0	0	0	0	0	0	0	0	0	0	0	531740	0	0	314240	345560
sp|P62873|GBB1_HUMAN	0	0	0	0	0	0	0	0	0	1309400	0	0	0	0	0	838950	0	0	0	0	402710	772420	0	820000	0	1019400	0	1001200	0	333710	0	699050	383490	2347300	439120	343320	1819400	3441000	398950	2268400	1527200	1059400	1107600	1410800	271980	1010500	1120300	0	599620
sp|Q13243|SRSF5_HUMAN	0	0	0	0	0	0	0	0	0	0	0	0	0	0	0	0	0	0	0	0	0	0	0	0	0	0	0	0	0	0	0	0	0	0	0	0	0	0	0	365690	0	0	0	0	0	0	0	0	0
sp|P04083|ANXA1_HUMAN	0	1271200	0	12098000	523660	0	424940	383340	0	0	0	1715000	1252900	0	3213300	33685000	0	320830	1125900	0	560400	0	321500	248040	22831000	6534700	167380	1032000	25221000	586520	5595600	1500400	2798700	1607600	3200500	679280	2773300	5238200	7247200	185290	4581500	0	5621600	88878	303810	115370	25260000	614670	275000000
sp|Q7L7L0|H2A3_HUMAN;sp|P04908|H2A1B_HUMAN	0	0	0	0	0	0	0	0	0	4321500	0	0	0	0	0	0	3945800	1673300	1682900	0	0	0	0	0	0	0	0	0	0	0	0	0	0	0	0	0	0	0	0	2230400	0	0	0	0	0	779300	801030	0	0
sp|P17600|SYN1_HUMAN	0	0	0	0	0	0	0	0	0	40919	0	0	0	0	0	0	114390	96435	0	109120	62527	1486600	0	591100	652820	0	249510	87676	0	0	55077	0	0	302720	0	53004	82555	119820	71852	1706800	247650	445760	49565	1428700	1584100	486670	327890	1573500	0
sp|P23396|RS3_HUMAN	0	0	0	0	0	0	805310	271490	0	1629700	0	2118400	0	0	908120	250390	957110	612430	903610	0	406080	640130	2981200	514340	147220	151580	680770	290140	346320	823730	290410	462450	0	560830	873430	107510	1005600	1298200	519210	1125400	1115400	1973200	1339000	485910	309640	1293200	534980	405950	5436200
sp|O95433|AHSA1_HUMAN	0	0	0	0	0	0	0	0	0	0	0	0	0	0	0	0	0	0	0	0	0	0	0	0	0	0	0	0	0	0	0	0	1705800	0	0	0	0	0	0	1901300	0	1264900	0	2449900	1295800	1576000	896290	2217200	0
sp|Q15459|SF3A1_HUMAN	0	0	0	0	0	0	0	0	0	0	0	0	0	0	0	0	0	0	0	0	0	0	0	0	0	0	0	0	0	0	0	0	0	0	0	0	0	0	0	219520	0	0	0	0	0	0	193410	255010	0
sp|P35754|GLRX1_HUMAN	0	0	0	0	0	0	0	0	0	0	705300	0	667090	0	0	0	0	0	0	0	0	0	0	0	0	0	0	527950	174730	0	0	0	0	0	0	0	440340	0	671930	0	255550	0	0	1409700	341390	0	0	0	0
sp|P52815|RM12_HUMAN	0	0	0	0	0	0	0	0	0	0	0	0	0	0	0	0	0	0	0	0	0	0	0	0	0	0	0	0	0	0	0	0	0	0	0	0	0	197890	0	0	0	0	0	0	0	217660	237430	0	142540
sp|P43243|MATR3_HUMAN	0	0	0	0	0	0	0	0	0	1994600	0	0	0	0	0	0	4041100	706040	809810	174060	171790	223340	0	394560	0	0	2185300	0	0	1769800	0	61579	0	1452500	1122600	0	1208300	2266900	634000	7681000	1984900	1858500	1107000	1872100	978520	1595300	1089200	595940	30315
sp|Q6E0U4|DMKN_HUMAN;CON__A3EZ82	0	1403100	0	0	0	0	0	1357000	0	0	453050	0	821600	0	1741400	3024900	0	1001000	0	706080	497130	0	3092200	1264100	601030	348820	0	0	416010	0	0	1463300	1391800	877420	1790800	1285400	1304900	0	602130	0	0	0	0	1794800	0	687250	0	0	309980
sp|P46782|RS5_HUMAN	0	0	0	0	0	0	0	0	0	0	0	0	0	0	0	0	0	0	852910	0	0	0	8472100	0	0	0	0	0	2120500	0	0	0	0	417630	0	0	897810	426190	1490100	327990	1457700	851310	1189000	255620	0	968410	1862000	363650	1617400
sp|Q96ME7|ZN512_HUMAN	0	0	0	0	0	0	0	0	0	0	0	0	0	0	0	0	0	0	0	0	0	0	0	0	0	0	0	0	0	0	0	0	0	0	0	0	0	0	0	280700	0	0	0	0	0	0	0	0	0
sp|Q7L099|RUFY3_HUMAN	0	0	0	0	0	0	0	689330	0	0	0	0	0	0	0	0	294580	0	511170	538140	146640	766960	0	0	281300	0	211050	402550	0	367130	152600	259040	430390	376860	339990	192530	336470	295740	504600	1512600	750600	1077000	873780	1028600	4760800	1749100	571660	2904900	96412
sp|Q15393|SF3B3_HUMAN	0	0	0	0	0	0	0	0	0	0	0	0	0	0	0	0	0	0	0	0	0	0	0	0	0	0	0	0	0	0	0	0	0	0	0	0	0	0	0	0	0	0	0	0	0	0	0	0	0
sp|Q9H9B4|SFXN1_HUMAN	0	0	0	0	0	0	0	0	0	464490	0	0	0	0	0	0	1043400	594950	272730	0	114380	1481600	0	485410	0	0	547800	274070	0	0	0	0	0	695780	0	0	291560	473060	244080	1269100	588590	340880	240200	784010	0	278310	505980	0	154310
sp|P35998|PRS7_HUMAN	0	0	0	0	0	0	0	0	0	0	0	0	0	0	0	0	0	0	0	361890	0	1516100	6339500	0	0	0	737470	0	0	650670	414740	953740	991720	1041400	630480	520150	1073000	0	661050	1097900	1604600	1143600	1292200	540910	2000800	1223300	1301200	1520400	1188900
sp|P12956|XRCC6_HUMAN	0	0	0	0	0	0	0	235790	0	0	0	0	212110	0	0	0	440240	370990	1358800	342010	0	107770	0	0	145910	0	277900	94566	208240	881510	0	0	374780	1142500	76427	270100	2431000	220440	1794900	970640	2013500	2288500	3350000	683480	499930	1436800	8583400	1475500	376660
sp|P31151|S10A7_HUMAN	125000000	5417900	11240000	5404800	19442000	30984000	88953000	137000000	20424000	0	22432000	25465000	53107000	10754000	52452000	79131000	55776000	282000000	32488000	17257000	214000000	70078000	210000000	44602000	18787000	39091000	126000000	25598000	48998000	24677000	23661000	100000000	67278000	63948000	340000000	103000000	34488000	40103000	38507000	29903000	145000000	33177000	20670000	2344700	32463000	21977000	12728000	62004000	8758400
sp|P11498|PYC_HUMAN	0	10504000	0	0	0	0	0	0	0	0	0	0	0	0	5103300	0	0	0	0	0	5948300	0	0	0	0	0	0	0	0	1687000	0	0	1194100	0	0	0	0	3692900	0	0	0	0	0	0	0	0	0	0	0
sp|P23528|COF1_HUMAN	0	232520	2158800	0	4175600	0	15281000	3544200	3238500	15246000	477370	10083000	2617100	27670000	15081000	10464000	15063000	2416700	6148600	24172000	10360000	13388000	14847000	12744000	6864500	17037000	24519000	20298000	10406000	49618000	33267000	19976000	29444000	25466000	25443000	29557000	9088700	17297000	12831000	20991000	11619000	20438000	9320000	24682000	40391000	13787000	19723000	88741000	24467000
sp|P06744|G6PI_HUMAN	0	5174900	4356000	0	641110	0	0	0	0	0	0	5880600	121930	0	0	0	407010	0	473250	1061500	1076600	71137	1545200	1079500	1039100	2166500	0	2370900	2288200	0	4752600	168710	341880	1368500	431500	564810	1792900	683360	8934400	248360	4130900	2419600	5933800	114880	901720	313190	17454000	2194900	11159000
sp|O15145|ARPC3_HUMAN	0	0	0	0	0	0	0	0	0	0	0	0	0	0	0	0	0	0	0	0	0	349440	0	0	598500	0	557770	0	0	672260	437300	261400	0	247170	0	0	0	0	349320	729090	0	891670	468420	455920	0	1327900	666810	992730	760840
sp|P04259|K2C6B_HUMAN	0	1818500	0	2076400	0	0	0	0	50522000	0	4415500	0	0	0	0	4857600	0	0	0	0	0	0	4649100	0	0	0	4276300	0	52099000	0	0	0	925770	2879600	1189600	1237500	228480	0	6745700	0	2406000	1087900	0	2464400	412430	295860	238980	0	20667000
sp|Q9UH03|SEPT3_HUMAN	0	1944700	0	0	0	0	0	0	0	0	0	0	0	0	0	0	0	0	0	508870	0	0	0	177370	3102300	0	0	0	0	825850	0	658620	642630	2393300	0	0	1986300	0	381620	2046400	873090	1198900	1132800	805520	2654800	1566000	1504400	2337700	0
sp|P62328|TYB4_HUMAN	0	2281200	52361000	10186000	15378000	0	0	3502300	7829300	12773000	0	0	2589600	21962000	0	6477300	5085500	5838400	4496400	8178700	21849000	6921500	10254000	56888000	7773000	39809000	15587000	45449000	13940000	1566900	39935000	2748100	11025000	7170000	1264900	11261000	4009800	3379600	4538800	6000500	8902100	4590100	5165100	9137500	5045400	4776200	8190100	4227600	3899100
sp|P43490|NAMPT_HUMAN	0	0	0	335790	0	0	0	0	0	0	0	0	0	0	0	0	0	0	0	0	0	0	0	0	83936	0	0	0	101430	0	132270	0	0	0	0	0	0	0	0	0	0	0	0	0	0	240780	101330	600400	3672600
sp|P07311|ACYP1_HUMAN	0	0	0	0	0	0	0	0	0	0	0	0	0	0	0	0	0	0	0	0	0	0	0	0	0	0	0	0	0	0	473300	0	0	0	0	0	0	0	0	0	0	0	0	512420	413440	0	0	0	0
sp|P38606|VATA_HUMAN	0	0	0	0	3967000	0	0	0	0	0	0	0	356670	0	0	255700	0	553070	0	1334700	701100	1321000	20992000	1585900	0	288360	649430	986370	1951800	1170800	1071900	1244400	1310700	1769700	321020	778240	817150	301230	3188300	2403200	1916800	2127300	1098900	2486900	3359800	1849100	2510000	3422900	1416200
sp|P54577|SYYC_HUMAN	0	0	0	0	0	0	0	0	0	0	0	0	0	0	0	141380	0	0	338320	525210	0	0	0	0	357600	0	183650	184360	0	0	228370	0	0	1401300	144230	177620	713430	34247	438750	347950	410150	369740	768000	409010	1300200	1316600	798890	1499600	337460
sp|P61081|UBC12_HUMAN	0	0	0	0	0	0	0	0	0	0	0	0	0	0	0	0	0	0	0	0	0	0	0	0	394050	0	0	0	0	578720	0	0	253230	373380	509960	0	462230	0	0	1023000	0	0	359100	661440	1740400	740580	555680	1403300	247380
sp|Q5D862|FILA2_HUMAN;CON__Q5D862	12798000	27566000	19629000	16781000	0	6393300	0	6913800	9404100	4874800	103000000	0	18113000	0	5833600	34878000	2224900	20678000	9509400	12974000	122000000	7045900	16246000	9490000	49082000	0	15979000	14540000	56619000	2998100	4932200	6731300	8225500	5170900	14862000	21128000	12821000	4699700	15409000	8185000	18138000	3036300	9720400	35466000	23575000	8376500	2554100	3836400	8470100
sp|Q12905|ILF2_HUMAN	0	0	0	0	0	0	0	0	0	0	0	875850	0	0	0	0	0	0	0	0	0	0	0	0	0	0	0	0	0	0	0	0	0	0	402200	0	632540	0	822860	862250	1357000	1176400	1464200	0	352230	995870	1190100	1646100	1199300
sp|Q9P2J5|SYLC_HUMAN	0	0	0	0	0	0	0	0	0	0	0	0	0	0	0	0	0	0	0	0	0	0	0	0	0	0	0	0	0	0	0	0	0	0	136710	0	0	0	0	0	159190	408290	123890	0	393950	259110	0	302980	146840
sp|P41567|EIF1_HUMAN	0	0	0	0	0	0	0	0	0	0	0	0	0	0	0	0	0	0	0	0	0	0	0	0	0	0	0	0	0	0	0	0	0	0	0	0	0	0	0	0	0	0	374630	0	333800	1014500	0	1221000	232010
sp|Q08188|TGM3_HUMAN	2290700	5934400	4802900	1114000	0	4232000	0	3435500	3529300	0	15972000	0	5426900	0	2649100	10162000	0	5302400	2026700	2192500	8410700	2274700	2681500	3599700	13154000	0	4415500	4038500	6434200	471470	3195300	3636700	5542400	1009300	7119700	8518500	7283600	1866100	5168900	1819900	5869600	1053500	2166400	7766800	4498000	663440	477780	1087900	17813000
sp|Q00765|REEP5_HUMAN	0	0	0	0	0	0	0	0	0	0	0	0	0	0	0	0	0	0	0	0	0	0	0	0	0	0	0	349180	0	0	0	0	0	0	0	0	0	0	0	300020	0	0	330190	140240	0	367440	0	334530	140970
sp|P41091|IF2G_HUMAN;sp|Q2VIR3|IF2GL_HUMAN	0	0	0	0	0	0	0	0	0	0	0	0	0	0	0	0	0	0	0	0	0	0	369270	0	0	0	0	0	0	0	0	0	0	0	0	0	0	0	0	289420	0	413570	256430	424670	701920	468860	0	491270	232440
sp|P35222|CTNB1_HUMAN	0	0	0	0	0	0	0	0	0	0	0	1904200	0	0	0	0	0	0	0	0	361150	0	0	0	0	145880	0	0	0	576430	0	796770	272080	436050	0	0	0	1228400	730700	0	281570	0	0	0	0	169490	592300	445990	2086300
sp|Q15555|MARE2_HUMAN	0	0	0	0	0	0	0	0	0	0	0	0	0	0	0	0	0	0	0	0	0	0	0	0	0	0	0	0	0	0	0	0	266520	0	0	0	0	0	111160	321150	253170	224510	284480	411250	1803500	478710	151760	620500	0
sp|P02675|FIBB_HUMAN	0	0	0	0	95708	0	0	0	0	0	0	0	0	0	0	0	0	0	0	0	0	0	0	0	0	0	0	0	0	0	0	0	52490	0	22620	0	0	74913	0	0	0	0	0	0	0	0	0	0	1394800
sp|P14866|HNRPL_HUMAN	0	0	0	0	0	0	0	0	0	387340	0	0	0	0	0	0	2734600	0	1333700	119780	0	0	0	0	0	0	0	0	0	1866200	0	174100	106630	296050	0	114880	724400	206600	251600	2105000	1276900	1392500	1939100	424680	503960	1929000	658700	394420	104150
sp|Q9NRW1|RAB6B_HUMAN	0	0	0	0	1296300	0	0	0	0	0	0	0	0	0	0	0	0	0	700530	0	489540	1627900	775400	787710	0	311710	0	633940	897400	0	1184000	0	0	1388800	0	612830	1399500	1242200	918670	884650	827020	938260	1272600	891190	871520	1022400	1595700	1372800	1643700
sp|P14735|IDE_HUMAN	0	540300	0	0	86679	0	160230	0	0	0	0	138510	419180	0	0	0	0	0	0	0	499030	0	0	0	8103500	165950	0	328010	304560	0	0	0	0	0	507860	0	0	180160	0	0	120020	0	0	48496	0	0	0	0	31620
sp|Q9Y2A7|NCKP1_HUMAN	0	0	0	0	0	0	0	0	0	0	0	0	0	0	0	0	0	0	0	0	0	0	0	0	0	0	0	0	0	0	0	0	0	0	46635	66830	0	0	0	0	0	0	0	0	0	0	0	133620	42122
sp|Q01546|K22O_HUMAN	0	1371700	0	0	0	0	0	0	0	0	0	0	28627000	0	0	0	0	0	0	0	0	0	0	292600	46307000	0	0	0	1096300	0	380030	0	0	0	0	0	0	0	0	0	0	0	0	0	0	0	0	0	10110000
sp|P09874|PARP1_HUMAN	0	0	0	0	0	0	0	0	0	0	0	0	0	0	0	0	303300	0	0	0	0	0	0	0	0	0	0	0	0	0	0	0	0	373210	0	0	91033	0	0	184120	173400	127180	127300	70871	85773	181160	569920	319330	0
sp|P47985|UCRI_HUMAN;sp|P0C7P4|UCRIL_HUMAN	0	0	0	0	0	0	0	0	0	0	0	0	0	0	0	0	507110	0	0	0	0	0	0	0	0	0	0	0	0	0	0	0	0	0	0	0	0	0	0	0	0	0	0	250360	0	0	0	0	0
sp|P51148|RAB5C_HUMAN	0	0	0	0	0	0	0	0	0	0	0	0	0	0	0	0	0	0	420140	0	0	0	640820	0	0	0	0	585730	0	242970	0	748530	0	432250	489470	0	575510	1753400	305590	1014200	336890	684670	623180	744250	811960	0	785120	439670	1097400
sp|P63000|RAC1_HUMAN	0	0	0	0	0	0	0	0	0	0	0	0	0	0	0	0	0	0	0	0	0	0	0	0	0	0	0	0	0	512770	628680	538390	477130	604280	406310	522940	557720	901720	347880	861060	0	0	454660	486870	921980	423800	929120	417830	1250600
sp|Q9H479|FN3K_HUMAN	0	0	0	0	0	0	0	0	0	0	0	0	0	0	0	0	0	0	0	0	0	0	567540	0	0	0	0	0	0	0	0	0	0	0	0	0	0	0	0	0	0	0	0	0	904250	0	0	0	0
sp|P53007|TXTP_HUMAN	0	0	0	0	0	0	0	0	0	0	0	0	0	0	366910	0	390800	0	0	0	0	0	0	0	0	0	0	0	0	0	0	0	0	0	0	0	0	282760	0	256930	0	0	0	0	0	0	0	0	0
sp|P31025|LCN1_HUMAN	18166000	0	0	7373800	1176400	4628800	0	18993000	14271000	0	0	2072900	13730000	733040	18797000	8386900	3287000	3667500	1123600	513610	0	1626800	2146700	2609300	27757000	2223400	2540600	774270	1304500	9568800	360520	6390300	2130200	403520	38186000	1854500	0	1841600	7741200	754760	1722100	2143600	911900	281060	972460	1086700	4668400	1781800	75664
sp|P23246|SFPQ_HUMAN	0	0	0	628340	874750	0	864760	516540	881610	128390	0	0	0	195300	0	846860	3231400	1304200	2061200	252790	0	1224800	258890	604740	404730	543950	1539600	651120	0	1545100	0	1009700	1099900	802420	1208100	839520	1144400	1353000	980550	3849200	2366700	2654900	2764400	1538400	1766800	2862000	2319100	2691900	410040
sp|P23193|TCEA1_HUMAN	0	0	0	0	0	0	0	0	0	0	0	0	0	0	0	0	0	0	0	0	0	0	0	0	0	0	0	0	0	0	0	0	0	0	0	0	0	0	0	0	0	0	0	0	491960	333940	0	364330	0
sp|P04181|OAT_HUMAN	0	0	0	0	0	0	0	0	0	0	0	0	0	0	0	0	0	0	0	0	0	0	0	0	0	0	0	87941	0	0	309670	0	0	0	0	0	0	0	0	0	0	0	0	0	0	0	0	0	0
sp|Q9BVA1|TBB2B_HUMAN	5408100	3015300	8711700	741360	3819100	1851000	30402000	11112000	20771000	25631000	6146200	37103000	12520000	34267000	32384000	28250000	79233000	20631000	45635000	53734000	47711000	104000000	81333000	76634000	24858000	38489000	59422000	81274000	24267000	64867000	77022000	57569000	87270000	66465000	77110000	98299000	39870000	47794000	46203000	93923000	75224000	136000000	69897000	109000000	244000000	77454000	61213000	136000000	30350000
sp|Q1KMD3|HNRL2_HUMAN	0	0	0	0	0	0	0	0	0	0	0	0	0	0	0	0	488390	0	0	0	0	0	0	0	0	0	197850	0	0	0	0	161930	0	0	50103	0	0	0	0	1185900	357860	859010	211710	102740	0	392020	154120	50833	77556
sp|Q13011|ECH1_HUMAN	0	0	0	0	0	0	0	0	0	0	0	0	0	0	0	0	0	0	0	0	616990	0	0	299200	0	0	0	0	0	0	2141000	0	0	0	0	0	685740	0	534930	0	391410	0	0	0	0	0	1464500	0	764120
sp|O43852|CALU_HUMAN	0	0	0	0	0	0	0	0	0	242790	0	0	0	0	0	0	0	0	0	0	191670	0	0	99197	0	227030	146300	154670	0	0	821390	0	0	189910	0	0	0	290630	0	0	0	0	0	0	0	716810	116910	0	112950
sp|P99999|CYC_HUMAN	0	0	0	0	0	0	0	0	0	0	583410	0	0	0	0	0	0	0	0	0	1312900	742480	1648900	983470	891680	2190600	0	1643200	1263500	0	2881300	582090	0	1031200	0	256350	0	0	879100	1087800	813370	536210	712480	774800	0	646710	875620	0	348350
sp|P15311|EZRI_HUMAN	0	238190	0	0	1443300	0	267120	0	393350	128070	0	5049000	0	3411400	1387900	2433900	0	0	484180	148070	128340	0	1329600	0	462970	1092900	295430	713040	690140	5593800	568270	1836100	3999000	290520	2473100	3820400	1111100	747060	3036400	1143100	2560400	1256800	3078300	2044900	691330	5324900	12616000	8987200	6558600
sp|Q5SQI0|ATAT_HUMAN	0	0	0	0	0	0	0	0	0	0	0	0	0	0	0	0	926150	0	0	267750	0	2123100	0	0	844960	0	0	0	0	0	0	0	0	0	0	0	0	0	0	2250300	551630	521700	487840	2995100	5593400	951770	476360	1086400	0
sp|O43399|TPD54_HUMAN	0	0	0	0	0	0	0	0	0	0	0	0	0	0	0	0	0	0	0	0	0	0	0	0	0	0	0	0	0	0	0	0	296640	0	0	220460	0	0	0	0	0	244400	0	148860	414800	234100	377370	367390	462660
sp|O00264|PGRC1_HUMAN	0	0	0	0	0	1040600	0	0	0	0	0	1037900	0	0	0	0	2407900	1519600	402210	0	341980	2735200	0	421980	0	0	743290	346320	0	442820	0	0	0	480490	0	0	823270	2148300	709660	4449400	1429200	1900000	1527400	989990	771380	1219800	1400400	0	585490
sp|P15924|DESP_HUMAN	10723000	24332000	15032000	7983700	51383	18134000	114670	15900000	19965000	630010	37632000	214370	25767000	0	4971600	24924000	493540	17284000	3433700	1410900	30720000	1208600	6606700	1940500	52230000	54059	13997000	12305000	31332000	1952500	12963000	13219000	11729000	2279000	18823000	14805000	12199000	3746900	20180000	4432400	15437000	1189600	13408000	86179000	22380000	2335100	1050200	852140	49300000
sp|P25311|ZA2G_HUMAN	10972000	0	5659600	7702200	2598100	8019000	0	8598600	5414900	0	20794000	0	9395700	675280	7172100	14959000	8251300	16248000	4050700	3948900	13336000	7633800	5844600	30432000	10977000	727390	4810300	2316600	6648400	7397200	2097100	7899000	12049000	2295100	19378000	32002000	3310100	4166300	5242200	4408600	7580000	2756300	2280000	10550000	3144400	3949900	1431800	4846300	2965700
sp|P62805|H4_HUMAN	8947100	0	4349800	15888000	24971000	9440400	32690000	5348200	5404800	91211000	6295600	30881000	5514100	2112900	41774000	8832300	300000000	51310000	25417000	6948100	17313000	23754000	176000000	21539000	11557000	28695000	28623000	15425000	10582000	23858000	10902000	5394600	6095200	24224000	18889000	7131800	32196000	37396000	24445000	39248000	82810000	75343000	49915000	15425000	10315000	17317000	27796000	4403400	35273000
sp|P38117|ETFB_HUMAN	0	0	0	0	0	0	0	0	0	0	0	0	0	0	1849000	0	0	0	0	0	0	0	0	0	0	577420	0	0	0	0	532470	0	0	586290	156370	104170	303830	1644100	0	275860	114090	77441	0	0	203170	155120	500390	0	395010
sp|P36507|MP2K2_HUMAN	0	0	0	0	0	0	0	0	0	0	0	0	0	0	0	0	0	0	0	0	0	0	0	0	0	0	0	0	0	501170	0	0	0	0	0	0	0	0	0	872780	0	0	0	578060	1036700	0	248950	493210	0
sp|Q9BPU6|DPYL5_HUMAN	0	0	0	0	0	0	0	304500	466530	1291600	37149	968750	0	2084400	1037300	723350	3286100	1270400	1058500	2820800	1437900	4256300	1427700	11652000	2609800	597320	2551500	2704800	2492900	3297800	3086500	2164000	2122400	2249500	1161300	1909000	1516700	629400	2516100	5119500	3808700	3383100	2229200	7238400	7244200	7130600	2698300	6416400	1735900
sp|P00352|AL1A1_HUMAN	0	0	0	0	0	0	0	0	0	0	0	0	0	0	0	0	0	0	603920	0	0	0	0	0	0	0	0	0	0	0	0	0	0	0	0	0	535320	0	1686400	0	1165500	0	2073700	0	0	0	2998100	0	0
sp|P07476|INVO_HUMAN	0	0	0	222580	0	0	0	0	0	0	0	0	145750	0	0	46699	0	0	0	0	0	0	0	0	658990	0	0	0	893720	0	3612600	0	0	0	59538	0	0	0	0	0	0	0	0	0	0	0	0	0	7872600
sp|P06733|ENOA_HUMAN	0	168720	10935000	683210	2344900	969910	1828000	942010	2128800	1955500	720660	20458000	3316200	17480000	8400800	12905000	175970	1746500	13152000	3438900	15049000	1509700	3123900	7362400	26250000	64330000	1437800	21521000	7948900	5455600	30692000	12621000	18359000	34608000	15421000	14979000	25863000	11860000	18633000	6503300	8717200	10477000	20605000	3146100	7034900	8853300	50289000	15125000	38150000
sp|Q9UQ35|SRRM2_HUMAN	0	0	0	0	0	0	0	0	0	0	0	0	0	0	0	0	0	0	0	0	0	0	0	0	0	0	0	0	0	0	0	0	0	0	0	0	0	0	0	21210	0	0	0	0	0	0	92002	0	0
sp|P13010|XRCC5_HUMAN	0	0	0	0	0	0	0	0	0	0	0	0	0	0	0	0	0	0	28109000	0	0	0	0	0	0	148000000	0	6196400	137000000	0	0	0	0	4352500	0	5818900	0	0	18138000	25025000	20205000	38001000	30028000	8897600	14992000	15869000	15157000	36334000	11622000
sp|P22352|GPX3_HUMAN	0	0	0	0	158000000	0	575000000	0	0	0	0	93410000	0	6587600	18028000	42610000	0	0	0	0	0	0	0	0	0	10448000	0	0	0	2631000	0	19220000	19236000	0	122000000	32052000	0	39571000	0	0	0	0	0	0	0	0	0	0	39265000
sp|Q9NYU2|UGGG1_HUMAN	0	0	0	0	0	0	0	0	0	0	0	0	0	0	0	0	0	0	0	0	0	0	0	0	0	0	0	0	0	0	0	0	0	0	0	0	0	0	0	0	0	0	0	0	0	0	0	0	323990
sp|Q99719|SEPT5_HUMAN	0	0	0	0	0	0	0	0	0	0	0	0	0	0	0	0	0	0	0	0	0	0	0	0	0	0	0	0	183290	0	0	83192	0	397300	0	0	215290	59016	227640	0	361810	354060	350320	0	552720	486390	163010	521780	161710
sp|P49006|MRP_HUMAN	0	0	1821500	1967700	1123100	0	4474200	1652900	2484000	5866700	517300	0	0	4231600	6379300	1976700	2464900	4483100	2293700	5057700	6579800	12442000	3051600	6710600	5733300	3183800	5606100	6052100	3751000	6617300	2092500	960530	2183800	6782300	5881200	3190900	4273300	4062700	2661600	20292000	6532500	10579000	5106200	9937600	10716000	7018900	4102300	8880600	1348400
sp|P12532|KCRU_HUMAN	0	0	0	0	0	0	0	0	0	0	0	0	0	0	2248800	0	0	0	0	0	821300	367990	0	545580	963270	0	0	246950	648770	0	312080	0	0	0	1536100	0	0	400860	544770	538140	454060	306200	673890	0	388700	228290	207140	322620	2643800
sp|Q6T4P5|PLPR3_HUMAN	0	0	0	0	0	0	0	0	0	0	0	0	0	0	0	0	0	0	0	0	0	0	0	0	0	0	0	0	0	0	0	0	0	0	0	0	0	0	0	192360	0	0	0	166630	0	0	0	0	0
sp|P55884|EIF3B_HUMAN	0	0	0	0	0	0	0	0	0	0	0	0	0	0	0	0	0	0	0	0	0	0	0	0	0	0	0	0	0	0	0	0	0	0	0	0	0	0	0	0	0	0	0	0	525930	0	0	399660	0
sp|P08579|RU2B_HUMAN	0	0	0	0	0	0	0	0	0	0	0	0	0	0	0	0	0	0	0	0	0	0	0	0	0	0	0	0	0	0	0	0	0	0	0	0	302330	0	0	0	0	273180	341350	0	0	335850	848820	0	0
sp|Q9Y266|NUDC_HUMAN	0	0	0	0	0	0	0	0	0	0	0	0	0	0	0	0	0	0	0	484660	0	0	0	0	0	0	0	0	195210	0	0	260610	368350	0	0	0	0	0	598760	881240	730990	292730	449400	0	702750	1110800	1642800	1600200	261400
sp|P35659|DEK_HUMAN	0	0	0	0	0	0	0	0	0	0	0	0	0	0	0	0	0	0	0	0	0	0	0	0	0	0	0	0	0	0	0	0	0	0	0	0	0	0	0	409520	0	853490	0	0	0	0	0	0	677280
sp|O75340|PDCD6_HUMAN	0	0	0	0	0	0	0	0	0	0	0	0	0	0	0	0	0	0	0	0	0	0	0	0	0	0	0	0	0	0	0	0	0	0	0	0	0	0	0	0	0	0	0	0	0	292350	0	0	0
sp|Q13740|CD166_HUMAN	0	0	0	0	0	0	0	0	0	0	0	0	0	0	0	0	0	0	0	0	0	0	0	0	0	0	0	0	0	0	0	0	0	217690	0	0	0	221440	0	0	201180	133490	0	0	0	0	0	0	0
sp|P08559|ODPA_HUMAN	0	0	0	0	0	0	0	0	0	0	0	0	0	0	632610	0	0	0	0	0	0	0	0	0	0	242140	0	234900	0	0	0	0	0	0	0	0	0	552300	0	0	0	0	0	0	0	0	0	0	0
sp|Q04695|K1C17_HUMAN;CON__Q04695	11928000	13201000	8013500	1064300	1275200	1372500	844410	4179600	41961000	0	16073000	4367000	7712300	0	5906000	4868900	0	1641100	2103200	1241300	24856000	0	9897200	4109500	11491000	59107	32023000	2444900	20261000	0	776660	14108000	3578700	3185900	3456400	1526300	4753300	178150	6846500	374510	9148400	1970200	737390	6075800	5865800	10165000	540720	2411500	24598000
sp|Q14103|HNRPD_HUMAN	0	0	0	0	1982100	0	0	1742700	2264500	0	0	0	1120000	1927700	0	0	0	0	3380000	1728900	0	0	951060	0	1009600	433300	1839000	1302700	823660	4644200	0	0	3682700	841600	0	3589600	1584600	2426500	1712500	3826500	2794600	4755000	4046800	2559100	2733200	5101500	3803400	6000200	1326800
sp|P24666|PPAC_HUMAN	0	0	0	0	0	0	0	0	0	0	0	0	0	0	0	0	0	0	0	0	0	0	0	0	0	0	0	0	0	0	497220	0	526670	0	0	0	0	0	367450	0	298360	0	0	0	405950	0	252080	413790	0
sp|P62913|RL11_HUMAN	0	0	0	0	0	0	0	0	0	0	0	0	0	0	753450	0	921820	0	844960	0	0	0	0	0	0	563250	0	396310	0	0	0	0	0	0	701080	314980	844450	1118500	875010	0	1926300	1598400	1723400	296490	440070	1342900	1344700	241920	1642300
sp|Q9H0U4|RAB1B_HUMAN	0	0	0	0	0	0	0	0	0	0	0	0	0	0	0	0	0	0	0	0	0	807650	1379600	0	0	0	0	0	0	0	0	0	0	0	0	0	0	0	0	627280	0	0	0	0	0	718890	0	0	0
sp|P00441|SODC_HUMAN	0	0	0	0	0	0	0	0	0	0	1014700	0	0	0	0	0	0	0	0	0	2285900	0	0	0	0	0	0	0	0	0	0	0	0	0	0	0	0	0	0	0	0	0	0	0	0	0	0	0	0
sp|P28072|PSB6_HUMAN	0	0	1753300	0	0	803550	587790	728040	478280	0	944130	1879500	600070	1068400	1017600	1159100	0	393900	503910	391470	885940	0	849700	594950	757560	460470	705170	513750	1563100	0	608660	790010	1080500	374540	802950	1045200	468630	328440	1015700	482780	751200	337760	479640	905570	843050	626060	721180	971530	2819400
sp|Q9NYF8|BCLF1_HUMAN	0	0	0	0	0	0	0	0	0	0	0	0	0	0	0	0	1287200	0	0	0	0	0	0	0	0	0	0	0	0	0	0	0	0	0	186390	0	0	0	0	3833400	360730	0	0	0	0	541090	4087200	0	0
sp|O95989|NUDT3_HUMAN	0	0	0	0	0	0	0	0	0	0	0	0	0	0	0	0	0	0	0	0	0	0	0	0	0	0	0	0	0	0	0	0	0	0	0	0	0	0	0	0	0	0	0	0	566580	0	0	0	170980
sp|Q04760|LGUL_HUMAN	0	0	0	0	0	0	0	0	0	0	0	501730	0	935800	0	0	0	0	0	0	0	0	0	0	0	440030	0	0	0	0	472900	0	0	0	0	427220	0	0	0	0	0	0	0	0	0	0	0	0	838040
sp|Q8IUD2|RB6I2_HUMAN	0	0	0	0	0	0	0	0	0	0	0	0	0	0	0	0	0	0	0	0	0	0	0	0	0	0	0	0	0	0	0	0	0	0	0	0	0	43137	0	0	0	0	0	0	239020	92088	0	149890	49024
sp|P05141|ADT2_HUMAN	0	0	0	0	417060	519910	330790	177340	349330	780130	0	0	114460	0	7066700	0	2241300	0	0	0	708190	2694000	435760	2302400	0	2046400	0	1474200	167880	1334100	159390	1112300	356160	443460	1188100	0	604610	7155200	555480	2093500	837760	2429600	586810	298940	0	908780	1172800	0	3799900
sp|Q15286|RAB35_HUMAN	0	0	0	0	0	0	0	0	0	0	0	0	0	0	0	0	0	0	0	0	0	0	0	0	0	0	0	0	0	0	0	0	0	292820	0	0	0	0	0	0	0	131910	131560	0	440730	222420	268440	0	0
sp|P37268|FDFT_HUMAN	0	0	0	0	0	0	0	0	0	0	0	0	0	0	0	0	0	0	0	0	0	0	0	0	0	0	0	0	0	0	0	0	0	0	0	0	0	0	0	0	0	0	0	0	0	0	0	0	0
sp|Q8TAX7|MUC7_HUMAN	0	0	0	0	0	0	0	0	199700	0	0	222880	4549500	0	0	390240	0	0	0	0	0	0	0	0	1454800	0	0	0	0	0	213710	111110	0	0	231570	132910	0	0	0	0	0	0	0	0	0	0	0	0	114000000
sp|P26599|PTBP1_HUMAN	0	0	0	0	0	0	0	0	0	0	0	0	0	0	0	0	0	0	0	0	0	0	0	0	0	0	0	0	0	0	0	0	0	0	0	0	0	0	0	0	0	600120	485330	0	0	1265700	540880	1437000	799500
sp|O15020|SPTN2_HUMAN	0	0	0	0	0	0	0	0	0	0	0	0	0	0	0	0	0	0	0	0	0	0	0	0	0	0	0	0	0	0	0	0	0	0	0	0	0	0	0	108540	0	117200	0	0	454010	0	0	199640	322100
sp|P20020|AT2B1_HUMAN	0	0	0	0	0	0	0	0	0	0	0	0	0	0	0	0	162420	0	0	286080	0	118620	1935800	0	0	121310	0	0	0	0	0	0	0	1121600	0	0	382950	976750	0	1090100	441310	381080	155810	409190	0	131940	391860	0	450610
sp|O75608|LYPA1_HUMAN	0	0	0	0	0	0	0	0	0	0	558720	0	0	0	0	0	0	0	0	0	418200	0	0	0	679130	0	0	0	0	0	148700	0	0	0	0	0	328600	0	0	229350	0	0	293840	381950	0	0	0	0	447190
sp|P0DP25|CALM3_HUMAN;sp|P0DP24|CALM2_HUMAN;sp|P0DP23|CALM1_HUMAN	3996600	1085900	9128700	2298700	7318600	1391700	6518000	4263500	2611700	6779800	612040	2882800	4317300	18037000	10940000	10958000	13519000	7922000	4842800	33026000	32019000	8999300	31275000	24452000	14028000	35298000	8587700	38612000	4355000	6474000	31177000	4134100	14618000	12700000	6790500	17861000	12180000	9241300	6654100	7602400	12894000	7406400	10823000	11375000	3490700	6746600	10569000	7741800	7844100
sp|O75643|U520_HUMAN	0	0	0	0	0	0	0	0	0	0	0	0	0	0	0	0	0	0	0	0	0	0	0	0	0	0	0	0	0	0	0	0	0	0	0	0	0	0	0	367970	0	183200	0	0	0	0	0	0	0
sp|Q15102|PA1B3_HUMAN	0	0	0	0	0	0	0	0	0	0	0	0	0	0	0	0	0	0	2865600	1894100	265950	710510	671950	1359400	1209700	1609300	255470	877240	1233300	0	1892400	1432300	3256500	1193100	810530	3326000	449810	0	4612900	1912700	2418700	1838100	2584200	1309300	1898800	1552700	3998700	1457200	915210
sp|P68104|EF1A1_HUMAN;sp|Q5VTE0|EF1A3_HUMAN	9462600	1095300	0	3287000	5290100	3330900	7695800	13609000	15946000	8351600	2923800	3503200	10511000	31336000	16716000	13644000	29542000	8333700	14040000	12933000	8704000	28691000	61109000	15746000	16713000	21961000	31350000	26315000	19559000	56588000	25005000	32405000	39727000	20883000	25539000	34609000	24840000	12022000	17262000	30842000	27750000	67271000	38531000	26343000	72402000	79879000	28653000	86711000	30938000
sp|P31949|S10AB_HUMAN	0	1761100	0	374220	0	579960	0	0	0	0	390030	0	1894400	0	1573200	2011800	0	0	0	0	388280	0	0	0	2929300	0	0	551200	2885600	0	2977600	1265600	781050	0	1453200	697950	0	0	534520	0	582120	461700	237610	0	407540	0	396900	0	19881000
sp|O75746|CMC1_HUMAN	0	0	0	0	0	0	0	0	0	0	0	0	0	0	0	0	0	0	0	0	0	0	0	0	0	0	0	0	0	0	0	0	0	0	0	0	0	171990	0	167970	105340	0	0	92972	0	0	0	0	0
sp|Q13510|ASAH1_HUMAN	0	0	0	0	520680	0	766960	528360	600790	0	949820	25285000	344980	0	2281300	0	0	316740	0	0	638040	0	0	0	0	500550	1119700	417160	276320	0	520120	260080	650100	155170	2071200	1528700	797520	618970	742620	326220	1399000	980060	0	387920	408740	0	0	245260	3121600
sp|Q9Y2W1|TR150_HUMAN	0	0	0	0	0	0	0	0	0	0	0	0	0	0	0	0	0	0	0	0	0	0	0	0	0	0	56031	0	0	0	0	0	0	0	0	0	0	63467	0	254130	71669	97802	0	42008	0	175360	707450	206870	376240
sp|O43790|KRT86_HUMAN;CON__O43790;CON__Q14533;sp|Q14533|KRT81_HUMAN	825570	0	0	0	0	533870	0	214440	0	0	156730	0	498170	0	0	154000000	0	809440	0	0	125460	0	127660	187470	0	0	0	0	0	0	0	0	139390	0	349090	3803800	1211800	0	122160	0	0	98346	0	0	196280	0	383410	0	32377
sp|P47755|CAZA2_HUMAN	0	0	0	0	0	0	0	0	0	0	0	699170	0	0	0	630930	0	0	0	0	0	0	0	0	372260	675490	471070	0	363210	0	790490	2331200	1626400	0	1005600	1421800	0	388130	917650	558910	852340	708920	573350	1326100	667070	428180	1870900	2095700	2621000
sp|O75223|GGCT_HUMAN	2562500	0	3497700	2258600	749800	1773500	1266500	2922300	1845800	0	7255800	0	2695900	0	3415300	1714000	0	2554100	2024700	1250400	2441400	1306200	2275500	1322100	7425500	372650	2442300	1567300	2845200	2500500	824810	3101100	1754800	642640	5549900	8603200	2228200	1856700	2705100	1183400	2669300	657730	1603800	3399100	1486100	1198000	785750	2134900	937520
sp|P63096|GNAI1_HUMAN	0	0	0	0	0	0	0	0	0	0	0	0	0	0	0	0	0	0	0	0	0	0	0	0	0	0	0	1361100	0	0	0	0	0	0	0	0	0	760370	0	3371800	0	0	0	0	0	0	0	0	0
sp|P53602|MVD1_HUMAN	0	0	0	0	0	0	0	0	0	0	0	0	0	0	0	0	0	0	0	0	0	0	0	0	0	0	0	0	0	0	244870	0	0	0	0	0	0	0	0	0	0	0	0	0	537050	0	0	276850	0
sp|Q92522|H1X_HUMAN	0	0	0	0	0	0	0	0	0	0	0	0	0	0	0	0	3902300	915920	0	0	471500	0	0	0	165520	0	840900	0	0	0	0	0	0	0	0	0	0	987360	0	1173000	238720	662930	406830	177870	0	690920	0	0	499920
sp|Q07021|C1QBP_HUMAN	0	0	0	0	0	0	0	0	0	0	0	3885000	0	0	0	0	7549900	0	0	0	0	0	0	0	1750400	5896100	0	0	0	0	2204600	0	0	2160700	0	0	856700	3828800	0	0	1244100	2140600	0	0	0	0	1983600	0	3751000
sp|Q9BXP5|SRRT_HUMAN	0	0	0	0	0	0	0	0	0	0	0	0	0	0	0	0	0	0	0	0	0	0	0	0	0	0	0	0	0	0	0	0	0	0	0	0	0	0	0	235190	0	256630	0	130200	0	0	0	0	0
sp|Q7KZF4|SND1_HUMAN	0	0	0	0	0	0	0	0	0	0	0	0	0	0	0	0	0	0	0	0	0	0	0	0	0	460410	0	0	0	331510	0	560180	442900	0	450380	239250	0	151020	173310	339990	456030	821870	452540	402610	837450	747640	741770	1034900	99268
sp|Q9H307|PININ_HUMAN	0	0	0	0	0	0	0	0	0	0	0	0	0	0	0	0	0	0	0	0	0	0	548620	0	0	0	0	0	0	0	0	0	0	0	0	0	0	0	0	544240	137130	0	232510	0	0	227570	517330	0	0
sp|P62807|H2B1C_HUMAN;sp|Q99879|H2B1M_HUMAN;sp|Q99877|H2B1N_HUMAN;sp|P58876|H2B1D_HUMAN;sp|Q99880|H2B1L_HUMAN	16644000	10790000	4217200	16642000	34013000	17551000	102000000	18151000	13340000	101000000	7612500	12962000	9537700	4610700	56651000	33964000	293000000	116000000	39642000	12679000	13391000	34292000	87850000	22933000	17847000	47271000	74792000	20041000	20187000	40432000	14504000	9955300	4344100	55965000	29718000	11385000	48724000	87372000	28899000	59163000	64750000	126000000	45441000	17955000	11542000	82904000	39947000	10254000	42353000
sp|O75874|IDHC_HUMAN	0	0	6784200	0	0	0	0	0	0	0	3898300	0	2504400	5629900	0	0	0	6766800	0	14116000	6966500	3406800	22544000	4794100	7871500	7517100	3627100	15366000	8774500	8506700	17456000	11960000	14705000	7311200	6754400	12453000	4660600	6059300	13079000	11430000	8036600	10049000	4851200	5148400	20247000	2131400	10577000	40149000	16402000
sp|Q09666|AHNK_HUMAN	0	2555200	0	1079000	4763700	0	7476100	0	0	0	4321800	0	3547400	1882200	19065000	127000000	0	0	0	0	5848100	0	10768000	11293000	2015300	25105000	1522500	2163500	4691300	23074000	18431000	17119000	6343500	0	17280000	5284900	593050	207000000	1529200	0	0	5483100	0	1292700	0	1444600	0	788350	801000000
sp|Q5JWF2|GNAS1_HUMAN;sp|P63092|GNAS2_HUMAN	0	0	0	0	0	0	0	0	0	0	0	335260	0	0	0	0	0	0	0	0	0	0	0	0	0	229470	0	0	0	0	0	363570	0	0	0	0	0	621380	0	379010	0	0	0	0	0	0	0	0	278090
sp|Q9H4M9|EHD1_HUMAN	0	0	0	0	0	0	0	0	0	0	0	0	0	0	0	0	0	0	0	0	0	0	0	0	0	0	0	0	0	0	0	0	0	0	0	0	0	0	0	0	0	0	459160	102290	238020	0	975480	0	207560
sp|Q14574|DSC3_HUMAN	0	0	0	0	0	0	0	0	1233100	0	1746200	0	1547900	0	0	0	0	1488700	0	0	2608800	0	0	1509200	2531600	0	672100	707250	679910	0	0	0	0	0	651120	1893100	989460	0	898480	1228300	720380	0	710540	7662700	1081700	0	0	0	735110
sp|P29508|SPB3_HUMAN	4898700	653180	75847	952780	1576600	3512000	1255400	4422600	3982700	0	1182600	133820	4933700	110700	5694900	4705200	700560	3799700	2162600	566020	2030700	444490	1306400	1519300	8226200	333020	2581300	3190500	5712800	2211300	592070	5963700	6149300	2694800	19159000	3919900	1564800	2642300	2529300	1031900	3462600	305150	1077700	993790	2337700	1217700	862510	4756600	6300400
sp|Q9H3Q1|BORG4_HUMAN	0	0	0	0	0	0	0	0	0	0	0	0	0	0	0	0	0	0	0	0	0	0	0	0	318530	0	0	0	0	0	0	0	0	0	0	0	0	0	0	410800	0	0	0	664870	0	0	0	426280	0
sp|P51608|MECP2_HUMAN	0	0	0	0	0	0	0	0	0	0	0	0	0	0	0	0	0	0	0	0	0	0	0	0	0	0	0	0	0	0	0	0	0	0	0	0	0	261800	0	0	0	0	0	0	0	0	0	0	0
sp|Q9UJ70|NAGK_HUMAN	0	0	0	0	0	0	0	0	0	0	0	0	0	0	0	0	0	0	0	0	0	0	0	0	316460	0	0	0	0	0	272970	0	0	0	0	204960	0	0	0	0	0	0	0	108600	252450	0	0	210660	832390
sp|P46776|RL27A_HUMAN	0	0	0	0	0	0	0	0	0	739960	0	0	0	0	0	0	0	0	0	0	0	0	0	0	0	0	0	0	0	0	0	0	0	0	0	0	0	0	440590	0	496890	0	437170	0	0	625410	610020	0	0
sp|P01040|CYTA_HUMAN	9167000	3295300	4442000	3078700	5612100	11299000	6585600	11368000	5646900	1302600	10395000	1676000	13703000	4211700	8651700	27868000	16069000	41677000	6356400	5940500	9640800	2721200	7686900	6722400	12963000	3307100	4246900	1316300	5401200	3951600	3838700	16694000	33549000	8683600	35561000	23774000	5954300	4204400	6384400	11576000	5986400	1564900	3104400	16855000	2416200	4506600	1962500	7582800	2790500
sp|P68363|TBA1B_HUMAN	0	0	0	0	0	0	0	0	0	0	0	0	0	0	0	0	0	0	0	0	6154200	0	0	0	0	0	0	0	0	0	0	0	0	0	0	0	0	0	0	0	0	0	0	0	0	0	0	0	3768700
sp|P29762|RABP1_HUMAN	0	0	1841400	729960	0	0	977500	885260	1390800	2752700	173400	1415100	1318500	2572900	1543900	2471000	7620500	5382000	3981900	23820000	1632600	15025000	7095000	8932700	4466800	2755500	8385700	3729600	9349900	963650	24549000	6149500	14529000	7451700	1043900	7283600	4750000	2425200	12886000	16953000	15426000	7003700	7561300	13437000	16882000	5327700	9056500	11164000	1981100
sp|P17900|SAP3_HUMAN	0	0	0	0	0	0	0	0	0	0	0	0	0	0	0	0	0	0	0	0	0	0	0	0	0	0	0	0	0	0	0	0	0	0	0	0	0	0	808400	0	905350	0	0	0	0	0	0	0	745970
sp|Q92499|DDX1_HUMAN	0	0	0	0	0	0	0	0	0	0	0	0	0	0	0	0	0	0	381090	0	0	0	657210	0	0	0	293480	0	335290	0	0	168200	386700	223580	130020	132440	378960	0	0	0	288960	1141400	763680	118830	3435700	539310	337920	1687000	255190
sp|P12882|MYH1_HUMAN	0	0	0	0	0	0	0	0	0	0	0	0	0	39831000	0	0	0	0	0	0	0	0	9933.7	0	0	0	0	0	0	0	0	0	0	0	4019.8	9366.1	0	0	0	0	0	0	0	0	0	0	0	0	1134.5
sp|Q9UPY8|MARE3_HUMAN	0	0	0	0	0	0	0	0	0	0	0	704060	0	0	0	0	0	0	0	0	0	0	0	0	0	0	0	0	0	0	0	206130	571610	0	0	0	351630	0	0	418440	0	0	429680	0	579640	0	335340	586450	244260
sp|P11137|MTAP2_HUMAN	0	0	191560	607020	175080	0	525760	1238900	1309700	1357900	77887	0	169810	872460	197420	446530	1156200	1699300	340520	1570800	590400	3138900	539660	976230	2004100	645850	2395700	2191900	2193800	1169900	998430	278690	2034100	457240	756200	1728400	533370	2043000	3861200	4956400	3387000	2985200	1864100	6867700	9188000	4896300	1057900	6858300	202340
sp|P40429|RL13A_HUMAN	0	0	0	0	0	0	0	0	0	0	0	0	0	0	0	0	0	0	0	0	0	0	0	0	0	0	0	0	0	0	0	0	0	0	0	0	1089500	464260	0	0	0	565140	0	0	0	0	0	0	765460
sp|P02652|APOA2_HUMAN	0	0	0	0	0	0	0	0	0	0	0	0	0	0	4246600	0	0	0	3198400	0	0	0	627660	161360	761170	0	0	0	0	3169000	0	0	0	26604000	0	0	39847000	2283000	0	1609200	0	782500	2477600	2658200	0	1719300	10095000	1647200	0
sp|P39905|GDNF_HUMAN	0	0	0	651470	0	0	0	5766800	0	0	0	0	0	0	0	0	0	0	0	0	0	0	0	0	0	0	900890	0	1615800	0	0	0	0	0	0	0	0	0	1435300	0	308010	0	0	0	0	377350	952840	3913500	0
sp|P50995|ANX11_HUMAN	0	0	0	0	0	0	0	0	0	0	0	0	0	0	0	0	0	0	0	0	0	0	0	0	382040	0	0	0	144340	0	0	0	0	0	249490	0	0	0	377040	0	0	0	334840	0	0	0	428980	0	1525200
sp|Q15287|RNPS1_HUMAN	0	0	0	0	0	0	0	0	0	0	0	0	0	0	0	0	0	0	0	0	0	0	0	0	0	0	0	0	0	0	0	0	0	0	0	0	0	0	0	412530	0	360030	408140	0	0	0	796920	0	0
sp|P06753|TPM3_HUMAN	0	0	0	0	0	0	588390	0	864240	0	372900	0	0	6798800	942020	0	0	0	0	784420	260700	0	432980	0	1269900	1520400	223320	0	1180700	543440	444800	1631500	3130400	0	1031400	2044200	581570	1840800	976730	0	1187600	451430	667630	743950	1322200	779050	546780	458340	1786600
sp|P61201|CSN2_HUMAN	0	0	0	0	0	0	0	0	0	0	0	0	0	0	0	0	0	0	0	0	0	0	0	0	0	0	0	0	0	0	0	0	0	0	0	0	0	0	0	0	0	0	0	0	0	0	0	0	0
sp|P49189|AL9A1_HUMAN	0	0	0	0	0	2614900	0	0	0	0	563060	0	1968600	0	0	2168800	0	0	0	1071000	0	0	750150	0	1284500	593130	1295600	837630	1074800	957200	1835500	1280900	1525400	0	843250	1758800	1390100	1298900	2931400	1068100	1202800	0	1193300	3028400	948280	291330	625160	1704400	2950600
sp|Q86U42|PABP2_HUMAN	0	0	0	0	0	0	0	0	0	0	0	0	0	0	0	0	0	0	0	0	0	0	0	0	0	0	0	0	0	0	0	0	0	0	0	0	0	0	0	0	307950	0	0	0	0	0	776350	0	0
sp|P0CG35|TB15B_HUMAN;sp|P0CG34|TB15A_HUMAN	0	0	0	0	0	0	0	0	0	642100	0	0	0	0	0	0	0	0	0	0	590360	0	0	5548000	0	1868100	0	606860	0	0	2383700	0	0	0	0	0	0	0	266240	0	843160	0	0	804210	0	554170	330070	0	0
sp|Q16778|H2B2E_HUMAN	0	0	0	0	0	0	0	0	0	4155500	0	0	0	0	0	0	14368000	4479900	1880200	556700	334860	0	0	924030	0	0	0	0	0	0	0	0	0	2377200	0	0	1659900	0	529150	2497400	2190600	9478200	1738800	0	514100	2353500	877980	0	548560
sp|Q07955|SRSF1_HUMAN	0	0	0	0	0	0	759490	0	0	784650	0	0	0	190680	0	126850	1463400	301990	616060	1117400	0	0	540830	0	0	218380	525990	297600	0	0	0	124160	276750	161680	0	124730	519210	192990	289940	2882600	795210	1609600	815690	589520	163780	848510	694290	613570	0
sp|O43390|HNRPR_HUMAN	0	0	0	0	0	0	0	0	0	0	0	0	0	0	0	0	1933000	0	562070	0	0	0	0	0	0	0	0	0	0	242460	0	0	0	801760	0	0	927440	0	1187500	1558700	1606700	1803200	2405200	373860	360850	438200	2980300	351590	60898
sp|P14927|QCR7_HUMAN	0	0	0	0	0	0	0	0	0	0	0	0	0	0	0	0	0	0	0	0	0	0	0	0	0	0	0	319090	0	0	0	0	0	0	0	0	0	0	0	264430	0	0	0	0	0	0	0	0	274150
sp|P14625|ENPL_HUMAN	0	0	0	0	0	0	409730	0	0	890050	92554	388580	107910	1634400	4515000	122240	5338900	1781700	4731400	1338400	1167300	4867700	433490	3420000	561860	15943000	3925300	7582200	785170	751570	6430100	1087300	1827700	5739300	1031800	1274500	7304300	10320000	4018700	4996000	5056000	8494800	6455200	1907100	1731000	10528000	10157000	2330000	3733400
sp|P09455|RET1_HUMAN	0	0	0	0	0	0	0	0	0	0	0	746400	0	0	0	0	0	0	0	0	0	0	0	0	0	1122500	0	0	0	266880	140670	1874000	4211200	0	582230	3557500	0	355940	514800	818480	317770	0	0	274620	573960	0	219130	1035200	903330
sp|P22234|PUR6_HUMAN	0	0	0	0	0	0	0	0	0	0	142160	0	0	0	0	146100	0	0	419260	0	0	0	0	0	213290	133400	191090	0	0	570770	0	238960	341310	730610	453340	217630	1228800	733420	0	925420	0	839730	695540	389020	385490	2781300	518420	1939000	119560
sp|O43237|DC1L2_HUMAN	0	0	0	0	0	0	0	0	0	0	0	0	0	0	0	0	0	0	0	0	0	0	0	0	0	0	0	0	0	0	0	0	0	441700	129650	202830	402460	0	0	586410	166980	283580	339280	403270	817480	672810	411420	1110500	65221
sp|Q13630|FCL_HUMAN	0	0	0	0	0	0	0	0	0	0	0	0	0	0	0	0	0	0	0	0	0	0	0	0	0	0	0	0	0	0	0	0	0	0	0	0	0	0	0	0	0	0	0	0	0	0	316880	0	206060
sp|Q9NP79|VTA1_HUMAN	0	0	0	0	0	0	0	0	0	0	0	0	0	0	0	0	0	0	0	0	0	0	0	0	0	0	0	0	0	0	0	0	0	0	0	0	0	0	0	0	0	326700	0	0	707490	0	0	1140000	0
sp|P19338|NUCL_HUMAN	0	0	0	0	470390	0	471160	257250	284380	567720	0	0	0	790810	0	286930	1863100	318290	874500	989100	0	1438700	247560	0	591720	235960	1217700	444660	368270	1281300	125310	367950	2051400	406910	1161300	1526600	602300	1291700	1854600	4531000	3822300	2705100	2237300	3033200	1319100	5804000	9008200	6981300	1185100
sp|Q15019|SEPT2_HUMAN	0	0	0	0	0	0	0	0	0	0	0	0	0	0	0	0	0	0	0	0	0	0	0	0	0	0	0	0	2396600	27121000	0	9315200	3483900	5225000	4278500	4675100	8549000	5192200	6093700	0	5138900	6958900	9937600	2174900	2403500	5966300	28969000	16856000	1033400
sp|O76070|SYUG_HUMAN	0	0	0	0	0	0	0	0	0	0	0	0	0	0	0	0	0	307600	260340	1012200	460090	1285500	0	362890	330710	84874	435970	0	544940	0	1125800	0	0	710670	0	75040	597170	152550	489240	2709000	139150	1622000	2250100	1731300	7918700	3951000	391820	2008000	113240
sp|P60520|GBRL2_HUMAN	0	0	0	0	0	0	0	0	0	0	0	0	0	0	0	0	0	0	0	0	0	0	0	0	0	0	0	0	0	0	0	0	0	0	0	0	0	0	0	0	0	0	0	475730	731510	0	0	0	0
sp|P27635|RL10_HUMAN;sp|Q96L21|RL10L_HUMAN	0	0	0	0	0	0	0	0	0	0	0	0	0	0	0	0	0	0	373280	0	0	0	0	0	0	0	0	0	0	0	0	0	0	0	0	0	0	0	0	0	816670	762180	644560	0	0	892290	0	0	0
sp|P35268|RL22_HUMAN	0	0	0	0	0	0	0	0	431800	0	0	0	485250	0	0	0	791060	0	0	0	0	0	0	454550	0	468900	403740	353350	0	1027600	315990	0	0	0	539470	408630	0	997900	0	520770	0	1279500	1057100	133960	0	1350500	560410	942300	1490700
sp|P60880|SNP25_HUMAN	0	0	0	0	0	0	0	0	0	158930	0	0	0	0	0	0	305370	219830	0	280590	448650	1013700	80139	322090	294960	0	238990	124660	0	0	368400	0	0	1602100	0	90551	313040	220410	330920	1298500	495130	0	0	644150	126700	0	747040	0	0
sp|P58107|EPIPL_HUMAN	0	0	0	0	0	0	0	0	0	0	0	0	81052	0	0	0	0	0	0	0	41477	0	28067	0	0	0	0	0	40886	0	0	46009	0	0	10186	18897	0	0	46891	0	28608	0	0	0	0	0	0	0	27393
sp|Q13423|NNTM_HUMAN	0	0	0	0	0	0	0	0	0	0	0	0	0	0	0	0	0	0	0	0	0	459370	0	0	0	0	0	0	0	0	0	0	0	490320	0	136520	268360	218520	123110	200580	332170	0	0	256840	0	226520	0	0	193020
sp|Q14254|FLOT2_HUMAN	0	0	0	0	0	0	0	0	0	0	0	0	0	0	0	0	0	0	0	0	0	0	0	0	0	0	0	0	0	0	0	0	0	0	0	0	0	291900	0	0	0	0	0	0	0	0	202660	0	120810
sp|Q9NRN7|ADPPT_HUMAN	0	0	0	0	0	0	0	0	0	0	0	0	0	0	0	0	0	0	0	181410	0	0	0	0	0	0	0	0	0	0	0	0	0	0	0	0	0	0	0	0	0	240640	0	0	1646900	361060	489890	409340	55658
sp|P09525|ANXA4_HUMAN	0	0	0	0	0	0	0	0	0	0	0	0	0	0	0	549430	0	0	0	0	349350	0	0	0	0	1449800	0	0	433630	0	0	0	0	0	671040	0	285080	555170	939370	0	467990	474060	412460	360840	0	0	4293900	0	670120
sp|P13637|AT1A3_HUMAN	0	0	0	0	0	145660	0	0	380430	3105300	90999	4967600	55801	0	8056100	0	2948800	650160	558980	1372000	1081100	4963300	2723000	1748200	811550	1510800	971690	1276700	203690	3100000	170040	449210	0	10108000	1971700	427820	3316600	14583000	1362500	8476100	2320400	2264500	1880700	2379700	617150	1435900	3566200	195770	2620000
sp|P46777|RL5_HUMAN	0	0	0	0	0	0	0	0	0	0	0	0	0	612260	0	0	0	0	449350	0	0	0	0	0	0	240160	0	0	200070	366200	0	0	0	273270	0	327950	326880	0	0	226610	943070	2260200	961350	354980	372060	1169700	368210	605040	861750
sp|P62937|PPIA_HUMAN	0	0	0	0	0	0	2109500	0	1049600	0	0	4799700	1919700	8704300	3291000	7170300	477840	958840	4807600	6513700	2258200	1287200	5601700	5930300	3806200	19536000	1702900	9679800	11414000	2452300	24510000	4433300	13018000	6889700	3234400	16727000	8381700	12783000	16521000	3847100	10310000	6271700	9600100	16299000	16282000	2815800	35672000	8329500	15137000
sp|O75083|WDR1_HUMAN	0	0	0	0	0	0	0	0	10385000	0	0	13549000	0	11730000	6520000	4440500	0	0	0	5463400	5395400	0	0	11147000	3424200	12784000	6109800	14631000	0	5586800	20076000	9460000	16890000	7936800	2936400	13587000	2295600	2414600	4331000	1961000	1800500	5438800	3727600	2388000	4469900	4316900	5416700	7770700	16930000
sp|P16401|H15_HUMAN	0	0	0	0	0	0	5077100	0	0	6705500	264720	0	0	0	3034700	1545900	12938000	8098100	763970	1145800	699730	2171800	397870	1024600	2756600	2081600	5900200	1769900	0	3056400	1859200	0	564450	1146700	1186400	470570	1136200	3260900	273360	8465200	948240	1522100	787000	1798000	236610	2588000	405490	121560	5521600
sp|Q99471|PFD5_HUMAN	0	0	0	0	0	0	0	0	0	0	0	0	0	0	0	0	0	0	0	0	0	0	0	0	0	0	0	0	0	0	0	0	0	0	0	0	0	0	0	0	0	0	0	0	0	0	0	95609	54764
sp|P21281|VATB2_HUMAN	0	0	0	0	0	0	0	0	0	0	0	0	0	0	0	110990	0	157010	0	325650	386250	370850	9745900	0	0	279890	0	172770	1288800	0	103740	313260	170910	865040	214080	134910	86856	245520	605590	533330	482190	666030	101810	293800	1708000	1032600	659720	1217200	860730
sp|P61163|ACTZ_HUMAN	0	0	0	0	0	0	0	0	0	0	0	0	0	0	0	0	0	0	0	0	0	0	1268300	0	0	883370	0	0	0	732260	0	0	1449500	912500	801690	663660	766940	0	761190	0	991450	2642700	847050	996550	1586400	859010	658930	1462200	862170
sp|Q92823|NRCAM_HUMAN	0	0	0	0	0	0	0	0	0	0	0	0	0	0	0	0	0	0	0	0	0	0	0	0	0	0	0	0	0	0	0	0	0	0	0	334970	0	0	0	0	0	0	0	54494	0	0	0	0	0
sp|P53004|BIEA_HUMAN	0	0	0	0	0	0	0	0	0	0	0	0	0	0	0	0	0	0	0	0	0	0	0	0	0	0	0	0	0	0	0	0	0	0	0	0	0	0	0	0	0	0	0	0	363180	0	292180	505480	370550
sp|Q12906|ILF3_HUMAN	0	0	0	0	0	0	0	54951	0	94699	0	0	0	0	0	0	766090	0	0	0	0	0	0	0	0	62418	232450	0	0	523620	0	108440	77115	0	121030	47102	0	349090	89604	1826100	223400	588610	194710	179390	0	1419200	381450	1628500	212460
sp|Q00839|HNRPU_HUMAN	0	0	0	0	0	0	0	0	2964600	1923700	0	0	0	0	1915300	0	21320000	12771000	4259600	2630300	1625200	4147200	0	6310600	0	2074500	7538300	0	1888700	7099200	0	2272500	2564200	5315200	3267200	1904900	6817400	8534300	2949500	26032000	9980400	19399000	7790200	8433600	1933600	8775200	4759500	2435800	943160
sp|P39023|RL3_HUMAN	0	0	0	0	0	0	0	0	0	782960	0	0	169240	0	0	0	398240	0	374210	341440	0	472720	0	422210	232100	266580	520590	0	0	400120	0	0	0	762010	126840	861760	463950	634830	0	772480	1415300	909340	989040	220920	0	864990	180090	0	998200
sp|Q96TA1|NIBA2_HUMAN	0	0	0	0	0	0	0	0	0	0	0	0	0	0	0	0	0	0	0	0	0	0	0	0	0	0	0	0	0	66823	0	0	0	0	0	0	0	0	0	0	0	0	0	0	0	0	0	0	4177300
sp|Q07960|RHG01_HUMAN	0	0	0	0	0	0	0	0	0	0	0	0	0	0	0	0	0	0	0	0	0	0	0	0	0	0	0	0	0	0	0	0	0	0	0	0	0	0	0	0	288250	0	452660	241980	421930	0	599630	483780	999960
sp|P02812|PRB2_HUMAN	0	253070	0	3476200	0	0	0	0	0	0	0	0	0	0	0	0	0	0	0	0	0	0	356670	0	88159000	0	0	0	0	0	0	4456800	941680	0	2317300	0	0	0	0	0	0	0	0	0	0	588300	0	0	0
sp|Q9NQ66|PLCB1_HUMAN	0	0	0	0	0	0	0	0	0	0	0	0	0	0	0	0	0	0	0	0	0	0	0	0	0	0	0	0	0	0	0	0	0	0	0	111370	0	0	0	94060	0	0	0	0	0	0	0	0	131750
sp|P08123|CO1A2_HUMAN	0	0	0	0	0	104050	0	0	0	0	3418000	0	0	0	0	0	0	101830	0	0	0	0	0	0	0	0	0	0	80950	0	0	0	0	0	0	0	0	0	0	0	0	0	42889	0	0	238530	0	0	0
sp|Q9H0E2|TOLIP_HUMAN	0	0	0	0	0	0	0	0	0	0	592500	0	0	0	0	0	0	0	0	0	0	0	0	0	822740	0	0	0	0	0	0	0	0	244200	0	0	0	0	341200	0	489020	0	293100	650400	383490	0	0	440520	355420
sp|P08195|4F2_HUMAN	0	0	0	0	0	0	0	0	0	0	0	0	0	0	0	0	0	0	559920	0	0	0	1213100	0	0	0	0	0	734980	0	0	0	0	1016300	0	0	2018900	0	4321100	0	4054100	709110	5737900	114900	324760	0	14555000	120900	85791
sp|P30049|ATPD_HUMAN	0	0	0	0	0	0	0	0	0	0	0	0	0	0	1723600	0	0	0	0	0	0	0	0	0	0	0	0	0	0	392630	0	0	0	1263700	0	0	0	1915600	0	0	0	494170	0	0	0	0	0	0	604650
sp|Q96S66|CLCC1_HUMAN	0	0	0	0	0	0	0	0	0	0	0	0	0	0	0	0	0	0	0	0	0	0	0	0	0	0	0	0	7381100	0	0	0	0	0	0	0	0	0	7321500	0	6088900	0	0	0	7164600	5678400	0	0	0
sp|Q99729|ROAA_HUMAN	0	0	0	0	0	0	0	0	0	0	0	0	0	0	0	0	0	0	0	0	0	0	0	0	0	0	0	0	0	0	0	0	0	0	0	0	0	0	538170	0	0	533370	505040	0	0	728830	1336300	964200	0
sp|Q96FC7|PHIPL_HUMAN	0	0	0	0	0	0	0	0	0	0	0	0	0	0	0	0	0	0	0	0	0	0	0	0	0	0	0	0	0	0	259750	0	0	0	0	148580	0	0	0	0	0	187570	0	234090	240370	333400	0	359740	0
sp|O60218|AK1BA_HUMAN	0	0	0	0	0	0	0	0	0	0	0	0	0	0	0	0	0	0	1336300	0	0	0	754550	0	0	0	0	0	249520	0	0	0	0	210730	0	0	1968100	0	4904300	0	3533100	91641	4343900	0	504260	0	15781000	507590	228320
sp|Q96DA0|ZG16B_HUMAN	0	0	0	0	0	0	0	0	0	0	0	2119500	4123300	0	213740	1542900	0	0	0	0	0	0	0	1405900	1422200	0	0	0	0	0	0	0	391610	0	512670	1305800	0	0	0	0	0	0	0	0	0	113830	0	0	94323000
sp|P11387|TOP1_HUMAN	0	0	0	0	0	0	0	0	0	0	0	0	0	0	0	0	0	0	0	0	0	0	0	0	0	0	0	0	0	0	0	0	0	0	0	156510	0	251190	95986	123800	153880	0	103260	0	0	0	0	0	90146
sp|P49720|PSB3_HUMAN	0	0	0	0	0	0	0	0	0	0	0	0	0	0	0	0	0	0	0	0	0	0	0	0	0	0	0	0	0	0	0	0	0	0	0	0	0	0	0	0	637310	690890	0	0	0	0	0	0	1383200
sp|P42357|HUTH_HUMAN	0	0	340260	0	0	409290	0	358710	474560	0	2932000	0	2109100	0	0	1811100	0	268470	0	244210	181100	0	133180	783250	4250700	0	678900	142200	419020	927360	0	0	375390	0	1976600	817480	558550	154850	668780	72035	936470	153580	230210	557970	1163300	212280	376060	0	543770
sp|P10155|RO60_HUMAN	0	0	0	0	0	0	0	0	0	0	0	0	0	0	0	0	0	0	0	0	0	0	0	0	0	0	0	0	0	0	0	314680	550700	0	0	466940	0	0	0	0	0	0	0	0	1041400	0	0	294650	1474700
sp|P26196|DDX6_HUMAN	0	0	0	0	0	0	0	0	0	0	0	0	0	0	0	0	0	0	0	0	0	0	0	0	0	0	475670	0	0	0	0	0	0	0	0	0	0	0	0	951360	683840	656280	0	898320	3757200	795940	0	917750	0
sp|P27816|MAP4_HUMAN	0	0	0	0	0	0	0	0	0	0	0	0	0	7111600	0	0	0	0	0	2443800	5831900	2823300	0	0	1969200	2086200	3720900	1796400	1160500	9690900	0	1466100	6862800	0	2907000	8679600	0	4627400	3624500	11640000	0	3893100	0	18357000	14348000	7032700	2630600	32577000	2910300
sp|P67775|PP2AA_HUMAN	0	0	0	0	0	0	0	0	0	0	0	0	0	0	0	0	0	0	0	0	0	0	0	0	0	0	0	0	0	0	0	2628100	2868600	0	0	5511200	0	0	2089000	0	0	2454400	1941500	1528200	2787500	1536000	1403800	3002000	3123600
sp|P02452|CO1A1_HUMAN	0	0	0	0	0	0	0	0	0	0	3025400	0	0	0	0	0	0	0	768300	0	0	0	0	0	0	0	0	0	182530	387940	0	221140	0	0	287870	0	194730	35486	213520	0	0	307970	285960	0	0	7151200	0	0	0
sp|Q96AE4|FUBP1_HUMAN	0	0	0	0	0	0	0	0	0	0	0	0	0	0	0	0	3176800	0	0	18003000	0	3218400	1569900	0	0	0	5446100	0	0	5046100	0	1223300	5113300	0	2856200	5223800	0	687830	2843800	3384600	4176900	4824500	4752100	5127000	16439000	7844500	4216000	16968000	958350
sp|A8K2U0|A2ML1_HUMAN	0	0	0	0	0	0	0	0	0	0	1661200	0	0	0	0	0	0	467500	496470	0	4261100	0	0	0	5529200	0	2038100	253300	489700	0	364920	0	0	0	1044900	96265	0	0	362230	0	699020	653410	130410	344680	0	108720	0	0	17666000
sp|Q14204|DYHC1_HUMAN	1607900	0	594110	0	3132000	222170	0	0	593240	0	891100	2888500	497530	354630	1920200	0	1565300	671750	1383900	223610	508460	3602300	757980	925450	465600	720820	1253600	890470	379790	3586700	211600	235230	1001200	5375000	2564600	1384700	3237200	1914200	2060700	8287100	5072400	13772000	10216000	4786700	20732000	14351000	7131500	9696100	1269400
sp|P61586|RHOA_HUMAN;sp|P08134|RHOC_HUMAN	0	0	0	0	0	0	0	0	0	0	0	0	0	0	0	0	0	0	0	0	0	0	0	0	0	0	0	0	0	0	0	0	0	647130	0	0	0	0	0	599300	505710	0	0	0	0	0	0	0	0
sp|P0DOY3|IGLC3_HUMAN;sp|P0DOY2|IGLC2_HUMAN;sp|P0CF74|IGLC6_HUMAN;sp|A0M8Q6|IGLC7_HUMAN	0	0	0	0	0	0	0	0	0	0	0	4993900	0	0	3037900	3499400	0	0	0	0	0	0	0	0	535420	0	0	0	0	0	0	0	0	0	4592300	3949300	1003500	0	1873400	0	2556600	0	0	0	405930	0	0	0	8416200
sp|P50993|AT1A2_HUMAN	0	0	0	0	0	0	0	0	0	0	0	0	0	0	1974900	0	0	0	0	0	0	0	0	0	0	136880	0	0	0	290420	0	0	0	0	80246	67604	0	6145900	0	100940	0	0	0	0	0	0	0	76668	45718
sp|P13521|SCG2_HUMAN	4792200	0	0	0	0	0	0	0	0	0	860180	0	0	2199600	989660	2379200	0	0	25252000	0	6964300	388010	286720	1372400	0	145270	1123500	899440	4320000	998990	648780	913620	550090	207000000	2066800	1373800	138000000	5983600	8971300	2683400	0	12193000	23852000	4993500	7194700	18671000	15499000	21641000	382740
sp|P78347|GTF2I_HUMAN	0	0	0	0	0	0	0	0	0	0	0	0	0	0	0	0	0	0	0	0	0	0	0	0	0	0	0	0	0	0	0	0	0	0	0	0	0	0	0	0	0	0	0	0	0	0	0	0	0
sp|P15121|ALDR_HUMAN	0	0	0	0	0	0	0	0	0	0	0	1243200	0	0	0	0	0	0	0	735530	0	0	0	585270	0	490600	0	0	0	450660	890780	274130	833650	0	754870	689390	212260	309730	822670	685460	0	0	0	0	662710	0	0	712850	1096500
sp|P49257|LMAN1_HUMAN	0	0	0	0	0	0	0	0	0	0	0	0	0	0	0	0	0	0	0	0	0	0	0	0	0	0	0	0	0	0	0	0	0	0	0	0	0	314770	0	0	0	249210	0	0	0	648340	0	0	260550
sp|Q00535|CDK5_HUMAN	0	0	0	0	0	0	0	0	0	0	0	0	0	0	0	0	0	0	0	0	0	0	0	0	0	0	275880	0	0	0	0	0	0	0	0	0	0	0	0	495290	0	0	0	494990	755000	0	0	286640	0
sp|O75494|SRS10_HUMAN	0	0	0	0	0	0	0	0	0	0	0	0	0	0	0	0	0	0	0	0	0	0	0	0	0	0	0	0	0	0	0	0	0	0	0	0	0	0	0	0	363600	0	0	0	0	0	0	0	0
sp|P30084|ECHM_HUMAN	0	0	0	0	0	0	0	0	0	0	0	0	0	0	0	0	0	0	0	0	0	0	0	0	0	0	0	0	0	0	195190	0	0	233430	0	0	0	1402300	115830	0	0	109120	245980	0	392090	0	122760	0	70098
sp|Q03252|LMNB2_HUMAN	0	0	0	0	0	0	0	0	0	272530	75433	0	0	0	777810	0	1547300	236770	1251400	0	0	0	588010	0	414940	323830	0	0	0	971470	0	0	0	0	309930	0	467680	1838200	716200	2039400	1217800	824150	1136400	580650	151910	905560	1009400	896130	93926
sp|P51991|ROA3_HUMAN	0	0	0	0	1315600	0	363270	579320	632080	393700	0	0	0	0	0	0	2673100	777150	1899100	1753900	535370	1542000	0	827780	0	0	1374700	579450	0	1996300	0	998020	853400	0	776760	630610	971780	1251300	726100	4204500	1690300	2902100	2188300	1568600	1388400	1579200	743220	1061100	681030
sp|P49419|AL7A1_HUMAN	0	0	0	0	0	0	0	0	0	0	168050	0	0	0	0	0	0	0	0	0	124960	0	0	49892	0	290330	0	215060	64464	0	514620	121260	126380	161750	82483	104660	195780	240800	294890	82728	289040	143290	281420	349640	32666	86445	437130	45896	467490
sp|P26640|SYVC_HUMAN	0	0	0	0	0	0	0	0	0	0	0	0	0	0	0	0	0	0	0	0	0	0	0	0	0	0	0	0	0	0	0	0	0	0	0	0	0	0	0	71444	0	0	0	194150	254570	0	0	162050	143600
sp|P26232|CTNA2_HUMAN	0	0	0	0	0	0	0	0	0	0	0	0	0	0	0	0	0	0	0	0	0	0	0	0	0	0	0	0	0	0	0	0	0	708500	0	0	540770	223920	0	958150	0	395480	271820	68681	0	259060	446410	452860	204040
sp|P42167|LAP2B_HUMAN;sp|P42166|LAP2A_HUMAN	0	0	0	0	0	0	365610	0	0	1396000	0	0	0	0	0	0	1409800	292480	0	0	0	0	0	0	0	0	574940	0	0	518850	0	0	0	234740	0	0	0	1480000	477190	1964600	655850	321900	318090	625370	0	652840	2749500	571180	159380
sp|O95670|VATG2_HUMAN	0	0	0	0	0	0	0	0	0	0	0	0	0	437810	0	0	0	0	0	0	0	0	0	0	0	0	0	0	0	0	0	0	0	0	0	0	0	0	0	0	0	0	297220	0	964910	521610	397340	738240	767390
sp|P13861|KAP2_HUMAN	0	0	0	0	0	0	0	0	0	0	0	0	0	0	0	0	0	0	376010	0	0	0	311510	0	0	0	0	0	0	0	0	0	0	987620	0	0	774620	0	0	0	986450	1082700	1020400	0	1683700	1127800	574340	2641400	189900
sp|Q9GZZ8|LACRT_HUMAN	1484700	0	0	4945100	0	0	0	1619700	3514600	0	0	0	1188900	0	4668500	0	0	385580	0	0	0	0	299760	0	8414300	0	0	0	176190	530560	0	0	0	0	3348500	0	0	0	1503400	0	463700	0	0	0	0	0	1288900	139890	0
sp|Q96FW1|OTUB1_HUMAN	0	0	0	0	0	485510	0	0	0	0	0	0	0	0	0	0	0	0	0	0	0	0	0	0	0	351880	0	0	0	0	411370	0	0	0	0	431740	0	161180	432580	0	0	228970	402990	0	317740	0	353390	185610	474800
sp|Q9UBT2|SAE2_HUMAN	0	0	0	0	0	0	0	0	0	0	0	0	0	0	0	0	0	0	0	0	0	0	0	0	0	0	0	769520	0	0	0	0	786750	0	0	0	0	0	0	0	0	1358600	1002800	0	2476300	910660	2086600	2720700	256540
sp|P61619|S61A1_HUMAN;sp|Q9H9S3|S61A2_HUMAN	0	0	0	0	414480	0	0	0	0	0	0	0	0	0	0	0	0	0	0	0	0	0	641200	0	0	284390	0	0	0	0	0	0	0	0	416220	270250	0	0	0	0	0	0	0	0	0	0	0	0	254480
sp|P63010|AP2B1_HUMAN	0	0	0	0	0	0	0	0	0	0	0	1012700	0	0	0	0	0	0	0	0	0	0	0	0	362180	0	0	135950	0	438300	0	433080	314610	374790	321910	317020	0	315170	0	513550	201350	277760	348860	329880	756680	753250	305890	1001700	490610
sp|P50395|GDIB_HUMAN	0	0	0	0	0	0	0	0	0	315620	381450	23491000	1853200	934060	3248000	3672100	0	0	0	5407000	1662700	155770	3428000	1672300	1932400	4380900	1180000	1562700	4966600	0	9198600	3211400	6578900	3290900	3663200	6626200	3111900	2264900	5363600	2204300	3219600	3535000	2589300	2574200	6013400	1655800	4060900	5187600	37273000
sp|Q9H4G0|E41L1_HUMAN	0	0	0	0	0	0	0	0	0	0	0	0	0	0	0	0	0	0	0	0	111070	230060	1470200	276820	120140	0	229320	65933	0	0	0	0	0	87132	74725	56309	0	0	162850	1003600	121000	277120	0	607520	998590	254760	0	218910	0
sp|P27348|1433T_HUMAN	1351500	0	0	0	370540	0	1267200	0	765060	1009400	0	0	1581400	2690200	3058600	2016700	3161900	2149200	4947500	9450300	3849700	6985100	4842000	7812700	2972200	3525100	3831300	4639900	3155100	3304700	9093400	4529800	10319000	3540200	4699700	7641000	2845900	2409300	4960900	7931000	4358000	9744700	5785600	6761100	13909000	4393100	5497000	18488000	5797200
sp|Q13283|G3BP1_HUMAN	0	0	0	0	0	0	0	0	0	0	0	0	0	0	0	0	0	0	0	0	0	0	0	0	0	0	0	0	0	0	0	0	0	0	0	0	0	0	159440	0	316150	0	0	0	0	0	846360	274930	0
sp|P62826|RAN_HUMAN	0	0	0	0	1402300	0	1329700	778400	919610	0	0	883220	724070	1620600	0	941160	2305300	690440	2041900	1748700	648080	1553900	2727300	1085600	1664200	1011300	3692500	2282300	1086600	1825400	1699000	686590	1213500	1668100	1567500	1855600	1452700	1240000	691710	1792800	1062600	2108300	2573700	1393100	2135300	5161200	1780600	4393500	1404900
sp|Q9Y262|EIF3L_HUMAN	0	0	0	0	0	0	0	0	0	0	0	0	0	0	0	0	0	0	0	0	0	0	0	0	0	0	0	0	0	0	0	0	0	0	126870	0	0	0	0	0	0	0	0	0	0	0	228700	225070	207690
sp|Q8IYB3|SRRM1_HUMAN	0	0	0	0	0	0	0	0	0	0	0	0	0	0	0	0	0	0	0	0	0	0	0	0	0	0	0	0	0	0	0	0	0	0	0	0	0	0	0	811090	352090	0	0	544520	0	273010	1548600	0	0
sp|P14174|MIF_HUMAN	0	0	0	0	0	0	0	0	0	0	220640	0	0	0	0	0	0	0	0	1892000	1416700	0	903000	1307500	1111800	1296100	1017100	1941800	494520	0	2649300	0	0	0	676660	0	936440	0	0	1776900	0	1136000	1833600	1458100	1463600	780090	5853100	3861300	0
sp|Q9UHD9|UBQL2_HUMAN	0	0	0	0	0	0	0	0	0	0	0	0	0	0	0	0	0	0	0	0	0	0	0	0	0	0	0	0	0	0	0	0	0	539170	0	245300	502130	0	503700	854530	0	436190	478040	0	1501500	461090	434520	691840	0
sp|Q8IV08|PLD3_HUMAN	0	0	0	0	0	0	0	0	0	0	0	0	0	0	0	0	0	0	0	0	0	0	0	0	0	0	0	0	0	0	378370	0	0	0	0	0	0	0	237150	0	434230	566810	0	0	428210	0	0	0	225140
sp|P78527|PRKDC_HUMAN	0	0	0	0	0	0	0	0	0	0	0	0	0	0	0	0	540980	0	792150	0	0	0	0	0	0	0	0	0	0	1121300	0	0	0	0	594320	0	2465000	0	6680000	2418300	9075800	3561100	14153000	389230	650690	1675000	58064000	5804400	1290600
sp|Q16851|UGPA_HUMAN	0	0	0	0	0	0	0	0	0	0	0	1253600	0	0	0	0	0	0	0	0	0	0	0	0	0	506320	0	0	0	0	244000	177060	450300	0	0	89676	0	315960	0	0	0	0	0	231980	0	213910	112140	380590	3375300
sp|P27824|CALX_HUMAN	0	0	50190000	3859800	0	0	0	0	0	24085000	0	0	0	1030400	14039000	0	23561000	9358000	3819000	1251500	3011800	11736000	2684600	8629200	4528300	7562400	8359700	7725500	3934200	2336000	729860	0	0	18984000	2794100	264160	12476000	13906000	3845800	22331000	7919100	14042000	10182000	8581600	2062700	12339000	7186500	2745900	5061100
sp|P34897|GLYM_HUMAN	0	0	0	0	0	0	0	0	0	0	0	0	0	0	0	0	0	0	0	0	0	0	0	0	0	120950	0	0	0	0	567280	0	0	192170	0	0	0	226760	273030	170000	0	0	241520	0	0	234590	627280	0	134610
sp|Q9UI15|TAGL3_HUMAN	0	0	0	0	0	0	0	0	0	0	0	0	0	2189000	0	1076500	0	408000	0	922150	0	816520	549010	0	737350	367500	0	0	577390	574610	352990	6213600	2431500	426340	640990	2338300	187600	254310	365670	1037300	497320	145480	233420	1528100	1657700	131540	623460	2321700	126880
sp|Q13404|UB2V1_HUMAN	0	0	177000000	0	0	0	0	0	0	0	0	0	0	0	0	0	0	0	0	79869000	39418000	0	0	0	26039000	52275000	0	0	59447000	0	86474000	0	128000000	42863000	29617000	132000000	0	524000000	157000000	19470000	28675000	16593000	0	30207000	77443000	0	105000000	41762000	131000000
sp|Q92859|NEO1_HUMAN	0	0	0	0	0	0	0	0	0	0	0	0	0	0	0	0	0	0	0	0	0	0	0	0	0	0	0	0	0	0	0	0	0	0	0	0	0	0	0	0	0	0	0	0	0	0	0	0	0
sp|Q14498|RBM39_HUMAN	0	0	0	0	0	0	0	0	0	0	0	0	0	0	0	0	0	0	0	0	0	0	0	0	0	0	0	0	0	0	0	0	0	0	0	0	0	557480	0	0	0	301830	312730	263510	0	0	546440	0	0
sp|P36543|VATE1_HUMAN	0	1949200	0	0	0	0	0	0	0	0	0	0	0	0	0	1020000	913760	0	0	0	0	0	9393600	706320	1426000	0	0	0	0	0	0	783630	878650	4000800	703850	646400	2051000	2090700	2750000	4447900	2291100	2770200	2272500	2067300	3835000	3294300	3249100	3879500	1022100
sp|P02533|K1C14_HUMAN;CON__P02533	457000000	921000000	617000000	495000000	49172000	475000000	111000000	428000000	601000000	99365000	2060000000	136000000	716000000	3777700	164000000	543000000	54164000	704000000	200000000	127000000	305000000	87934000	556000000	207000000	465000000	7497200	719000000	514000000	719000000	22770000	558000000	552000000	425000000	187000000	359000000	413000000	357000000	130000000	555000000	265000000	679000000	136000000	387000000	2820000000	353000000	115000000	96501000	56934000	692000000
sp|P54136|SYRC_HUMAN	0	0	0	0	0	0	0	0	0	0	0	0	0	0	0	0	0	0	0	0	0	0	0	0	0	0	0	0	0	0	0	0	0	0	0	0	230240	0	0	0	0	598140	431790	0	173440	260610	246570	143180	243460
sp|P62316|SMD2_HUMAN	0	0	0	0	0	0	0	0	0	0	0	0	0	0	0	0	0	0	0	0	0	0	0	0	0	0	446320	0	0	0	0	0	0	0	0	0	0	0	368640	804680	0	0	726110	303730	615560	1066800	754190	0	364740
sp|P61158|ARP3_HUMAN	0	0	0	0	0	0	0	0	0	0	0	0	0	0	0	0	0	0	0	0	0	0	0	0	230270	400100	0	0	915110	0	0	1368700	2375900	712230	878380	2331800	0	572600	788670	854470	736300	1560900	795710	730840	1013400	2217400	1389400	3247000	2673300
sp|P26641|EF1G_HUMAN	0	0	0	0	0	1038900	0	260140	281250	814280	0	0	466780	888000	0	618010	590090	0	1981000	813310	298700	266070	413700	511370	331000	298760	519950	882200	1189000	2195700	439810	1650900	1636700	1355700	983740	994370	640640	356900	1848300	1085400	1456100	3503900	3408900	982980	2680600	4752400	2540000	4219700	2781300
sp|P32004|L1CAM_HUMAN	0	0	0	0	0	0	0	0	0	146920	0	0	0	0	0	0	0	0	0	0	191830	88588	0	176690	0	257710	0	0	0	0	0	0	0	132500	0	0	0	149690	126990	281080	47293	0	0	57317	0	0	162250	0	60898
sp|Q99436|PSB7_HUMAN	0	14683000	9854100	0	0	0	0	0	0	0	0	0	0	0	0	0	0	0	0	0	0	0	0	0	0	0	0	0	14110000	0	0	0	0	0	1678900	5261100	7656300	0	17518000	0	6909200	5658200	0	0	16285000	6272500	6665300	3749300	19254000
sp|P38159|RBMX_HUMAN	0	0	0	0	0	0	449090	352820	0	911390	0	0	0	0	0	463440	4408400	544710	359720	0	0	298480	0	232090	0	588870	1968300	489480	458500	694330	0	161370	382740	0	0	120140	873270	2066300	1171400	3986700	2131200	644400	737720	1052600	229630	1073800	1764200	1724300	28823
sp|Q14008|CKAP5_HUMAN	0	0	0	0	0	0	0	0	0	0	0	0	0	0	0	0	0	0	0	0	0	0	0	0	0	0	0	0	0	0	0	0	0	0	0	0	0	0	0	0	0	108040	0	0	183660	0	68103	277120	145560
sp|P68400|CSK21_HUMAN;sp|Q8NEV1|CSK23_HUMAN	0	0	0	0	0	0	0	0	0	0	0	7778300	0	0	0	0	0	0	0	0	0	0	0	0	0	0	0	0	0	0	0	0	474210	0	0	0	775950	0	1209700	491570	2291700	0	2245200	0	200540	0	5190600	501060	4269000
sp|P82979|SARNP_HUMAN	0	0	0	0	0	0	0	0	0	0	0	0	0	0	0	0	0	0	0	0	0	0	0	0	0	0	299990	0	0	656040	0	0	253340	0	200230	243290	0	164180	0	223290	0	0	0	401110	1008800	258290	231640	912120	81548
sp|P20700|LMNB1_HUMAN	0	0	0	0	66555	0	0	0	0	1974800	0	0	0	83689	4082400	130590	6839900	394130	768790	120130	0	0	170480	0	0	126570	793730	403320	58667	169730	0	894390	135720	770930	673370	181330	1019300	5507400	717750	4331100	3083900	993590	1151400	723250	168170	1374700	1252800	538110	477160
sp|Q9UBM7|DHCR7_HUMAN	0	0	0	0	0	0	0	0	0	0	0	0	0	0	0	0	0	0	0	0	0	231850	0	0	0	0	0	0	0	0	0	0	0	368810	0	0	231260	0	0	0	0	0	0	0	0	408330	0	0	0
sp|Q9UPN3|MACF1_HUMAN	0	0	0	0	0	0	0	0	0	0	0	0	0	1500000000	14941000	0	0	8550100	0	0	0	0	5106000	0	0	45312000	0	0	7694600	0	0	15941000	21184000	8142700	11838000	14888000	11091000	5919600	17298000	13686000	0	0	3118800	3151800	9913900	0	4057800	18431000	9317800
sp|P18859|ATP5J_HUMAN	0	0	0	0	0	0	0	0	0	0	0	0	0	0	0	0	0	0	0	0	0	552550	0	520460	0	0	0	0	0	0	0	0	0	0	0	0	0	0	447860	454150	376870	0	0	251230	0	0	404560	110470	0
sp|Q8NC51|PAIRB_HUMAN	0	0	0	0	0	0	0	0	0	0	0	0	0	0	0	0	0	0	0	0	0	0	0	0	187760	0	0	0	598690	0	0	0	0	0	399700	0	0	0	869700	0	1084400	683110	507230	308580	772560	789780	2435000	2313500	325410
sp|P01876|IGHA1_HUMAN	1310900	0	0	2880800	106000	1259400	0	1743000	2558400	0	358860	16716000	1556400	326450	4612600	5437000	54398	1876100	1114200	0	492220	2158000	783300	7424900	8606200	91688	383480	1037300	295100	1024900	517760	2274600	3826200	203670	7649700	13635000	473960	308550	2136400	242170	1197100	1676000	600270	176150	639290	948730	1056700	388770	12995000
sp|O75347|TBCA_HUMAN	0	0	0	0	0	0	0	0	0	0	0	0	0	990480	0	0	0	0	0	3477600	612360	549140	834420	654250	576380	608860	936110	643690	721410	0	2015500	208500	1284300	589680	161070	1872800	0	0	1769500	886150	734050	506200	0	1537300	2189000	438640	567340	1318100	146150
sp|P36405|ARL3_HUMAN	0	0	0	0	0	0	0	0	0	0	0	0	0	0	0	0	0	0	631050	0	0	0	0	0	0	0	0	0	0	0	0	0	0	334070	0	0	845920	0	223770	0	317560	0	493980	594300	1504000	302330	613350	1326500	0
sp|Q99536|VAT1_HUMAN	0	0	0	0	0	0	0	0	0	0	0	253980	0	0	0	610330	638070	0	0	0	234170	1819200	0	414420	874080	371580	915060	446570	641380	310670	333270	699870	792190	3152600	891420	345740	1014900	503860	945990	2161200	297350	565470	675260	1982600	3563800	1374700	1439200	3062400	2331800
sp|A6NCE7|MP3B2_HUMAN;sp|Q9GZQ8|MLP3B_HUMAN	0	0	0	0	0	0	0	0	0	0	518090	0	0	3035500	0	0	0	0	0	0	1115300	0	0	699030	262750	0	0	644380	0	0	0	0	770520	0	0	0	0	353420	827220	854950	0	0	0	0	0	0	0	1030200	0
sp|Q9C0H9|SRCN1_HUMAN	0	13439000	0	0	0	0	0	0	0	0	0	0	0	0	0	0	0	0	0	0	0	0	0	0	0	0	0	0	0	0	0	0	0	0	0	0	0	0	0	0	0	0	0	0	0	0	0	0	0
sp|P11532|DMD_HUMAN	7232500	0	455000000	213000000	0	7096100	0	0	0	65363000	0	0	4324700	0	0	0	0	0	10317000	165000000	0	0	25059000	10692000	0	0	16242000	0	29193000	0	0	0	0	0	0	0	8738900	0	21456000	0	3560100	10508000	9222100	5238700	4050500	29176000	0	0	0
sp|Q02952|AKA12_HUMAN	0	0	0	0	0	0	0	0	0	0	0	5049600	0	2430100	1917400	0	1116200	0	0	0	6720300	6308900	0	0	760070	6241400	631060	1657300	0	1179600	0	0	0	13387000	646190	0	0	9808300	0	21348000	979600	1191900	645990	10414000	14489000	3536100	4057200	8670100	5236800
sp|P51513|NOVA1_HUMAN	0	0	0	0	0	0	0	0	0	0	0	0	0	0	0	0	918010	302540	1878000	400070	0	406510	0	0	0	0	250450	185000	0	428990	0	0	739380	1900300	0	0	1502600	351250	933110	1434300	950010	1776300	1550700	1218400	2683800	2037700	936520	1221600	0
sp|P31942|HNRH3_HUMAN	0	0	0	0	0	0	0	0	0	0	0	0	0	0	0	0	1437800	1008900	0	1050400	0	503720	0	0	0	0	714520	0	0	337090	0	565860	997210	0	997440	616940	200820	539500	495380	1079200	1587600	1741700	427250	365190	1030000	691340	861850	597350	119520
sp|Q8WXF7|ATLA1_HUMAN	0	0	0	0	0	0	0	0	0	0	0	0	0	0	0	0	0	0	0	0	0	0	0	0	0	0	0	0	0	0	0	0	0	0	0	0	0	0	83539	0	201550	295820	250300	0	0	0	0	0	0
sp|O75368|SH3L1_HUMAN	0	0	0	0	0	0	0	0	0	0	0	0	0	0	0	0	0	0	0	0	0	0	0	0	0	667340	0	0	0	0	572940	0	0	0	0	0	0	749930	270760	0	0	0	0	0	0	0	0	0	0
sp|P26368|U2AF2_HUMAN	0	0	0	0	0	0	0	0	0	0	0	0	0	0	0	0	0	0	0	0	0	0	0	0	0	0	0	0	0	0	0	0	0	0	0	0	0	0	0	0	321350	0	0	0	0	0	464180	0	0
sp|O60701|UGDH_HUMAN	0	0	0	0	0	0	0	0	0	0	0	0	0	0	0	0	0	0	0	0	0	0	0	0	0	0	0	0	0	0	0	0	0	0	0	0	479350	0	966660	0	708870	0	1190900	0	207380	621300	3506600	0	0
sp|Q92734|TFG_HUMAN	0	0	0	0	0	0	0	0	0	0	0	1815300	0	0	0	0	0	0	0	0	0	0	0	0	0	0	0	0	393730	0	0	326350	0	0	0	738820	479370	0	570100	0	662610	717980	647070	281430	831470	0	594650	712670	838850
sp|O43583|DENR_HUMAN	0	0	0	0	0	0	0	0	0	0	0	0	0	0	0	0	0	0	0	0	0	0	0	0	0	0	0	0	0	0	0	0	0	0	0	0	0	0	0	0	0	0	0	0	0	507470	0	0	366350
sp|Q49AN0|CRY2_HUMAN	0	0	0	0	0	0	0	0	0	0	0	0	0	0	0	0	0	0	0	0	0	0	0	0	0	0	0	0	0	0	0	0	0	0	0	0	0	0	745520	0	574250	0	792320	0	0	0	1706700	0	0
sp|Q99873|ANM1_HUMAN	0	0	0	0	0	0	0	0	0	0	0	0	0	0	0	0	0	0	0	0	0	0	0	0	0	0	0	0	0	0	0	0	0	0	0	0	0	0	0	0	0	204190	0	0	177170	0	228350	0	0
sp|P11233|RALA_HUMAN	0	0	0	0	0	0	0	0	0	0	0	0	0	0	0	0	0	0	0	0	0	0	0	0	0	0	0	0	0	0	0	0	0	0	0	0	0	363430	0	0	299750	388450	0	328040	0	503600	413100	0	757020
sp|P46108|CRK_HUMAN	0	0	0	0	0	0	0	0	0	0	0	0	0	0	0	0	0	0	0	0	0	0	0	0	0	0	0	0	96017	0	0	0	108680	0	0	0	0	0	0	0	0	0	0	82262	0	0	0	0	43546
sp|P61626|LYSC_HUMAN	11541000	19837000	0	38480000	0	2325900	0	10837000	8146000	0	594870	10909000	19551000	0	16126000	30045000	1456500	6934600	3277000	3736600	1269400	4308600	11900000	9952900	203000000	539190	1716600	1989100	7831000	3676600	1639800	8923800	19645000	1262000	61336000	11065000	2096700	1309900	18641000	882100	5586800	5842100	1184100	675610	3325800	2825300	7533500	2277000	57068000
sp|P31946|1433B_HUMAN	0	0	1219400	0	0	0	0	0	0	0	0	319850	0	1827900	2326900	930020	0	869540	1341300	7758400	2241100	0	3340600	4716700	2127700	3937600	1575500	4112600	3110300	0	6973400	1134900	2874100	2796400	1150000	3009500	1222400	2111600	3422600	1942600	3084100	3777700	2359500	2600100	2654500	2882100	4506900	3371400	5098700
sp|O14828|SCAM3_HUMAN	0	0	0	0	0	0	0	0	0	0	0	0	0	0	0	0	0	0	0	0	0	0	0	0	0	0	0	0	0	0	0	0	0	0	0	0	0	0	0	0	0	0	0	0	0	0	0	0	0
sp|P00738|HPT_HUMAN	0	0	0	0	0	0	0	0	0	0	0	0	0	0	0	0	0	0	0	0	0	0	0	226220	909060	0	0	0	0	0	0	0	290210	0	1080900	1281600	0	0	1154800	0	235720	0	0	0	0	45468	173120	0	921210
sp|P00491|PNPH_HUMAN	0	0	0	0	0	0	0	0	0	0	1462400	0	0	0	0	0	0	0	0	0	0	0	0	0	426180	0	0	0	0	0	0	0	0	0	0	0	677430	0	299960	0	0	0	0	919250	254440	0	0	0	544200
sp|Q8N111|CEND_HUMAN	0	0	0	0	0	0	0	0	0	0	0	0	0	0	0	0	0	0	0	0	0	900130	0	0	192110	0	0	0	0	0	0	0	0	411820	0	0	201190	0	0	1045300	267490	228950	159830	179460	0	267900	164050	0	0
sp|Q86UP2|KTN1_HUMAN	0	0	0	0	0	0	0	0	0	0	0	0	0	0	0	0	0	0	0	0	0	0	0	0	0	0	0	0	0	0	0	0	0	0	0	0	365670	202970	452110	159720	282750	286390	768120	0	0	514470	1120400	505390	88052
sp|Q9Y3Y2|CHTOP_HUMAN	0	0	0	0	0	0	0	0	0	0	0	0	0	0	0	0	0	0	0	0	0	0	0	0	0	0	0	0	0	0	0	0	0	0	0	0	0	0	0	192250	281080	0	237060	0	0	0	696740	0	0
sp|P02538|K2C6A_HUMAN;CON__P02538	5599700	11768000	3242000	17685000	5615900	8352300	5396100	3495400	33034000	0	20245000	6914800	7487800	0	3085600	12753000	0	7387600	2254200	1761000	7219500	3225300	7987400	2193100	21749000	0	13011000	8769800	35309000	2977500	11960000	15719000	6067700	3406600	2994300	1833300	2774400	2600000	27919000	1137300	10681000	0	1957600	17811000	5468800	6208400	2346300	1268300	109000000
sp|P04745|AMY1_HUMAN;sp|P19961|AMY2B_HUMAN;sp|P04746|AMYP_HUMAN	0	73132	0	889940	0	253190	0	7049900	0	0	0	0	3516700	64185	3884300	32399000	0	1494000	0	0	0	0	1446400	0	291000000	502130	0	0	596360	3777100	0	11237000	4211200	0	15734000	771390	0	586520	339210	574810	162100	223430	32621	0	41991	510960	66410	128840	50742000
sp|Q99829|CPNE1_HUMAN	0	0	0	0	0	0	0	0	0	0	0	0	0	0	0	0	0	0	0	0	0	0	0	0	0	0	0	0	0	0	0	0	0	0	0	0	0	444030	0	0	0	0	0	0	0	0	0	0	220060
sp|P31948|STIP1_HUMAN	0	0	0	0	0	0	0	0	286330	0	0	0	0	172480	0	0	0	0	97288	332500	276870	272050	371380	123580	286330	0	627390	633200	0	670150	439750	348780	601370	229470	198270	341700	96083	0	477080	862950	623550	1193500	1045700	806700	3108100	2143000	639130	5579100	514470
sp|P59998|ARPC4_HUMAN	0	0	0	0	0	1543300	0	0	0	0	0	479400	400310	0	0	0	0	0	0	415010	0	0	0	439370	0	0	0	498110	0	0	404290	1025700	1092300	0	0	493550	0	1003500	0	0	0	700020	515230	445570	1527300	932410	524400	0	1846600
sp|P48594|SPB4_HUMAN	0	0	0	0	0	0	0	0	0	0	0	0	0	0	0	0	0	0	0	0	0	0	0	0	0	0	0	0	3740400	0	0	0	0	0	551650	0	0	0	0	0	0	0	0	0	0	0	0	0	0
sp|Q9H1E1|RNAS7_HUMAN	0	0	0	0	0	0	0	0	0	0	1521500	0	0	0	0	0	0	0	0	0	482450	503740	0	1409500	1472900	0	497290	0	0	0	0	0	0	0	0	0	0	0	0	190230	421900	0	0	0	445180	0	0	0	0
sp|P21796|VDAC1_HUMAN	0	0	0	0	0	0	0	0	0	0	0	410870	0	0	1400400	0	0	0	0	0	0	0	0	0	0	386300	0	0	0	0	0	0	0	0	0	0	321450	1083400	273140	641460	1051300	418830	267640	0	0	0	871460	0	254580
sp|P98179|RBM3_HUMAN	0	0	0	0	0	0	0	0	0	0	0	0	0	0	0	0	0	0	0	0	0	0	0	0	0	0	0	0	0	0	0	0	0	0	0	0	0	0	0	0	0	0	0	0	0	1035900	455100	2389700	0
sp|Q71U36|TBA1A_HUMAN	16791000	9097200	14198000	3152200	8806200	14912000	94281000	22976000	39551000	85640000	24149000	87675000	33498000	84774000	79135000	45341000	145000000	25624000	98355000	93400000	99069000	166000000	117000000	146000000	27018000	99458000	121000000	128000000	54473000	118000000	202000000	89139000	144000000	96671000	128000000	140000000	75797000	69923000	111000000	134000000	124000000	250000000	150000000	179000000	314000000	150000000	89284000	212000000	71410000
sp|Q6UWP8|SBSN_HUMAN	552740	0	971130	2149800	0	725800	0	481070	591110	0	2277100	0	1211200	0	0	0	357460	5974700	239430	515790	3974000	346340	1369000	2692600	3971800	99097	817060	1038000	2373500	2830900	556240	536570	0	333660	729560	1300400	761580	0	1358600	1235900	1257100	333940	327200	1914000	623710	250360	1128500	449210	228700
sp|Q8WUM4|PDC6I_HUMAN	0	0	0	0	0	0	0	0	0	0	0	0	0	0	0	0	0	0	0	0	0	0	0	0	0	0	0	0	361810	0	0	0	0	410130	0	0	0	0	0	260830	0	0	1041900	0	275350	319270	557630	220150	4347700
sp|Q9Y4L1|HYOU1_HUMAN	0	0	0	0	0	0	0	0	0	0	0	0	0	0	0	0	1210800	535850	1036200	0	0	1525200	0	699980	0	999230	572980	433820	0	0	2831700	0	0	2798400	285390	0	3031100	2375700	492550	2844800	723080	2630000	1765200	1124600	2073700	2819500	2522300	0	764590
sp|P78371|TCPB_HUMAN	264000000	0	0	0	0	1960000000	0	0	80268000	271000000	0	81929000	0	0	67178000	0	172000000	102000000	294000000	329000000	259000000	313000000	108000000	0	102000000	45908000	263000000	293000000	257000000	7850000000	243000000	2280000000	706000000	724000000	346000000	544000000	615000000	156000000	349000000	586000000	446000000	1520000000	1130000000	382000000	1030000000	1280000000	1060000000	1700000000	344000000
sp|Q9HCJ6|VAT1L_HUMAN	0	0	0	997920	0	0	0	0	0	0	0	1133100	0	0	0	0	0	0	0	0	0	0	0	0	0	84964	0	68613	0	0	478040	0	0	205660	93536	0	0	0	215170	189140	211510	453930	279460	337510	1323800	736580	335350	1356800	215710
sp|Q92820|GGH_HUMAN	0	0	0	0	0	0	0	0	0	0	2030600	0	635200	0	0	0	0	691400	0	0	601010	822810	0	551470	0	574070	884370	542470	0	0	0	0	0	0	0	0	0	0	895860	0	947950	0	518070	1983400	0	0	0	0	0
sp|P62701|RS4X_HUMAN	0	0	0	0	0	0	0	0	0	627310	0	0	0	308620	0	933250	718200	0	1321700	344610	0	671620	2243700	286380	264750	584330	1441600	133880	1029700	580340	157810	322630	473630	927400	554070	401680	1332700	610230	959660	763860	1272400	2304700	1806600	269840	596490	2551900	2858300	794870	2065300
sp|O95865|DDAH2_HUMAN	0	0	0	0	0	0	0	0	0	0	0	0	0	0	0	0	0	0	0	862620	287180	0	0	0	0	396860	0	0	249720	0	516980	382380	835830	584370	151580	803500	480000	0	533900	0	367680	0	254310	0	300410	250190	369580	394040	852750
sp|Q9BVK6|TMED9_HUMAN	0	0	0	0	0	0	0	0	0	0	0	0	0	0	0	0	0	0	9308000	0	0	113000000	0	0	9382900	11246000	0	0	0	0	0	0	0	0	9648900	3181600	0	0	0	0	23740000	0	11040000	0	0	13097000	0	2333800	15025000
sp|Q04837|SSBP_HUMAN	0	0	0	0	0	0	0	0	0	0	0	3330500	0	0	0	0	0	0	0	0	0	0	0	0	0	0	0	532770	0	0	442440	0	0	0	0	0	0	0	1143600	180080	863700	0	750940	0	0	0	1702900	0	291140
sp|P24534|EF1B_HUMAN	0	0	0	0	0	0	0	0	0	0	0	0	0	0	0	0	0	0	0	743880	0	0	0	0	0	0	1721900	1293300	2337400	0	0	1125500	2207700	0	1913900	0	824490	1089600	0	0	1073800	4701400	1798800	0	955720	3761600	2338300	3178100	2812200
sp|P68431|H31_HUMAN;sp|Q71DI3|H32_HUMAN;sp|P84243|H33_HUMAN;sp|Q16695|H31T_HUMAN;sp|Q6NXT2|H3C_HUMAN	0	2301100	1926900	9811700	0	0	13980000	0	0	10958000	1308100	22884000	0	0	11051000	25851000	140000000	27656000	8023700	2781300	4340400	5500500	60897000	7197300	4575400	12317000	6745500	4162300	1262900	7127700	4627200	3318200	1679600	9709000	12686000	2237400	5929200	31960000	2132200	26725000	13041000	44754000	3557600	5269500	3934600	3274600	3521300	415930	32798000
sp|P10636|TAU_HUMAN	0	0	0	0	0	247880	0	2173200	1880300	2259600	165780	0	723800	3421400	567740	1172500	4226900	1366400	1174300	4332700	4990200	5274500	912840	7275500	3386100	1005900	2780200	2530400	3980900	1440900	1888900	713560	2134800	2547200	804550	1730200	1548900	150180	3703300	4969600	2333600	6813900	4514400	9716400	8566200	7051600	2935300	14936000	319780
sp|Q8WVV4|POF1B_HUMAN	0	1025600	511090	401880	0	1262200	0	1028400	878790	0	971600	0	2157400	0	0	1977700	0	984930	0	0	1813000	0	302920	0	4418800	0	138570	884590	1958800	0	751630	426780	580560	0	1181400	876190	185960	94660	541350	225450	1047800	0	603070	2939600	359010	268720	58431	0	1890400
sp|P55060|XPO2_HUMAN	0	0	0	0	0	0	0	0	0	0	0	0	0	0	0	0	0	0	0	0	0	8248600	0	0	0	0	0	0	0	0	0	0	0	0	0	0	17598000	0	13422000	19187000	11008000	6216600	21893000	8271400	29279000	5849700	39278000	25826000	5411700
sp|Q15691|MARE1_HUMAN	0	0	0	0	0	0	0	0	0	0	0	1858700	0	735440	0	0	0	0	0	1113300	0	803860	284070	938530	1092300	489190	681170	804400	227000	1197200	417090	231090	639080	296210	519990	1170600	316790	314790	717900	1508700	616670	809150	785220	1251800	2422500	1387500	705250	1978900	744950
sp|Q9NRX4|PHP14_HUMAN	0	0	0	0	0	0	0	0	0	0	0	0	0	0	0	0	0	0	0	0	0	0	0	0	0	0	0	0	0	0	0	0	0	0	0	0	0	0	0	0	1177200	0	0	2937000	2931800	0	0	2644700	0
sp|Q15417|CNN3_HUMAN	0	0	0	0	0	0	0	403360	0	0	0	0	0	418180	0	159890	0	0	0	0	0	0	0	0	0	120910	0	0	0	3535800	0	3010700	1778500	84056	1181500	1674100	0	1423500	0	0	0	0	158430	0	398430	1481700	242320	4241000	287660
sp|Q8N158|GPC2_HUMAN	0	0	0	0	0	0	0	0	0	1680900	0	0	0	0	0	0	0	0	0	0	0	0	0	0	0	0	0	0	0	0	0	0	0	0	373210	0	0	0	0	0	0	0	0	0	0	0	0	0	131100
sp|Q07020|RL18_HUMAN	0	0	0	0	0	0	0	0	0	0	0	0	0	0	0	0	1243300	0	1192300	0	0	0	0	1264200	0	918780	0	1233400	0	810100	1025900	0	0	0	0	0	585470	2135400	803600	754160	1239100	2987800	1554600	358250	0	1352400	652650	365660	2301700
sp|Q13449|LSAMP_HUMAN	0	0	0	0	0	0	0	0	0	0	0	0	0	0	0	292390	0	0	0	0	0	0	0	0	0	0	0	0	0	0	0	0	178120	288520	0	0	0	0	0	129440	156670	0	0	0	0	0	0	0	373180
sp|Q96SB3|NEB2_HUMAN	0	0	0	0	0	0	0	0	0	0	0	0	0	0	0	0	0	0	0	0	0	0	0	0	0	0	0	0	0	0	0	0	0	0	0	0	0	0	0	0	0	0	0	0	0	0	0	0	0
sp|P49840|GSK3A_HUMAN	0	0	0	0	0	0	0	0	0	0	0	0	0	0	0	0	0	0	0	0	0	0	0	0	0	0	0	0	0	0	0	0	0	0	0	0	0	0	0	0	0	0	0	529650	926650	0	0	0	0
sp|Q01105|SET_HUMAN	0	0	0	0	0	0	0	0	0	0	414460	32927000	916880	20298000	2117200	0	0	1401900	0	4546300	1449900	2956400	2342100	2132100	2148600	5963400	2313400	2731600	0	2424700	3475100	1473800	4210600	1640600	2363000	1800200	841420	2194800	1101100	1878600	2224800	2826900	1659100	1743700	2665300	2369900	1012300	3264800	11579000
sp|Q16629|SRSF7_HUMAN	0	0	0	0	0	0	0	0	0	1029700	0	0	0	0	0	0	6804500	1700100	2361500	0	0	1173200	1474400	949850	0	0	1377700	0	0	0	0	0	1222800	1065700	1000900	0	1430300	2289700	1190600	5918100	2861200	7339800	2757000	2789700	951550	2559700	1769700	0	754810
sp|P61978|HNRPK_HUMAN	0	0	0	0	362080	0	925620	2603400	3123200	781390	0	0	525150	3115300	1204900	2630900	5863000	3305000	3639400	3692200	501220	2215800	1237400	0	1347800	391210	7862300	1914500	4141300	11188000	0	4190600	6594400	1799500	3279300	5643200	3404000	3776000	4454200	9457400	6022600	10450000	6341000	6739900	8470800	8205700	9761700	13646000	2899500
sp|Q5T749|KPRP_HUMAN	7979600	0	5790700	0	0	6864300	0	7079100	7435700	0	11445000	0	5365600	0	1556200	0	0	3300600	1768600	0	5608100	1224000	0	1930600	3172900	0	5781000	823080	2117100	496290	777940	1975700	2752700	0	3420200	3423600	1633100	0	1302800	936350	1589800	0	2598700	3658300	2354600	441960	829470	0	2997400
sp|Q15828|CYTM_HUMAN	0	0	1055700	0	0	0	0	0	818880	0	0	0	0	0	0	0	0	0	0	0	556620	0	0	541610	704750	0	388440	0	779130	1490800	0	438340	585730	0	3106000	4307800	308510	0	446390	0	370080	0	0	0	0	0	0	0	0
sp|P35354|PGH2_HUMAN	0	0	0	0	0	0	0	0	0	0	0	0	0	0	0	0	0	0	1115800	0	0	0	1032100	0	0	0	0	0	1221200	0	0	0	0	0	0	0	1309500	0	1386600	0	1336600	903700	1256900	0	0	0	1679700	0	0
sp|Q9UI12|VATH_HUMAN	0	0	0	0	0	0	0	0	0	0	0	0	0	0	0	0	0	0	0	0	0	0	0	0	0	0	0	0	0	243510	0	0	0	0	0	0	0	0	0	934510	0	0	0	238260	1330200	0	0	439680	179680
sp|P10606|COX5B_HUMAN	0	0	0	0	0	0	0	0	0	0	0	0	0	0	0	0	684650	0	0	0	0	709620	0	416560	0	0	299530	296320	0	0	0	0	0	0	0	0	0	1147600	0	633750	301720	0	0	228830	0	0	0	0	603980
sp|P21333|FLNA_HUMAN	0	0	0	0	155060	0	110920	0	0	0	79759	1639700	0	874870	0	90140	0	96943	0	0	58747	0	102540	27005	217350	2536600	33005	783850	190320	8587300	0	6228800	3476900	261590	2012100	2374000	910720	3578500	2079600	76406	1353500	138620	1988800	73723	173920	1289700	7432100	2968600	2920600
sp|Q99832|TCPH_HUMAN	0	0	0	0	0	0	0	966420	2944900	0	0	0	0	0	0	0	0	0	1555200	0	0	1643200	1083700	857680	0	1046400	0	1380500	589060	2335000	1617700	2171200	2651800	418110	1057900	1516200	1576700	0	1580500	2420600	1775600	5600400	4536200	615110	4406500	3717800	2063000	5071700	1776500
sp|Q7Z406|MYH14_HUMAN	0	0	675920	0	226160	526120	0	0	0	0	0	0	0	0	0	0	0	0	0	711660	72886	0	0	0	71134	0	0	0	0	0	0	0	0	0	0	138590	0	136340	0	0	0	0	0	0	0	0	0	0	1525200
sp|Q14011|CIRBP_HUMAN	0	0	0	0	0	0	0	0	0	0	0	0	0	986260	0	0	0	0	0	2363300	487310	0	1433100	0	0	0	2449100	1638900	1327700	2452800	0	873510	2303500	0	0	4442200	722100	1215000	2039700	0	1454000	1090200	577580	2092500	2146400	1403200	800930	3848500	529320
sp|P84098|RL19_HUMAN	0	0	0	0	0	0	0	0	0	0	0	0	0	0	0	0	0	0	0	0	0	0	0	0	0	729830	0	0	0	0	0	0	0	0	564800	304660	0	1042000	0	0	0	727870	998750	0	0	1075700	569780	0	1247100
sp|Q9ULV4|COR1C_HUMAN	0	0	0	0	0	0	0	0	0	0	0	0	0	0	0	0	0	0	0	0	1717400	0	0	0	0	0	0	417260	0	0	0	925880	0	610230	0	0	198460	0	369960	0	859380	2831000	792060	294290	1159600	2865100	619980	4686500	2042600
sp|P08729|K2C7_HUMAN;CON__Q3KNV1;CON__P08729	0	0	0	0	0	0	0	0	0	0	0	0	1442800	0	0	0	0	0	831070	0	0	0	1517300	0	0	0	0	0	9078800	0	0	0	0	0	0	0	7867700	0	25388000	0	24447000	0	18482000	253210	2805500	0	107000000	651000	0
sp|P04899|GNAI2_HUMAN	0	0	0	0	0	0	0	0	0	0	0	0	0	0	1290300	0	0	0	0	0	0	0	0	0	0	954280	0	0	0	611460	0	564380	472590	648480	0	0	0	4744900	0	648630	0	0	0	599600	0	465740	0	0	1227800
sp|P61353|RL27_HUMAN	0	0	0	0	0	0	0	0	0	0	0	0	0	0	0	0	495970	0	0	0	0	0	0	193470	0	0	0	160410	0	532780	175280	0	0	161530	341500	0	250460	1151200	0	468650	497740	858280	727170	137280	0	879290	129800	153880	0
sp|Q01581|HMCS1_HUMAN	0	0	0	0	0	0	0	0	0	0	0	0	0	0	0	0	0	0	0	410290	0	0	0	0	0	0	0	0	144730	0	173800	83019	0	0	0	186170	107140	0	90095	286850	78179	55752	0	259110	492790	52263	106580	989400	234910
sp|P78508|KCJ10_HUMAN	0	0	0	0	0	0	0	0	0	0	0	0	0	0	1107000	0	0	0	0	0	0	0	0	0	0	0	0	0	0	0	0	301380	0	0	102820	0	0	409740	0	0	0	0	0	0	0	188040	0	0	0
sp|P01036|CYTS_HUMAN	0	609360	0	5629100	0	0	0	1605100	699370	0	0	2747600	2150200	526150	1811000	9444600	1400700	4283100	0	662370	0	0	0	0	73137000	0	0	0	734720	1782800	1696800	3935000	6263400	0	7152000	648620	0	0	1484400	177520	571720	368910	0	0	0	3383300	509750	0	12885000
sp|P09429|HMGB1_HUMAN;sp|B2RPK0|HGB1A_HUMAN	0	0	0	0	0	0	0	0	0	427320	0	0	238160	0	0	0	0	0	378030	1585500	379310	0	0	0	540710	0	1711300	381540	0	2255500	0	0	0	298290	0	0	0	0	598680	1862300	618660	2053700	936050	1380700	1463800	4564300	1215600	4484400	68876
sp|P63261|ACTG_HUMAN	27728000	6926500	18810000	16744000	15482000	20244000	39792000	24386000	22590000	44831000	8060600	25633000	30016000	73158000	38420000	44864000	67955000	36566000	58174000	76130000	49241000	57042000	168000000	78993000	51422000	64884000	32731000	71930000	57760000	20039000	82658000	64724000	89543000	102000000	24784000	55437000	76782000	65181000	89228000	66345000	89024000	77214000	85104000	50604000	78213000	63179000	129000000	57648000	66181000
sp|P48735|IDHP_HUMAN	0	0	0	0	0	0	0	0	0	0	0	0	0	0	1687400	0	390690	0	0	0	134340	432180	0	804390	0	1345600	0	1064000	631250	576690	1261200	0	0	450010	0	0	442250	3131800	0	579820	468160	199530	216340	176550	316500	228120	429710	0	0
sp|P49327|FAS_HUMAN	0	0	0	0	0	0	0	0	0	0	0	0	0	0	0	0	187690	0	0	363720	122450	221890	438690	0	423440	46513	115870	720860	296030	392130	757120	177620	589790	1805300	414090	500290	557660	0	1992000	3757200	1375900	1895000	2851900	1313200	5613200	1085600	7899800	5729100	1709800
sp|Q16777|H2A2C_HUMAN;sp|Q6FI13|H2A2A_HUMAN	0	0	0	0	0	0	0	0	0	0	0	26651000	0	0	0	0	0	0	0	0	0	0	15466000	0	0	0	0	0	5842200	0	0	0	0	0	0	0	5276400	0	0	0	0	77539000	0	0	5224200	0	10867000	1219200	0
sp|P60660|MYL6_HUMAN	0	0	0	0	0	0	0	0	0	0	0	0	0	0	0	0	0	0	751750	0	0	0	0	0	0	1999700	0	2790600	405650	3371000	1377200	1831000	1591500	887040	2633000	1025200	1038600	3843600	866310	744400	795780	1621000	1196500	560010	1301200	3672100	1829600	1624800	5434800
sp|Q52LJ0|FA98B_HUMAN	0	0	0	0	0	0	0	0	0	0	0	0	0	0	0	0	0	0	0	0	0	0	0	0	0	0	0	0	0	0	0	0	0	359520	0	0	0	0	0	0	0	0	0	0	1610400	852510	409270	330850	0
sp|P22392|NDKB_HUMAN;sp|O60361|NDK8_HUMAN	0	0	0	0	0	0	0	0	0	0	160500	2024200	941290	1706900	0	0	566740	331000	0	1674000	527930	0	1429400	737080	3033700	5058800	467440	918330	3516100	650580	3107900	1325500	2286500	1019100	865850	2010200	975240	727270	3273200	414770	2532400	737720	3330900	1026200	2330200	412840	8264600	1842900	2910200
sp|P08238|HS90B_HUMAN	0	0	0	0	589460	1985200	2380000	1347000	872210	694450	0	1555300	535450	4638700	1415700	963910	2073300	1319800	5159200	2528200	869970	2098700	1074700	2478600	1968500	1660100	2464200	3164100	1285400	4903400	2786200	1724800	3264300	2474400	3159600	2803200	3134000	2555500	4393700	3499300	4582400	8291800	9561200	3237000	6515900	13254000	12681000	8512200	4012100
sp|Q9Y6X4|F169A_HUMAN	0	0	0	0	0	0	0	0	0	0	0	0	0	0	0	0	0	0	0	0	0	0	0	0	0	0	0	0	0	0	0	0	0	0	0	0	0	0	0	349600	0	326880	0	0	0	0	0	158810	0
sp|P30041|PRDX6_HUMAN	0	0	0	0	0	0	0	0	0	0	0	0	125900	6114200	776680	804370	0	0	0	0	0	0	0	0	369790	7614500	0	0	322960	334880	1605100	275680	5297100	0	1671600	7807100	632260	2579200	1770400	0	232460	0	552500	200560	358340	0	1671000	676690	10283000
sp|P01833|PIGR_HUMAN	0	617300	0	1557700	0	0	0	1282400	0	0	0	0	0	0	1824300	5452300	0	342610	736660	0	0	63266	1229900	2147800	15865000	331670	0	2210600	0	0	1291000	2158900	3063700	0	3973600	7770200	514050	0	1701000	0	620590	254080	0	0	328560	1656800	1299700	403020	20596000
sp|P07686|HEXB_HUMAN	0	0	0	0	0	0	0	1604500	1032000	0	1270700	0	0	0	0	0	0	0	0	0	1517200	0	0	0	0	3017000	1650100	0	0	0	0	0	0	0	6309100	992540	0	0	0	0	1968200	0	0	0	0	0	0	0	9203500
sp|P25705|ATPA_HUMAN	1216100	0	0	0	1563600	535850	17560000	151740	669080	5890200	183310	6717000	320050	444700	24165000	215450	15093000	6113200	4762500	2172800	4460900	15622000	14802000	10526000	2111400	8412700	5111700	5159000	2011900	7905900	1596600	2535900	1041500	10869000	6799400	829990	5645000	32857000	7119400	13400000	11923000	6408600	5477100	7105100	1571500	7650700	12516000	848270	7316900
sp|Q99426|TBCB_HUMAN	0	0	0	0	0	0	0	0	0	0	0	0	0	0	0	0	0	489620	533050	0	0	1262400	2599000	463440	445800	158150	637730	385880	0	270260	1069700	451750	1139100	0	410780	578110	297900	178400	612500	2092100	463640	199050	560880	1815400	4255100	643070	630810	3469700	145530
sp|P60468|SC61B_HUMAN	0	0	0	0	0	0	0	0	0	0	0	0	0	0	0	0	0	0	0	0	0	0	0	0	0	0	0	0	0	0	0	0	0	0	0	0	362590	0	0	0	510810	0	323450	0	0	1409400	1064000	0	0
sp|O14818|PSA7_HUMAN	0	0	738500	0	0	0	0	0	717430	0	1447700	3398600	572330	1554000	0	0	0	374510	0	460490	1024300	0	492310	629130	1578300	897120	715610	1239800	585820	904260	1085800	621190	1511100	644250	1343800	2531500	664840	737040	1133800	649880	930570	873870	686630	1217400	902680	410280	754440	927840	3793600
sp|Q13263|TIF1B_HUMAN	0	0	0	0	0	0	0	0	0	0	0	0	0	0	0	738120	310010	371760	0	0	0	342300	0	208440	0	0	657870	0	0	205780	0	200060	230790	108250	151000	218660	445640	495760	321920	1200500	928050	676790	901640	727140	703030	1086600	1163500	920000	122540
sp|P47929|LEG7_HUMAN	0	0	0	0	0	2558700	0	257780	0	0	468170	0	5068100	0	372530	1038300	0	667730	0	0	5337600	214870	0	0	1958400	0	210480	1130500	6408200	1191900	325970	688070	1225500	0	1558900	260860	266780	243560	565000	0	632190	0	441120	990760	229870	173140	0	0	8914400
sp|Q9BZZ5|API5_HUMAN	0	0	0	0	0	0	0	0	0	0	0	0	0	0	0	0	0	0	0	0	0	0	0	0	0	0	0	0	0	0	0	0	0	0	0	0	0	0	273450	0	290250	379370	269200	195850	670620	701660	601280	934000	115720
sp|Q05682|CALD1_HUMAN	0	0	0	0	0	0	0	0	0	0	0	0	0	285760	0	0	0	0	0	0	0	0	0	0	0	348880	0	1513100	0	0	0	150840	0	0	0	0	0	0	0	0	0	0	0	0	0	391330	0	558840	0
sp|Q7Z6L0|PRRT2_HUMAN	0	0	0	0	0	0	0	0	0	0	0	0	0	0	0	0	0	0	0	0	0	0	0	0	0	0	0	0	0	0	0	0	0	574550	0	0	0	184420	0	763450	0	0	0	199480	0	0	0	0	0
sp|P55084|ECHB_HUMAN	0	0	0	0	0	0	0	0	0	0	0	0	0	0	704890	0	0	0	0	0	0	0	0	0	0	0	0	0	0	0	0	0	0	0	206380	0	237280	1905500	420770	0	489070	0	576570	162150	0	208000	3329900	0	858520
sp|Q16378|PROL4_HUMAN	2607300	0	0	0	0	0	0	1816100	3917900	0	0	0	5275100	0	9293100	0	0	898750	0	0	0	0	284430	426050	0	0	0	0	0	1108600	0	347730	0	0	16570000	1048400	0	0	890360	0	339500	0	0	0	0	0	1296100	164910	786810
sp|O94826|TOM70_HUMAN	0	0	0	0	0	0	0	0	0	0	0	0	0	0	0	0	0	0	0	0	0	538300	0	0	0	0	0	0	0	0	0	0	0	0	0	0	0	162260	0	138730	0	356040	0	77720	140700	105380	202730	0	0
sp|P61086|UBE2K_HUMAN	0	0	0	0	0	0	0	0	0	0	0	0	0	0	0	0	0	0	0	0	0	0	0	0	0	0	0	0	0	0	0	0	0	0	0	0	0	0	516610	0	0	0	0	0	976590	0	0	0	205420
sp|P28161|GSTM2_HUMAN	0	0	0	0	0	0	0	0	0	0	0	0	0	3013700	0	0	0	0	0	0	0	0	0	0	0	2885400	0	0	0	0	315130	0	0	0	354930	1524700	0	596760	1658700	0	0	0	1650100	0	0	209160	771940	0	942930
sp|P07900|HS90A_HUMAN	985140	153650	520400	413710	1983300	1676700	4403600	3292100	3365800	4070300	146490	8213900	2321900	16547000	5540300	3062600	6801700	2106100	9600200	5903300	1938200	6647200	8294800	4499800	5930100	5305300	7227800	9201800	5406600	11029000	8789900	4733400	10425000	4812600	5999300	8245500	9128800	4185600	12589000	9291700	12197000	28446000	24438000	7933600	15056000	27915000	27032000	32136000	11629000
sp|P31944|CASPE_HUMAN	4832400	7015100	10101000	4830800	262510	5594200	325090	7064600	5368000	0	17917000	0	8763300	0	15581000	13911000	2795400	13652000	5634400	3773200	21949000	4518200	9772800	6226900	29749000	1541200	8345600	5233700	11099000	10810000	1683800	13736000	8030300	2468800	35568000	23821000	5926300	6523700	12259000	3008800	12418000	2684800	3966500	7329400	5736900	3656900	2720100	9407900	3162500
sp|P30153|2AAA_HUMAN	0	0	0	0	0	0	0	0	0	0	0	0	0	0	0	0	0	0	2132100	868810	0	1334200	0	638590	0	381500	0	277750	561330	2315700	993600	625960	1576600	1001400	315220	998300	2013400	160610	1147000	1612300	1192400	2389000	3424100	945900	6126400	2788800	2827000	5011600	1134900
sp|Q86WG3|ATCAY_HUMAN	0	0	0	0	0	0	0	0	0	0	0	0	0	1495300	0	0	0	0	0	0	0	0	0	505140	0	0	0	0	0	1978800	0	0	0	0	0	0	0	0	0	0	0	0	0	555100	0	715270	0	0	0
sp|Q99623|PHB2_HUMAN	0	0	0	0	0	0	0	0	0	19734	0	0	0	0	648880	0	125880	0	4617200	89325	79190	246190	1944000	204750	49509	219240	0	164010	2005900	0	0	0	0	1994800	102090	0	8240900	841990	19781000	490760	15374000	2310000	22176000	0	2779100	652740	101000000	2384800	404970
sp|Q9UIJ7|KAD3_HUMAN	0	0	0	0	0	0	0	0	0	0	0	0	0	0	607780	0	0	0	0	0	0	0	0	0	0	0	0	0	0	0	883180	0	0	0	0	0	0	826320	571720	0	538250	0	0	0	0	0	376470	0	0
sp|Q9UI42|CBPA4_HUMAN	0	0	0	0	0	716030	0	0	543450	0	3376200	0	1903500	0	0	2201300	0	1030500	0	0	628740	0	0	638890	3443900	0	965720	593510	0	0	0	1949900	1112800	0	4501600	3962000	0	0	3951900	0	0	0	0	1641000	443610	0	0	0	909970
sp|P68032|ACTC_HUMAN	0	0	0	2343600	0	0	0	3604500	3919400	12140000	0	1405000	8894200	57686000	0	0	40834000	8263200	13873000	4459300	13334000	14820000	61752000	28318000	16844000	45523000	4740800	47283000	14523000	10754000	36774000	4368600	1458500	24298000	3523400	2755700	25470000	7018200	4680300	11371000	31261000	18515000	19419000	11452000	15277000	27017000	34898000	13099000	14914000
sp|P61160|ARP2_HUMAN	0	0	0	0	242700	0	0	0	0	0	0	0	0	0	0	0	0	0	0	0	0	0	0	0	497500	185650	0	0	0	464980	282580	619910	679040	154110	0	353120	147450	330870	496080	566650	164610	644200	435350	392290	1087400	955160	461090	1533000	892240
sp|P35611|ADDA_HUMAN	0	0	0	0	0	0	0	0	0	0	0	0	0	399140	0	0	0	0	0	0	110760	0	427450	0	0	130250	0	0	0	606350	0	530700	351000	196790	168760	481490	80147	937760	158930	480560	383490	459590	116710	395220	468070	230950	0	1672000	178310
sp|Q92520|FAM3C_HUMAN	0	0	0	0	0	0	0	0	0	0	0	0	0	0	0	0	0	0	0	0	0	0	0	0	0	0	0	0	0	0	0	0	0	414780	0	0	568040	0	0	0	258050	0	307490	0	0	0	185780	0	0
sp|P16615|AT2A2_HUMAN	0	0	0	0	0	0	0	0	0	0	0	0	0	8188600	4052200	0	0	0	3218700	0	0	0	0	0	0	0	0	0	0	0	0	0	0	0	0	0	1216400	8567100	0	1956300	2730000	2824800	1922800	1569600	0	3188400	1677500	0	2059700
sp|P55209|NP1L1_HUMAN	0	0	0	0	0	0	0	0	0	0	0	0	0	0	0	0	0	0	0	0	0	0	0	0	0	0	0	0	0	0	0	0	0	1360900	0	0	0	0	1818900	0	0	1166100	2388500	0	0	1883400	3994300	1401200	0
sp|P55769|NH2L1_HUMAN	0	0	0	0	0	0	0	0	0	0	0	0	0	0	0	0	0	0	0	0	0	0	0	0	0	0	0	0	0	0	0	0	0	652330	0	0	0	0	0	492690	0	240180	323850	224420	0	0	906000	0	0
sp|P00338|LDHA_HUMAN	0	0	1025000	0	1153500	1097600	604650	0	1510800	0	0	20960000	1101700	2716000	3689400	1834500	671260	0	0	281570	1449500	0	780230	421530	3227200	8094600	0	1970800	3519100	611250	2346200	1637300	2404200	612330	3835000	3243500	1031800	898650	2682500	0	1612700	1030400	2850900	302680	1215500	961600	4437500	1061000	29428000
sp|P13645|K1C10_HUMAN;CON__P13645	947000000	1470000000	4240000000	1180000000	46464000	737000000	63694000	964000000	825000000	510000000	2850000000	169000000	1280000000	14163000	444000000	1830000000	128000000	943000000	781000000	850000000	1520000000	887000000	1230000000	979000000	430000000	23582000	1240000000	1390000000	1300000000	63998000	695000000	869000000	687000000	502000000	891000000	1260000000	485000000	559000000	944000000	461000000	937000000	275000000	579000000	3210000000	1200000000	508000000	96290000	148000000	696000000
sp|Q9NTK5|OLA1_HUMAN	0	0	0	0	0	0	0	0	0	0	0	0	0	0	0	0	0	0	549780	380380	0	0	0	0	0	0	983240	824730	934940	0	374810	0	1202700	517850	544820	1095200	1176500	0	854720	632690	818140	1958400	1449900	283770	579740	3165800	2161000	1944400	1294900
sp|Q9BPW8|NIPS1_HUMAN	0	0	0	0	0	0	0	0	0	0	0	0	0	0	0	0	0	1664100	0	0	0	640300	0	0	0	0	0	413090	0	0	0	0	0	0	0	0	987700	619920	526380	704500	913520	648090	616850	0	0	278180	859450	0	0
sp|P61764|STXB1_HUMAN	0	0	0	0	0	373330	0	0	0	461860	307940	0	0	0	0	0	1707500	425650	0	790900	473470	2171600	1022100	669080	918360	0	340360	833620	0	277330	353170	321840	481640	1893500	335070	524930	752570	860430	810280	3312800	1423800	1258900	791300	1820800	2585200	1393500	1180700	1641600	130580
sp|P61266|STX1B_HUMAN	0	0	0	0	0	129500	0	0	0	363580	0	188580	0	0	808380	0	0	0	0	0	172430	1389500	0	75625	0	0	0	195660	83794	0	0	0	107470	1741900	98985	161460	345290	745750	147230	1861900	524450	113770	162690	625200	47613	158230	616350	30552	128070
sp|P01591|IGJ_HUMAN	0	0	0	0	0	0	0	1196100	0	0	0	3484300	563570	0	2593900	2600700	0	0	0	0	0	0	634230	2175800	5556200	0	0	0	0	1395800	0	1649100	2826900	0	2399300	7696100	0	286230	609880	0	0	999640	0	0	214010	325260	0	0	3708700
sp|Q13098|CSN1_HUMAN	0	0	0	0	0	0	0	0	0	0	0	0	0	0	0	0	0	0	0	0	0	0	0	0	0	0	0	0	0	0	0	0	0	0	0	216380	0	0	260090	367640	0	0	0	0	314490	349420	0	502700	0
sp|Q5SW79|CE170_HUMAN	0	0	0	0	0	0	0	0	0	134620	0	0	0	0	0	0	0	0	0	0	0	0	94115	0	0	0	0	0	0	0	0	0	0	0	0	0	0	0	148350	169480	0	0	0	211360	678710	135590	120370	98328	0
sp|Q01518|CAP1_HUMAN	0	0	0	0	0	0	0	0	0	0	0	324880	0	0	0	0	0	0	0	0	0	0	0	0	1282800	471130	0	0	275220	0	362380	0	277300	1098900	361510	782160	513950	287380	134150	0	0	745780	0	320790	611400	1073300	768540	2234800	5720800
sp|Q86UE4|LYRIC_HUMAN	0	0	0	0	0	0	0	0	0	0	0	0	0	0	0	0	0	0	0	0	0	0	0	0	0	0	0	0	0	0	0	0	0	0	0	0	0	0	0	768760	1266600	0	8442300	0	0	772660	5858900	2630200	220340
sp|P39687|AN32A_HUMAN	0	0	0	0	137000000	0	15605000	0	0	0	0	0	0	139000000	0	0	0	0	0	0	0	0	0	0	0	18211000	0	0	0	0	0	0	0	0	0	10617000	0	0	0	0	0	0	0	0	0	11980000	0	9474000	5961900
sp|P07954|FUMH_HUMAN	0	0	0	0	0	0	0	0	0	0	0	0	0	0	0	0	0	0	0	0	1720000	0	1271600	0	0	1804200	0	940040	0	0	1133700	0	0	0	0	306740	793260	1051900	0	0	0	1424100	651040	0	0	0	1418000	507070	1388600
sp|Q13093|PAFA_HUMAN	0	0	0	0	0	0	28167000	0	0	0	0	0	0	0	0	846240	0	0	0	0	0	0	0	0	0	0	0	0	0	0	0	720370	0	0	6011800	0	0	2713400	0	0	0	0	0	0	0	0	0	0	1481000
sp|Q96PU8|QKI_HUMAN	0	0	0	0	0	0	0	0	0	0	0	0	0	0	0	0	0	0	0	0	0	0	0	0	0	0	0	0	0	621130	0	0	390280	0	0	0	0	613920	0	0	0	0	0	492780	0	513820	0	649220	0
sp|Q96JE9|MAP6_HUMAN	0	0	0	0	0	0	0	0	0	0	0	0	0	0	0	0	0	0	0	0	0	0	0	0	0	0	0	0	0	0	0	0	0	0	0	0	0	0	112660	72678	73268	78736	0	712130	1110400	193560	0	429570	0
sp|P10619|PPGB_HUMAN	0	0	0	0	0	0	0	0	0	0	405490	0	440420	0	0	538620	0	0	0	0	0	0	0	0	533190	0	0	0	0	0	0	322780	0	0	1278600	548930	691020	0	433700	0	0	0	0	699810	387310	0	0	276620	0
sp|P06702|S10A9_HUMAN	70059000	23933000	1775400	31007000	0	20949000	0	21806000	18108000	0	8478000	9149000	87006000	385190	15182000	34293000	9978100	32941000	34075000	6204500	188000000	13503000	19006000	24301000	61699000	1158900	90737000	7031900	47157000	24170000	5919400	18337000	12654000	2305300	27899000	14293000	7599000	5549800	19055000	4082600	52212000	4596200	20935000	582230	14534000	23647000	8109500	5196700	80209000
sp|Q13618|CUL3_HUMAN	0	0	0	0	0	0	0	0	0	0	0	0	0	0	0	0	0	0	0	0	0	0	0	0	0	0	0	0	0	0	0	0	0	0	0	0	0	0	0	0	0	0	0	0	0	0	0	0	62052
sp|P53396|ACLY_HUMAN	0	0	0	0	0	0	0	0	0	0	0	0	0	0	0	0	0	0	0	0	0	205170	0	234560	0	0	0	0	0	0	0	0	74528	0	0	136910	0	0	231840	404020	0	119080	0	200080	1164000	179540	564800	192590	822460
sp|Q08209|PP2BA_HUMAN	0	0	0	0	0	269980	0	0	0	0	0	0	0	0	0	0	0	0	0	0	0	0	0	0	0	0	0	0	0	0	0	0	0	0	0	131890	0	0	263310	0	254890	0	0	0	305250	128440	115320	214340	103940
sp|P02788|TRFL_HUMAN	13440000	0	0	0	0	26832000	8320000	13202000	18636000	0	119840	8976400	10737000	0	12178000	3603400	3031200	5380000	0	692990	883700	4066600	896200	8433500	8395600	0	1621900	2028400	633360	4191900	897140	3838900	6939100	0	24859000	23295000	0	2176400	8517900	474150	1895900	2771100	0	0	745980	1089000	3235800	483450	4093500
sp|Q7Z794|K2C1B_HUMAN;CON__Q7Z794	6178300	24718000	81703000	11179000	0	30780000	0	35066000	22046000	6129100	58697000	0	12054000	6405800	8167000	29952000	0	9320000	10217000	21775000	130000000	11212000	7977700	39579000	5291400	0	24760000	3049200	29013000	7450700	8083400	14729000	18783000	1777500	19101000	12257000	11043000	3379700	16399000	1114600	44476000	4757500	3386700	1027500	27249000	14934000	1391700	2196900	3580900
sp|Q15363|TMED2_HUMAN	0	0	0	0	0	0	0	0	0	0	0	0	0	0	0	0	0	0	0	0	0	0	0	0	0	0	0	0	0	0	0	0	0	0	0	0	0	0	0	0	0	419070	0	0	0	0	0	0	0
sp|P28074|PSB5_HUMAN	0	0	1271700	0	0	583590	0	0	0	0	1179500	2325200	350620	844180	0	0	0	394980	646750	0	1049200	0	7175600	650130	875960	366280	631160	0	1195100	515740	1196400	448450	700870	338140	297030	914920	786990	0	816880	1046300	963900	627670	667860	1266400	1093800	490680	495050	1201700	2593100
sp|O94979|SC31A_HUMAN	0	0	0	0	0	0	0	0	0	0	0	0	0	0	0	0	0	0	0	0	0	0	0	0	0	0	0	0	0	0	0	0	0	0	0	0	0	0	0	0	0	0	0	0	0	204400	0	276980	0
sp|Q9BRP8|PYM1_HUMAN	0	0	0	0	0	0	0	0	0	0	0	0	0	0	0	0	0	0	0	0	0	0	0	0	0	0	0	0	147450	0	0	0	0	0	0	0	0	0	316840	0	0	0	0	0	164980	0	0	220480	0
sp|P26447|S10A4_HUMAN	0	0	0	0	0	0	0	0	0	0	0	0	0	0	0	0	0	0	0	0	0	0	0	0	0	0	0	0	0	0	0	0	0	0	0	921550	699180	0	1688600	0	649020	293240	2327500	0	319610	0	4153900	0	1061400
sp|P00167|CYB5_HUMAN	0	0	0	0	0	0	0	0	0	0	0	0	0	0	0	0	0	0	0	0	0	0	0	0	0	509560	0	0	0	479620	0	0	0	0	0	0	510510	0	0	0	0	0	0	0	0	0	0	0	0
sp|P05556|ITB1_HUMAN	0	0	0	0	0	0	0	0	0	0	0	0	0	0	0	0	0	0	0	0	0	0	0	0	0	0	0	0	0	0	0	0	0	0	574450	0	0	1164200	438270	0	370470	0	494160	0	0	0	1676000	0	0
sp|P61019|RAB2A_HUMAN	0	0	0	0	0	0	0	0	0	0	0	0	0	0	654830	0	0	0	0	300740	0	0	0	0	0	0	0	367330	468790	0	208410	0	0	486710	0	184380	771020	1244900	1099300	0	894690	689640	963650	171040	528770	603220	575160	531710	1722200
sp|P13073|COX41_HUMAN	0	0	0	0	0	0	0	0	0	0	0	0	0	0	626920	0	0	0	0	0	320920	0	0	0	0	0	0	0	0	0	0	0	0	0	0	0	0	976850	585910	1354600	711820	0	250280	382840	0	0	861010	0	548380
sp|P35232|PHB_HUMAN	0	0	0	0	0	0	0	0	0	0	0	0	0	0	1534100	0	1429900	0	977050	213850	151320	886490	317560	1055600	0	285560	151740	125780	221640	0	0	0	0	1201300	532910	44789	996090	1996300	1372300	886600	2061600	1086700	1496900	323040	356670	1051000	4275000	201460	252790
sp|Q14315|FLNC_HUMAN	0	0	0	864640	0	2924800	0	617710	3021100	0	0	1718200	0	810800	0	408480	0	0	0	0	0	0	0	0	210660	186880	0	0	0	917730	0	1684700	2426100	0	647460	1086000	0	450260	322520	163670	305770	0	0	258480	0	342270	0	796340	1201300
sp|Q8TB36|GDAP1_HUMAN	0	0	0	0	0	0	0	0	0	0	0	0	0	0	0	0	0	0	0	0	0	438180	0	0	0	0	0	0	0	0	0	0	0	0	0	0	0	0	0	289220	0	386810	0	0	0	114810	171200	0	0
sp|Q15369|ELOC_HUMAN	0	0	0	0	0	0	0	0	0	0	0	0	0	0	0	0	0	0	0	0	0	0	0	0	0	0	0	0	0	0	0	0	0	0	0	0	0	0	0	0	0	0	0	0	0	0	0	0	0
sp|P35606|COPB2_HUMAN	0	0	0	0	0	1339200	0	0	0	0	0	0	0	0	0	0	0	0	0	0	0	0	0	0	0	0	0	0	0	0	0	0	0	0	0	0	0	0	0	277820	241120	0	450500	0	570190	448950	0	412940	264110
sp|Q15149|PLEC_HUMAN	0	2335100	5058500	0	1525900	3847400	2200000	2143000	463380	237540	1498400	0	1749900	2705800	0	8204700	0	335920	318250	0	7742300	1565600	552640	0	2219600	578130	224480	0	6356100	6191600	278190	10411000	6109400	1459900	5321300	6597400	2415700	20830000	3158300	833700	3196100	229410	1699200	2175800	3865500	1325700	9865400	18110000	6785400
sp|P05387|RLA2_HUMAN	0	0	0	910320	0	0	0	737710	0	1594000	0	0	2095500	1893800	2337800	1582800	2313700	1867100	2355200	0	2288300	1019700	0	738630	3273800	2097200	1435100	3572900	772100	4737700	1511600	840120	1581500	1974500	4087700	1607700	2395500	2867200	1126000	1942800	1726000	3490400	1750500	1318100	659270	3933900	1436400	2057600	4642600
sp|P12235|ADT1_HUMAN	0	0	0	0	0	0	0	0	0	0	0	0	0	0	0	0	0	0	0	0	0	0	0	379590	0	0	0	0	0	0	0	0	0	0	0	0	0	1802900	0	0	745540	885400	0	0	0	0	0	0	0
sp|P50402|EMD_HUMAN	0	0	0	0	0	0	0	0	0	0	0	0	0	0	0	0	0	0	0	0	0	0	0	0	0	0	0	0	0	0	0	0	0	0	0	0	207460	0	350250	372160	651210	0	393740	295580	0	0	851860	0	0
sp|P51572|BAP31_HUMAN	0	0	0	0	0	0	0	0	0	0	0	0	0	0	0	0	0	0	0	0	0	0	0	0	0	0	0	0	0	0	0	0	0	0	0	0	0	0	0	435070	289060	197000	0	0	0	0	0	0	368670
sp|Q06323|PSME1_HUMAN	0	0	0	0	0	0	0	0	0	0	0	0	0	0	0	0	0	0	0	0	0	0	0	0	0	0	0	0	0	100650	125670	0	307420	0	0	0	0	0	0	0	83996	135500	78262	61345	0	120990	120530	175670	709410
sp|P52907|CAZA1_HUMAN	0	0	0	0	0	0	0	0	0	0	0	0	0	0	0	294930	0	0	0	321460	0	0	0	0	0	0	0	0	0	0	0	277270	0	0	269700	256530	0	230110	339500	0	0	399770	430980	306740	939510	508850	521630	1001200	1233600
sp|P17987|TCPA_HUMAN	0	0	0	0	1116200	0	1031800	433920	437940	0	0	0	0	206380	0	0	518720	0	1458100	0	0	0	0	521090	160370	442150	654450	776710	236190	1588900	655270	877780	611360	711740	799880	756960	766860	405750	499590	1204500	834420	2291700	1941700	720900	1302600	2666000	556300	2562500	1014100
sp|Q13838|DX39B_HUMAN	0	0	0	0	371820	0	788360	0	0	0	0	0	0	0	0	216620	1226400	148790	0	839310	184410	0	1106700	411730	0	0	0	303500	186090	1276500	286990	1304200	1987000	0	1710600	1894600	487310	303920	798190	974150	1210100	1165400	878680	817450	2877100	1522000	1019600	2308100	1284600
sp|Q71UI9|H2AV_HUMAN;sp|P0C0S5|H2AZ_HUMAN	0	0	0	0	2560500	0	0	0	0	8464600	0	0	0	0	0	0	22306000	5923300	1443200	0	479380	1257900	24497000	0	0	0	0	0	0	0	0	0	0	2008100	0	0	3430600	12645000	1225600	7784300	2611700	1856500	2337300	709290	1225000	3300400	1351200	0	0
sp|P68036|UB2L3_HUMAN;sp|A0A1B0GUS4|UB2L5_HUMAN	0	0	0	0	0	0	0	0	0	0	0	0	0	0	0	0	0	0	0	1523900	0	0	2822500	0	0	0	0	0	0	0	0	0	0	0	0	0	0	0	345380	0	0	0	0	0	1669500	0	688470	1983500	557910
sp|P35080|PROF2_HUMAN	0	0	0	0	0	0	0	0	0	0	0	2805100	0	0	0	0	0	0	939570	1720800	0	0	0	0	0	0	0	631050	1077800	986340	0	2749000	2486600	1574700	893890	2986400	0	0	2169500	1839600	585910	1759700	1028300	1192700	3046300	1530100	1789800	4352800	1129600
sp|P29218|IMPA1_HUMAN	0	0	0	0	0	0	0	0	0	0	240610	615180	0	0	0	0	0	0	0	0	0	0	0	0	0	0	0	0	0	0	469470	0	556220	0	0	564550	0	0	0	0	0	0	0	346440	0	0	0	0	1081700
sp|Q9NQW7|XPP1_HUMAN	0	0	0	0	0	0	0	0	0	0	0	0	0	0	0	0	0	0	0	0	0	0	0	0	0	0	0	158200	0	0	50089	0	59237	0	0	0	0	0	0	0	0	75364	0	0	136080	0	82694	287610	68115
sp|P16298|PP2BB_HUMAN	0	0	0	0	0	0	0	0	0	0	0	0	0	0	0	0	0	0	0	0	0	0	0	0	0	0	0	0	0	0	0	0	83619	0	0	79099	0	0	0	0	0	382200	0	93292	214880	0	0	292640	75700
sp|Q9UJZ1|STML2_HUMAN	0	0	0	0	0	0	0	0	0	0	0	0	0	0	0	0	0	0	0	0	0	0	0	0	0	0	0	0	0	0	0	0	0	0	0	0	0	910260	0	535750	0	0	0	0	0	0	613160	0	0
sp|Q92973|TNPO1_HUMAN	0	0	0	0	0	0	0	0	0	0	0	0	0	0	0	0	0	0	0	0	0	0	0	0	0	0	0	0	0	0	0	0	0	0	0	227070	0	0	0	186970	0	0	210510	239580	304220	0	353690	304220	162210
sp|P52597|HNRPF_HUMAN	0	0	0	0	0	0	0	0	0	0	0	0	0	0	0	0	0	0	0	0	0	0	0	0	0	0	0	0	0	0	0	394330	350730	0	0	0	0	0	287520	0	462080	318320	0	582910	593850	546820	1133600	952660	266130
sp|P51665|PSMD7_HUMAN	0	0	0	0	0	0	0	0	0	0	0	0	0	0	0	0	0	0	0	0	0	0	0	0	0	0	0	0	480810	0	0	0	0	1171400	415420	0	1108100	0	963030	0	1335700	1458600	1470800	0	498220	1137700	1882500	1433500	907490
sp|Q6ZU35|CRAD_HUMAN	0	0	0	0	0	0	0	0	0	0	0	0	0	0	0	0	0	0	0	0	0	0	0	0	0	0	0	0	0	0	0	0	0	0	0	0	0	0	0	0	0	0	0	0	125390	0	0	222600	0
sp|Q93009|UBP7_HUMAN	0	0	0	0	0	0	0	0	0	0	0	0	0	0	0	0	0	0	0	0	294470	0	0	0	0	0	0	0	0	0	0	0	0	0	0	0	0	0	0	0	208460	0	0	0	290680	172790	0	154100	0
sp|Q96BM9|ARL8A_HUMAN	0	0	0	0	0	0	0	0	0	0	0	0	0	0	0	0	0	0	0	0	0	0	0	0	0	0	0	0	0	1503500	0	0	0	0	1466300	0	0	717430	0	0	0	1074900	0	0	2099000	752530	0	762640	840910
sp|P25815|S100P_HUMAN	0	0	0	0	0	184610	0	0	0	0	0	0	0	0	0	490940	0	0	0	0	121310	0	0	0	603380	0	324510	0	364550	0	0	0	339500	0	2123300	249700	0	0	302920	0	298310	0	0	0	330300	150850	0	0	2059100
sp|P08247|SYPH_HUMAN	0	0	0	0	0	0	0	0	0	0	0	0	0	0	0	0	0	0	0	0	0	0	0	0	0	0	0	0	0	0	0	0	0	734300	0	0	0	0	0	0	148550	0	0	0	0	0	0	0	0
sp|Q99798|ACON_HUMAN	0	0	0	0	0	0	0	0	0	0	0	0	0	0	25528000	0	6939600	53681000	6245100	1655600	5649900	4432200	11124000	11586000	627360	9414400	33778000	14702000	0	3079100	26868000	3205100	2283900	10199000	2543100	1288700	4630100	26759000	3490800	9270900	4540000	6960400	4144200	3350700	4126200	3540300	3723100	2419200	2767400
sp|O75915|PRAF3_HUMAN	0	0	0	0	0	0	0	0	0	0	0	0	0	0	0	0	0	0	0	0	0	0	0	0	0	0	0	0	0	0	0	0	0	763620	0	0	0	0	0	917030	0	1703000	520670	455000	0	654980	0	0	104350
sp|O60313|OPA1_HUMAN	0	0	0	0	0	0	0	0	0	0	0	0	0	0	0	0	0	0	0	0	0	0	0	0	0	0	0	0	0	0	0	0	0	0	0	0	0	0	0	253990	112460	0	0	0	0	0	91785	0	0
sp|P62879|GBB2_HUMAN	0	0	0	0	0	0	0	0	0	0	0	0	0	0	0	0	0	0	0	0	0	0	0	686340	0	0	0	0	0	0	0	0	0	0	0	0	0	0	0	0	0	0	0	0	0	0	0	0	0
sp|Q9H299|SH3L3_HUMAN	0	0	0	0	0	0	0	0	0	0	0	0	0	0	0	0	0	0	0	0	0	0	0	0	0	0	0	0	0	0	0	0	0	0	0	0	0	0	0	0	0	544020	0	0	0	0	0	0	540220
sp|P04843|RPN1_HUMAN	0	0	0	0	0	0	0	0	0	0	0	0	0	0	0	0	575150	0	0	0	0	0	0	0	0	0	0	0	0	0	0	0	0	881970	0	0	423750	961340	158600	1260600	1880600	1214000	672960	172110	0	1376800	322430	0	927640
sp|P32969|RL9_HUMAN	0	0	0	0	0	0	0	0	0	0	0	0	0	0	0	0	0	0	0	0	0	0	0	0	0	0	0	0	0	0	0	0	0	0	0	0	0	1596300	0	0	1655900	0	0	0	0	1227000	0	0	1603300
sp|P41250|GARS_HUMAN	0	0	0	0	0	0	0	0	0	0	0	0	0	0	0	609900	0	0	0	0	0	101100	911920	0	208950	0	0	0	66381	0	120490	299810	196070	190790	110080	240800	295840	49879	291080	406920	279560	216300	453850	65514	1301900	664920	165890	1208000	258780
sp|P07737|PROF1_HUMAN	0	0	0	0	0	0	0	0	0	0	0	1593500	543800	0	0	1046200	0	0	0	1678900	595930	869950	782970	803300	2498400	1972100	1206600	570020	896430	0	5059600	1857800	2769900	913610	1804500	2938900	991860	2024100	1895800	2301500	1148800	0	1024200	1271200	3160400	362130	2799700	10553000	9919900
sp|P02768|ALBU_HUMAN;CON__P02768-1	6002900	0	185200	2957000	4995600	7483700	7138900	6742000	5022000	0	12800000	2249800	6018200	597890	13758000	6223900	750690	6066600	2945200	1332400	684780	315170	2919900	18927000	9736700	276420	5031200	1306200	2086700	12503000	599080	13332000	8672000	1437900	39061000	5750100	4240600	3315100	15468000	1296300	10329000	1141800	10553000	431670	2958200	1734900	1646800	1912800	6819500
sp|Q12860|CNTN1_HUMAN	0	0	0	0	0	0	0	0	0	0	0	0	0	0	0	0	113400	0	0	0	0	1029900	0	44661	0	86071	292250	0	0	0	0	90088	0	1088400	36081	0	76289	175970	37399	1114200	211450	157910	132390	223800	44197	55077	203580	0	38703
sp|Q92841|DDX17_HUMAN	0	0	0	0	0	0	0	0	201770	0	0	0	0	0	0	0	880980	485100	501280	0	0	293990	0	0	352260	0	396030	0	0	504060	0	171400	174120	0	198830	199370	323850	101580	177910	983580	604460	949320	784160	493260	1015900	1171700	462400	1095500	189080
sp|Q9UMX0|UBQL1_HUMAN	0	0	0	0	421970	0	0	0	0	0	0	0	0	0	0	0	0	0	0	0	0	0	0	0	0	0	223220	0	0	0	145600	0	0	0	207640	0	0	0	0	268490	260330	799480	496600	423510	1064100	1720500	275960	1371000	177450
sp|Q9UBB6|NCDN_HUMAN	0	0	0	0	0	0	0	0	0	0	0	0	0	0	0	0	0	0	0	0	0	0	0	0	0	0	0	0	0	0	0	0	0	0	0	0	0	0	0	0	282210	185530	179580	0	950430	0	169330	0	0
sp|Q9Y281|COF2_HUMAN	0	0	0	0	0	0	0	0	0	0	0	0	0	0	0	0	0	0	0	374240	617590	0	0	0	0	0	0	0	0	0	358520	0	1380000	0	0	0	0	0	0	0	0	0	0	0	525990	0	551990	0	499600
sp|Q96HS1|PGAM5_HUMAN	0	0	861420	0	0	0	0	0	0	0	0	0	0	0	0	0	0	0	0	0	0	0	0	0	0	0	0	0	0	0	0	0	0	0	0	0	0	0	0	0	0	0	0	552170	0	0	825830	0	0
sp|O75964|ATP5L_HUMAN	0	0	0	0	0	0	0	0	0	0	0	0	0	0	0	0	0	0	0	0	0	0	0	0	0	0	0	0	0	0	0	0	0	0	0	0	0	0	0	0	0	0	0	0	0	0	0	0	366590
sp|O43169|CYB5B_HUMAN	0	0	0	0	0	0	0	0	0	0	0	0	0	0	0	0	0	0	0	0	0	0	0	0	0	0	0	0	0	0	0	0	0	1544200	0	0	0	0	0	1204600	1333100	1161600	1130900	0	0	944730	1349900	1719100	0
sp|P16070|CD44_HUMAN	0	0	0	0	0	0	0	0	0	0	0	0	0	0	0	0	0	0	0	0	0	0	0	0	0	0	0	0	0	0	0	0	0	0	0	0	0	259950	145530	0	0	0	247550	0	0	0	416650	0	0
sp|P63098|CANB1_HUMAN	0	0	0	0	0	0	0	0	0	0	0	0	0	0	0	0	0	0	0	0	0	0	0	0	0	0	0	0	0	0	0	0	0	0	109960	389510	0	0	661420	0	0	0	0	0	205890	0	0	295060	0
sp|P24539|AT5F1_HUMAN	0	0	0	0	0	0	0	0	0	0	0	0	0	0	0	0	807640	0	391680	0	205250	556340	0	435110	0	0	0	243120	182100	0	92894	0	0	0	0	0	247750	0	250810	1138100	1339000	657690	254150	125910	0	294100	154190	0	324730
sp|P53634|CATC_HUMAN	0	0	0	0	0	0	0	0	0	0	0	0	363490	0	0	0	0	265300	0	0	0	0	174570	0	0	0	216090	0	0	0	0	0	0	0	438810	0	0	0	0	0	244690	0	0	2084300	125470	0	176090	0	0
sp|P84103|SRSF3_HUMAN	0	0	0	0	0	0	0	0	0	0	0	0	0	0	0	0	2684400	0	719260	0	0	665930	0	638390	0	0	821380	0	175590	0	0	829460	0	510020	358860	280240	538280	537440	1772300	2596100	2044700	1703500	2180300	1402700	229400	1742600	4824800	617970	405930
sp|P02787|TRFE_HUMAN	11835000	0	0	199020	6676000	9249900	31426000	4397900	4103200	0	0	576230	37187000	116000000	12382000	1600200	540330	1179600	66550000	9610300	104210	334420	7762600	514480	1148800	1220100	304830	366740	5181400	76151000	349130	26779000	4462300	13498000	17178000	7075300	22049000	7165900	6060300	1913300	8822700	78226000	37221000	1940000	7974700	67059000	7562900	17791000	2145000
sp|Q12888|TP53B_HUMAN	0	0	0	0	0	0	0	0	0	0	0	0	0	0	0	0	0	0	0	0	0	0	0	0	0	0	301850	0	0	0	0	0	0	0	195180	0	0	54124	0	89087	107810	98039	0	37725	0	0	0	0	145610
sp|P16152|CBR1_HUMAN	0	0	0	0	0	0	0	0	0	0	0	0	0	0	0	0	0	0	0	0	0	0	0	0	0	0	0	0	0	0	497010	0	0	0	0	426710	0	0	0	686850	421680	0	587600	792200	716940	0	1481700	1171500	1747600
sp|O00299|CLIC1_HUMAN	0	0	0	0	0	0	0	0	0	0	0	0	0	0	0	0	0	0	0	0	0	0	292560	0	0	322190	0	0	0	0	435460	282540	630510	0	0	642280	606820	511530	295510	0	0	321760	960400	160600	106450	303150	1323400	352540	6231000
sp|Q01130|SRSF2_HUMAN	0	0	0	0	0	0	0	0	0	0	0	0	0	0	0	0	0	0	614780	0	0	0	0	0	0	0	0	0	0	0	0	0	0	0	0	0	0	252330	752070	1468400	0	658810	609920	267430	843010	392340	612410	238450	232760
sp|P29323|EPHB2_HUMAN	0	0	0	0	0	0	0	0	0	0	0	0	0	0	106000000	0	0	0	0	0	0	0	0	0	0	0	0	0	0	0	0	0	0	0	0	0	0	0	0	0	0	0	0	0	0	0	0	0	0
sp|Q15424|SAFB1_HUMAN	0	0	0	0	0	0	0	0	0	0	0	0	0	0	0	0	0	0	0	0	0	0	0	0	0	0	0	0	0	0	0	0	0	0	0	0	0	246140	0	558180	0	0	0	0	0	291800	295040	135130	0
sp|Q9P035|HACD3_HUMAN	0	0	0	0	0	0	0	0	0	0	0	0	0	0	0	0	1283400	0	0	0	0	0	0	0	0	0	0	0	0	0	0	0	0	759110	0	0	0	1798900	0	2031200	0	0	0	1839900	0	727110	0	0	0
sp|P08621|RU17_HUMAN	0	0	0	0	0	0	0	0	0	0	0	0	0	0	0	0	0	0	0	0	0	0	0	0	0	0	0	0	0	0	0	0	0	0	0	0	0	0	224250	362470	320350	0	602760	330900	0	293850	427800	653910	107430
sp|P84077|ARF1_HUMAN;sp|P61204|ARF3_HUMAN	0	0	0	0	0	0	1461100	0	0	0	0	679460	0	2962400	4666000	2239500	0	0	2585300	2069300	0	2752800	3660200	0	741010	1471500	0	1043100	1200100	4843400	2112800	2544300	3811100	10049000	5552100	3790200	7568300	4078300	2601800	5088100	2194500	8516100	7832800	4154100	12807000	12361000	5462800	7295700	7783500
sp|Q9P2K5|MYEF2_HUMAN	0	0	0	0	0	0	0	0	0	0	0	0	0	0	0	0	0	0	0	0	0	0	0	0	0	0	509980	0	0	0	0	0	0	217910	0	0	0	0	0	1062200	660520	536870	0	322080	0	364080	646800	152290	0
sp|P22061|PIMT_HUMAN	0	0	0	0	0	0	0	0	0	0	0	0	0	0	0	0	0	0	0	1042600	0	0	870360	0	0	0	0	0	0	0	821380	0	1602200	832280	0	815290	982730	0	387990	2020900	0	751410	0	780150	2504400	1075900	1308200	1812700	724920
sp|O43837|IDH3B_HUMAN	0	0	0	0	0	0	0	0	0	0	0	0	0	0	0	0	0	0	0	0	0	0	0	0	0	0	0	0	0	0	0	0	0	0	0	0	233160	0	289880	0	194500	0	308510	0	0	0	468700	0	0
sp|P35612|ADDB_HUMAN	0	0	0	0	0	0	0	0	0	0	0	0	0	0	0	0	0	0	0	0	82229	689960	0	233460	0	0	0	0	0	0	0	366380	183460	0	0	205340	0	105540	0	471240	293030	436730	192270	182840	530260	289970	0	671710	0
sp|O14745|NHRF1_HUMAN	0	0	0	0	0	0	0	0	0	0	0	0	0	0	0	263990	0	0	0	0	0	0	0	0	0	0	0	0	0	0	0	329040	460920	0	0	0	0	207790	0	0	0	0	0	0	0	0	0	355310	793870
sp|Q8NBX0|SCPDL_HUMAN	0	0	0	0	0	0	0	0	0	0	0	0	0	0	0	0	0	0	0	0	0	0	0	0	0	0	0	0	0	0	0	447740	0	0	0	0	0	0	0	281680	0	0	0	147220	0	0	0	0	0
sp|Q9UBS4|DJB11_HUMAN	0	0	0	0	0	0	0	0	0	0	0	0	0	0	0	0	0	0	0	0	0	0	0	0	0	0	0	0	0	0	0	0	0	0	0	0	317620	0	224390	0	236530	0	376950	0	0	0	329180	0	0
sp|Q9Y4I1|MYO5A_HUMAN	0	0	0	0	0	0	0	0	0	105030	0	0	0	0	0	0	0	0	0	0	0	100690	0	0	0	0	0	0	0	0	0	0	0	64524	0	0	86253	137870	0	299720	166560	0	0	53050	114990	71585	85132	0	69401
sp|Q9UGM3|DMBT1_HUMAN	1635500	0	0	0	0	548630	0	1509400	0	0	0	0	2741100	0	2163200	5409900	0	2713600	0	0	0	0	811100	2664000	15852000	0	0	572920	0	715850	0	1893200	3310300	0	4077100	13362000	0	0	0	0	0	484520	210320	0	0	0	0	0	55432000
sp|O43301|HS12A_HUMAN	0	0	0	0	0	0	0	0	0	0	0	0	0	0	0	0	0	0	0	0	0	0	0	0	0	0	0	0	0	0	0	0	0	0	0	0	0	0	0	96515	0	0	0	61701	324350	206850	0	75113	0
sp|P63241|IF5A1_HUMAN;sp|Q9GZV4|IF5A2_HUMAN;sp|Q6IS14|IF5AL_HUMAN	0	1941600	0	0	0	0	0	0	3538800	0	0	0	0	4613300	0	0	0	728770	4250300	2903200	0	3323000	2578900	1318500	0	1489900	7922100	1712700	1533400	7765800	2650000	4144900	4464900	2076300	3767800	4274800	4417300	0	2438600	4117700	2960400	4520700	3801300	4455100	6756000	7042700	3489800	12197000	3356900
sp|Q8WZA9|IRGQ_HUMAN	0	0	0	0	0	0	0	0	0	0	0	453330	0	0	0	0	0	0	0	476980	0	0	0	0	0	0	0	0	0	0	203740	0	0	137230	0	0	0	0	263260	519410	335830	0	325260	235070	1141700	312130	281810	506110	414090
sp|P62266|RS23_HUMAN	0	0	0	0	0	0	0	0	0	0	0	0	0	0	0	0	0	0	0	0	0	0	0	0	0	0	0	305210	0	0	0	0	0	0	0	0	0	0	0	0	0	557890	527400	0	0	246130	0	236030	0
sp|P09497|CLCB_HUMAN	0	0	0	0	0	0	0	0	0	0	0	0	0	0	0	651630	0	0	0	0	0	0	0	0	0	0	0	0	0	455520	0	0	0	0	264460	0	0	190390	0	162030	165400	0	0	287150	0	249960	0	696330	334840
sp|Q9C075|K1C23_HUMAN;CON__Q9C075	0	1796500	4915100	0	0	500510	0	577410	0	0	14074000	0	484070	0	0	2691300	0	647030	0	325810	3235600	0	721940	0	1499100	0	0	224770	3351500	0	0	2159800	2210700	0	1523400	3451900	1745200	251010	1429500	227000	2134100	0	487780	6476600	5143700	168340	0	0	1110300
sp|Q9NR45|SIAS_HUMAN	0	0	0	0	0	0	0	0	0	0	0	0	0	0	0	0	0	0	0	0	0	0	0	0	0	0	0	0	0	0	0	0	0	408590	0	0	0	0	0	0	0	0	0	0	0	0	390360	327980	0
sp|Q9UBC2|EP15R_HUMAN	0	0	0	0	0	0	0	0	0	0	0	0	0	0	0	0	0	0	0	0	0	0	0	0	0	0	0	0	0	0	0	0	0	0	0	0	0	0	0	0	0	0	0	0	0	0	0	179910	88510
sp|P49418|AMPH_HUMAN	0	0	0	385300	0	0	0	0	0	0	0	0	0	0	0	0	0	419210	0	0	0	1103800	0	565990	344070	0	163870	324990	0	0	323830	0	0	296050	0	126760	0	215990	0	1510900	298080	606830	496320	1038500	1908900	1211000	0	986150	106940
sp|Q13435|SF3B2_HUMAN	0	0	0	0	0	0	0	0	0	0	0	0	0	0	0	0	0	0	0	0	0	0	0	0	0	0	0	0	0	0	0	0	0	0	0	0	0	148250	0	486170	0	0	0	213840	0	0	565420	300440	0
sp|P16870|CBPE_HUMAN	0	0	0	0	0	0	0	0	0	0	0	0	0	0	0	1317400	0	0	668970	0	0	0	0	0	0	0	0	0	0	0	0	1539000	0	0	1035500	674140	726880	2045900	392000	418050	0	0	547770	385250	0	575680	916170	0	409250
sp|P62851|RS25_HUMAN	0	0	0	0	0	0	0	621090	0	0	0	981800	0	0	0	0	787910	0	1377400	0	0	0	413680	642900	0	518780	356230	0	0	744920	0	0	0	0	471560	236990	998780	571350	1598200	399800	1600500	1159000	2204500	0	0	577280	2650500	581630	1757100
sp|P05198|IF2A_HUMAN	0	0	0	0	0	0	0	0	0	0	0	0	0	0	0	0	0	0	0	0	0	0	0	0	0	0	0	0	0	0	0	0	0	0	0	432630	0	0	0	639390	0	661990	554810	0	2085600	1151000	0	947370	452020
sp|Q16643|DREB_HUMAN	0	0	0	0	0	0	171580	0	0	1631400	0	0	0	812570	0	0	0	2287600	1195000	459630	832210	2789400	949470	2220300	0	1119500	478600	1238800	0	661240	786320	174300	0	868320	94354	1065800	1450400	1254700	1047900	1848100	4595500	2898300	2985800	1095000	1706800	4036800	994710	7417900	168930
sp|P22314|UBA1_HUMAN	0	0	0	0	0	148130	70074	0	173240	197380	236280	654100	0	383400	0	0	547380	0	2222800	2189300	1130100	367880	740750	1408800	265290	1792300	705810	1311500	1350900	462690	3220000	2592100	5463900	2028000	784820	3853100	1875300	438580	2383100	2526300	2502300	3775400	4356000	1526400	3767900	2821000	3453900	4576400	4251400
sp|Q08211|DHX9_HUMAN	5112500	0	0	0	9262800	0	1062700	1127100	751100	0	0	0	0	0	0	0	4007900	0	0	0	0	344620	685200	776480	0	185280	0	0	0	478900	0	0	0	759730	796960	327020	376360	1556300	277370	4292300	3208600	3042500	2991400	603740	0	2628400	1720700	626570	400550
sp|Q9HDC9|APMAP_HUMAN	0	0	0	0	0	0	0	0	0	0	0	0	0	0	0	0	852890	0	0	0	0	467210	0	0	0	202350	0	204400	0	0	0	0	0	0	0	0	357990	1006300	373870	743380	997680	435810	509450	161670	0	157240	590820	0	640770
sp|Q9UL25|RAB21_HUMAN	0	0	0	0	0	0	0	0	0	0	0	0	0	0	0	0	0	0	0	0	0	0	0	0	0	0	0	0	0	0	0	0	0	0	0	0	0	0	0	0	0	0	0	0	0	0	0	134690	187560
sp|P30044|PRDX5_HUMAN	0	0	0	0	0	0	0	0	0	0	0	0	0	0	2591900	0	0	0	1020400	1463500	559150	0	608910	0	469740	2488100	0	686440	1640500	0	2817800	511600	2883900	1928700	0	2271100	2324500	2632100	2607100	684190	1421600	1168400	1241900	984410	1362500	1200300	1575100	1272400	4119900
sp|Q9BTV5|FSD1_HUMAN	0	0	0	0	0	0	0	0	0	0	0	0	0	0	0	0	0	0	0	0	0	0	0	0	0	0	0	0	0	0	0	0	0	0	0	0	0	0	0	330410	0	0	0	0	492340	306820	0	0	0
sp|P01834|IGKC_HUMAN	3407900	0	0	0	0	711210	0	1620200	1582000	0	0	2156300	1568300	0	2494900	3579100	0	1361800	0	0	0	1632700	0	2309200	5224200	0	1153800	0	0	1121400	0	1442400	2699300	0	2848400	3914600	0	657550	0	424440	0	0	0	0	0	0	0	0	25536000
sp|Q9UHD8|SEPT9_HUMAN	0	0	0	0	0	0	0	0	0	0	0	0	0	236940	0	0	0	0	143120	0	0	0	0	0	0	0	0	0	0	527570	0	1003400	710800	257380	349710	642300	290000	0	205240	223880	183450	290870	280990	88917	357990	369010	526630	962190	0
sp|P31153|METK2_HUMAN	0	0	0	0	0	0	0	0	0	0	0	0	0	0	0	0	0	0	0	0	0	0	0	0	0	0	0	0	0	0	173520	0	0	0	0	0	0	0	303920	145370	0	0	0	154030	200120	0	921280	209310	0
sp|P61224|RAP1B_HUMAN;sp|A6NIZ1|RP1BL_HUMAN;sp|P62834|RAP1A_HUMAN	0	0	0	0	0	0	0	0	0	0	0	0	0	0	0	0	0	0	0	0	0	0	0	0	0	0	0	0	0	0	0	1971900	0	1851600	0	0	1419900	3674600	0	0	942430	0	1125800	0	0	789610	1551800	756750	1974700
sp|Q01469|FABP5_HUMAN	0	0	0	9636500	17213000	0	23755000	0	0	1750800	5984100	2852200	6789800	0	14007000	12825000	3561700	7920100	1773600	4196300	0	3505700	1683600	0	12616000	2084000	2869600	5109200	13019000	16588000	7284900	10943000	15254000	2360800	30875000	6924500	8980500	4577600	7092600	1319800	4450700	1596200	4149000	1576500	12765000	2083200	2181500	3772000	20426000
sp|Q9NX63|MIC19_HUMAN	0	0	0	0	0	0	0	0	0	0	0	0	0	0	1001700	0	0	0	0	0	0	0	0	0	0	0	0	0	0	0	0	0	0	667880	0	0	273610	724560	315120	0	391790	0	0	0	0	214430	309200	0	117910
sp|P17980|PRS6A_HUMAN	0	0	0	0	0	0	0	0	0	0	0	0	0	0	0	0	0	0	0	0	0	0	2038400	0	0	0	0	0	0	0	0	201690	0	0	0	0	0	0	0	721810	335650	1081600	596700	0	1285500	0	601040	710970	1492000
sp|Q8IX01|SUGP2_HUMAN	0	0	0	0	0	0	0	0	0	0	0	0	0	0	0	0	0	0	0	0	0	0	0	0	0	0	0	0	1804000	0	0	0	0	0	0	0	0	0	14810000	2121700	22581000	0	0	1648200	0	0	0	14042000	0
sp|Q13442|HAP28_HUMAN	0	0	0	0	0	0	357690	0	0	0	0	0	0	0	0	0	0	0	0	0	0	0	0	0	0	0	0	0	0	0	0	0	0	0	0	0	0	0	0	364050	0	226360	0	471620	421220	355250	0	775940	75572
sp|P07339|CATD_HUMAN	2406100	3544200	2551100	2136100	774020	2357300	871760	6882400	12994000	0	1825900	1514500	5496200	0	5008000	5806200	1458800	2018300	1792100	1049000	2867900	1213600	1272800	5283600	5088300	1630100	4875500	1141800	1713700	3630900	1550900	2823700	3497200	5274800	16844000	7431900	5229700	1850100	2849300	1870000	3543500	1932300	2128800	2094000	2138700	1433700	3640900	1558700	2294900
sp|Q9BS26|ERP44_HUMAN	0	0	0	0	0	0	0	0	0	0	0	0	0	0	0	0	0	0	0	0	0	0	0	0	0	371660	293830	0	0	0	0	0	0	0	0	0	0	0	267840	0	0	465460	0	238520	0	0	0	0	436490
sp|P62820|RAB1A_HUMAN	0	0	0	0	0	2191500	0	0	0	0	0	1288400	0	0	2108600	1268500	1541400	0	1380700	582520	382110	591370	2080700	1120900	419660	1215900	0	1117200	856590	0	780890	1581800	1654700	1715900	1049200	699620	1629600	3566000	1677700	1492400	1562500	1786500	1597200	1045200	1478400	1173500	1424400	1489900	3225100
sp|Q15046|SYK_HUMAN	0	0	0	0	0	0	0	0	0	0	0	0	0	0	0	0	0	32473000	0	0	0	0	0	0	0	0	0	0	0	0	0	0	0	0	0	3850700	0	0	0	0	0	8635300	7129000	0	6154800	5481600	14930000	15275000	2391600
sp|Q96QA5|GSDMA_HUMAN	0	3153700	5016600	888000	0	1755500	0	1979000	1694500	532190	3702100	0	1365900	0	0	3814500	0	1128800	729520	1109200	1235800	701190	373650	951820	611870	0	1800900	0	819120	0	165090	1168100	1045400	163560	843640	1230300	584520	338790	1246400	417270	1318200	0	322450	252760	655290	725290	155840	0	381400
sp|P05109|S10A8_HUMAN	14553000	11022000	844240	13672000	0	7658100	927180	6907900	5828900	337420	4525200	6323200	21517000	0	7218100	13281000	2999200	10272000	17819000	2254000	92246000	5637200	4956800	10244000	28589000	552910	32751000	2658000	9885800	5696900	1103400	10100000	5590500	318650	8500400	4360100	3718900	4896000	6450000	1377200	19005000	1820200	6642000	234740	5594800	8040400	3185300	2351600	71024000
sp|P40227|TCPZ_HUMAN	0	328810	0	0	474800	0	0	0	0	0	0	0	0	0	0	0	0	0	1658600	388300	629060	466610	265090	418350	210300	0	0	464230	340480	2180200	312480	2073100	2776400	2812400	0	474520	2255400	422990	1166700	1307500	1700200	6978700	4428000	776440	2698900	3472500	3281000	7034500	1287300
sp|P09668|CATH_HUMAN	0	0	0	0	0	170250	0	1730000	966350	0	0	0	643590	0	0	0	0	0	0	0	0	0	152290	0	217470	0	0	0	0	0	0	414320	0	0	2984800	643060	0	154610	155710	0	491030	0	0	0	0	0	100240	296650	0
sp|P61254|RL26_HUMAN	0	0	0	0	0	0	0	0	0	521270	0	0	0	0	0	0	302780	503720	0	0	0	381030	2873400	446330	0	288880	198420	204120	0	0	225780	182200	0	226480	260070	189480	271460	781350	0	722430	420720	192310	0	263130	0	0	0	0	601620
sp|Q15819|UB2V2_HUMAN	0	0	0	0	0	0	0	0	0	0	0	0	0	0	0	0	0	0	0	1006200	0	0	647230	0	0	0	0	0	1280700	0	0	0	417870	0	0	299820	0	0	1380600	0	0	0	0	0	735120	0	1072600	488580	225920
sp|P51149|RAB7A_HUMAN	0	1820800	0	0	0	0	0	0	0	0	0	0	0	0	4504200	0	3831100	1125000	1683000	1829500	422680	0	1195400	2097300	2340200	2644100	0	2175000	1551900	0	3064400	5042300	4911600	6356400	2656300	4013100	4426200	8683500	3692000	4699000	5014300	5266500	5101700	4245500	2229200	5249100	6334500	3878700	6351900
sp|Q9ULU8|CAPS1_HUMAN	0	0	0	0	0	0	0	0	0	0	0	0	0	0	0	0	0	0	0	0	0	0	0	0	0	0	0	0	482890	0	0	0	571500	0	286040	0	0	0	0	557800	0	0	0	0	1820600	0	0	307500	160910
sp|P14324|FPPS_HUMAN	0	0	0	0	0	0	0	0	0	0	0	0	0	0	0	0	0	0	0	1732100	0	0	0	1041200	0	0	0	1430400	814560	0	2637300	0	0	0	0	1681200	1471300	0	1156300	0	0	670830	989970	619810	1038100	684060	1297800	1208700	1396600
sp|Q9NP97|DLRB1_HUMAN;sp|Q8TF09|DLRB2_HUMAN	0	0	0	0	0	0	0	0	0	0	0	0	0	0	0	0	0	0	0	0	0	0	0	0	0	0	0	715970	873720	0	344460	0	0	0	0	0	0	0	2324700	0	0	0	0	0	1169700	451250	0	735220	0
sp|P53618|COPB_HUMAN	0	0	0	0	0	0	0	0	0	0	0	0	0	0	0	0	0	0	0	0	0	0	0	0	0	0	0	0	0	0	0	0	0	0	0	0	0	0	0	0	755540	756250	0	0	0	539260	0	0	0
sp|Q14195|DPYL3_HUMAN	0	0	264530	0	0	0	1441900	1738300	2047500	4119000	712200	13506000	959270	7560200	4566000	1432100	11354000	2618600	6372800	9529300	7065700	8436300	2214200	6646700	3624100	3107300	7010100	5833800	8528800	9094600	4998800	5867200	9801200	6343300	5530200	7481700	4577700	3972500	22819000	6565100	10023000	20542000	8500200	9578200	13798000	22482000	12520000	30767000	12553000
sp|P49773|HINT1_HUMAN	0	0	0	0	0	0	0	0	0	0	174810	0	0	0	0	0	0	0	1167900	1375700	1314800	984490	0	946400	0	1076400	0	0	2023000	0	1686000	0	870010	0	0	2633600	1174100	359900	3323400	1320000	0	0	1424100	0	0	0	518350	0	841600
sp|Q6ZVX7|FBX50_HUMAN	0	0	2773500	0	0	0	0	925080	0	0	7667700	0	1734200	0	0	0	0	1397700	0	480920	2791900	0	0	989360	3577700	0	949490	1317500	639020	0	525810	707790	1105400	0	1454100	1040300	1280600	0	836940	390270	1478000	0	474310	3685200	389620	0	0	0	3595700
sp|Q96AG4|LRC59_HUMAN	0	0	0	0	0	0	0	0	0	0	0	0	0	0	0	0	0	0	0	0	0	0	0	0	0	0	0	0	0	0	0	0	0	0	0	0	683840	3204800	998930	0	909950	443910	857220	576710	0	0	1919600	318440	479760
sp|Q9P0L0|VAPA_HUMAN	0	0	0	0	0	0	0	0	0	267280	0	0	0	0	0	0	1144100	0	0	0	217390	0	371220	0	0	297250	401950	0	0	0	0	0	0	296280	397140	215270	422290	0	300570	1667300	978060	479580	587710	684590	302550	611310	315820	1140100	523670
sp|Q9BRX8|PXL2A_HUMAN	0	0	0	0	0	0	0	0	0	0	0	0	0	0	0	0	0	0	0	0	0	0	0	0	0	0	0	0	0	0	0	0	0	0	0	0	123450	0	0	0	0	0	0	0	0	0	0	0	119460
sp|Q07866|KLC1_HUMAN	0	0	0	0	0	0	0	0	0	0	0	0	0	0	0	0	0	1472500	0	0	0	1685500	372610	0	0	0	0	227210	0	0	485030	0	0	753540	0	0	0	0	0	1604600	0	695990	106710	470750	1349100	522330	388410	741110	62803
sp|P06703|S10A6_HUMAN	0	1133900	0	0	460200	0	1701100	0	0	0	0	879580	410890	0	0	1641100	0	0	0	0	0	0	0	0	15977000	1588700	0	255510	0	0	0	0	0	0	4677800	1981700	0	0	1920700	0	1609200	569480	5848400	0	0	0	0	1062300	18504000
sp|P61011|SRP54_HUMAN	0	0	0	0	0	0	0	0	0	0	0	0	0	0	0	0	0	0	0	0	0	0	0	0	0	0	0	0	0	0	0	0	0	0	0	0	4790500	0	0	0	0	0	0	0	0	0	5432600	4615700	0
sp|P63173|RL38_HUMAN	0	0	0	0	0	0	0	0	0	0	0	0	0	0	0	0	0	0	0	0	0	0	0	0	0	0	0	0	0	0	0	0	0	0	0	0	0	0	0	0	0	0	0	290880	0	0	0	0	0
sp|Q6P2Q9|PRP8_HUMAN	0	0	0	0	0	0	0	0	0	0	0	0	0	0	0	0	0	0	0	0	0	0	0	14769000	0	0	0	0	5462600	0	0	0	0	0	0	0	0	0	2798300	3012200	2766700	0	0	0	0	0	21623000	0	0
sp|P00403|COX2_HUMAN	0	0	0	0	0	0	0	0	0	0	0	0	0	0	0	0	561190	0	0	0	0	0	0	0	0	0	0	0	0	0	0	0	0	0	0	0	0	0	473970	0	589830	0	0	0	0	0	994290	0	0
sp|P78559|MAP1A_HUMAN	0	0	0	0	0	0	0	0	0	0	0	0	0	0	0	0	0	0	0	0	0	0	0	0	0	0	0	0	0	0	0	0	0	0	0	0	0	0	0	123930	0	102130	73676	113390	144940	0	0	369490	0
sp|Q93050|VPP1_HUMAN	0	0	0	0	0	0	0	0	0	0	0	0	0	0	0	0	0	0	0	0	0	0	0	143120	0	0	0	0	0	0	0	234340	0	0	188450	0	0	192860	0	359540	325580	0	0	183420	0	0	215120	0	407370
sp|Q16698|DECR_HUMAN	0	0	0	0	0	0	0	0	0	0	0	0	0	0	0	0	0	0	0	0	0	0	0	0	0	0	0	0	0	0	0	0	0	0	0	0	0	0	0	0	272520	0	0	136060	0	90326	132030	0	0
sp|Q16891|MIC60_HUMAN	0	0	0	0	0	0	0	0	0	0	0	0	0	0	1121700	0	0	321590	0	0	135680	849380	526460	376800	0	66874	0	0	0	0	0	219550	0	599290	0	0	686490	916650	529280	1379100	1065900	422250	408120	453950	0	580150	719620	0	111590
sp|P32119|PRDX2_HUMAN	2321200	4782100	10520000	2525700	1017200	2661500	1997600	3446000	2754400	1992700	4878200	1988000	4120000	3854300	3507700	7705600	888550	2703200	3052900	5774100	3105600	2390900	4234300	2019700	4356300	3480100	5417800	4141200	9524500	1524200	4858900	5105300	9885400	5002700	4529800	10975000	4596900	1484900	11121000	3095300	4984700	2502200	3461600	9211800	6676900	4322400	5291200	8888900	4852200
sp|Q9Y2J2|E41L3_HUMAN	0	0	0	0	0	0	0	0	0	0	0	0	0	0	0	0	0	0	0	0	0	0	0	0	0	0	0	0	0	426480	0	0	196810	524440	128560	366600	0	285380	0	0	0	0	0	320140	166540	462810	0	1410300	234290
sp|Q14257|RCN2_HUMAN	0	0	0	0	0	0	0	0	0	0	0	0	0	0	0	0	0	0	0	0	464310	0	0	0	0	422140	675830	0	0	0	1495200	0	0	0	0	0	0	4167900	0	0	1316200	0	0	0	0	0	0	0	242440
sp|P09493|TPM1_HUMAN	0	0	0	0	0	0	0	0	0	0	0	0	0	17134000	0	0	0	0	0	0	0	0	0	0	0	2195000	0	778870	0	414620	164250	1449900	1086700	0	1356400	828240	0	1058700	0	0	0	0	0	0	0	604910	0	113600	89994
sp|P12814|ACTN1_HUMAN	0	0	0	0	0	0	0	0	0	0	62745	905930	0	907660	0	0	0	0	0	0	0	0	0	0	0	1023100	0	197790	0	1571800	0	2374400	1362900	0	212750	726830	0	720520	333730	280950	292050	0	0	0	0	0	3632900	445560	6994700
sp|P51648|AL3A2_HUMAN	0	0	0	0	0	0	0	0	0	0	0	0	0	0	0	0	0	0	0	0	0	0	0	0	0	0	0	0	0	0	0	0	0	0	0	0	0	102090	75162	0	159650	0	0	135600	0	0	142170	0	535450
sp|P14314|GLU2B_HUMAN	0	0	0	0	0	0	0	0	0	0	0	0	0	0	0	0	0	0	0	0	0	131060	0	0	0	483710	318450	0	0	0	521850	0	0	0	0	0	283580	647790	257040	269260	123070	253380	130260	153370	0	417120	407940	0	339080
sp|P14868|SYDC_HUMAN	0	0	0	0	0	0	0	0	0	0	0	0	0	0	0	0	0	0	0	152440	0	0	0	0	0	0	0	0	0	1013400	0	0	0	335240	0	0	126050	0	0	259110	199020	979470	953330	207890	267000	1015900	0	885510	367790
sp|Q92598|HS105_HUMAN	0	0	0	0	0	0	0	0	0	0	0	0	0	0	0	0	0	0	0	0	0	0	0	0	0	0	0	0	0	64297	151780	262610	58698	41088	0	83588	0	0	234620	202430	63312	322560	377940	76486	508960	200860	658920	1633400	84113
sp|Q13363|CTBP1_HUMAN	0	0	0	0	0	0	0	0	0	0	0	0	0	0	0	0	0	0	0	0	0	0	0	0	0	0	0	0	0	899320	0	405830	0	0	627830	314690	220980	0	175450	499540	472560	318170	0	226900	1300500	291830	272150	382510	0
sp|Q9BWF3|RBM4_HUMAN;sp|Q9BQ04|RBM4B_HUMAN	0	0	0	0	0	0	0	0	0	0	0	0	0	0	0	0	0	0	0	0	0	0	0	0	0	0	0	0	8345000	0	0	0	0	0	0	0	0	0	1355100	619530	1235100	0	563980	359230	931400	516390	0	320020	0
sp|P22307|NLTP_HUMAN	0	0	0	0	0	0	0	0	0	0	0	0	0	0	1099900	0	0	0	0	0	0	0	0	0	0	0	0	0	0	0	0	0	0	0	0	0	0	912440	0	0	0	0	0	0	337940	0	0	0	497390
sp|P68402|PA1B2_HUMAN	0	0	0	0	0	0	0	0	0	0	0	0	0	0	0	0	0	0	0	0	0	0	0	524750	0	0	0	0	0	0	1146900	0	0	0	0	189540	0	0	0	0	0	1011000	332860	0	308580	590170	497690	929790	307800
sp|Q16555|DPYL2_HUMAN	487990	599290	832330	0	0	91555	2281800	2928800	2933100	2738000	1085000	17717000	1365400	8974700	5766400	3810400	11139000	3249100	7459500	10151000	7482900	9545900	2546800	11242000	4269900	3733300	6817700	7888300	5769600	12189000	6587100	7917500	12242000	9420300	6171200	9297400	6825700	4757100	16463000	10808000	10103000	18380000	10510000	11974000	19004000	22529000	12776000	25977000	17824000
sp|Q02790|FKBP4_HUMAN	0	0	0	0	569870	0	322430	0	0	0	0	0	0	0	0	0	0	0	0	0	0	0	0	0	0	0	0	0	0	0	68531	0	0	0	71616	134550	77795	0	259480	305710	179230	392570	409500	137220	1760000	525740	402780	747110	65899
sp|Q15029|U5S1_HUMAN	0	0	0	0	0	0	0	0	0	0	0	0	0	0	0	0	0	0	0	0	0	0	0	0	0	0	0	0	0	0	0	0	0	0	0	0	0	305950	0	130640	141730	178910	267660	0	0	164940	0	109250	0
sp|Q16658|FSCN1_HUMAN	0	0	99792	0	0	0	0	0	750050	0	211640	1496600	0	1583200	0	883020	847540	0	518470	4463700	729560	2672000	3002100	2444900	1490900	964420	1743000	2102700	1605700	207310	5517100	2092500	2216100	2370600	988230	1862200	1155600	379080	2175900	3359600	2146600	1775300	1554800	2270200	12405000	1676300	1904400	8587500	2507600
sp|Q9BXJ0|C1QT5_HUMAN	0	0	0	0	16997000	0	19879000	0	0	0	0	5041000	0	0	0	0	0	0	0	0	0	0	0	0	0	0	0	0	0	0	0	2783700	0	0	5029600	1778500	0	1550600	0	0	0	0	0	0	0	0	0	0	1973800
sp|Q96P63|SPB12_HUMAN	2501000	2022200	3880400	948220	0	3581200	0	4884700	2128300	0	11793000	0	4052900	0	1259600	3806100	0	5405600	2019700	690760	5521500	0	1151100	2151700	1020000	0	3551400	3154100	2606000	0	1328700	2768900	2711100	1045500	3055400	4563700	6581300	1730100	4124900	1575900	4801800	0	2690700	24726000	2348700	485830	394770	333780	2096700
sp|P04844|RPN2_HUMAN	0	0	0	0	0	0	0	0	0	0	0	0	0	0	0	0	0	0	0	0	0	0	0	424060	0	0	0	0	0	0	0	0	0	0	0	0	0	2711200	296960	297360	0	0	0	0	0	954370	0	0	627620
sp|Q14697|GANAB_HUMAN	0	0	0	0	0	0	0	0	0	229500	0	0	0	0	0	0	121030	288840	0	0	0	512860	142900	347100	148350	902700	190450	58061	0	0	369580	174190	108340	120180	65601	118010	654510	414430	216910	773610	277140	854190	630390	92790	142250	758040	360860	159560	388860
sp|P02545|LMNA_HUMAN	0	1218100	40381	534660	8518200	872200	7254100	0	226670	479930	0	1821800	2205400	0	4880700	6141800	0	250780	1483900	0	1383600	581920	693580	0	15665000	2204300	1233300	1123000	4808500	907110	999070	313250	910630	342180	3624500	519830	2883800	4632400	6919900	793590	9310900	817580	6160100	1571300	1320900	2491400	43431000	857740	8531100
sp|Q9UHX1|PUF60_HUMAN	0	0	160000000	0	0	0	0	0	0	0	0	0	0	0	0	0	0	0	0	0	0	0	0	0	0	0	0	0	0	0	0	0	0	0	0	0	0	0	0	0	0	0	9693200	0	0	19353000	0	0	0
sp|Q9UQ80|PA2G4_HUMAN	0	0	0	0	0	0	0	0	0	0	0	0	0	0	0	0	0	0	0	425410	138350	0	213930	0	253280	0	0	0	0	421380	0	506710	465880	0	428880	549540	0	0	509040	431020	374800	884870	927610	484570	1116600	925100	1299500	751320	532400
sp|O14773|TPP1_HUMAN	0	0	0	0	0	0	0	0	0	0	0	0	309450	0	0	0	0	0	0	0	0	0	0	0	551380	0	0	0	0	0	0	0	0	0	0	0	585610	0	439130	0	889920	0	0	623040	481810	0	0	0	0
sp|P19367|HXK1_HUMAN	0	0	0	0	0	0	0	0	0	0	0	282960	0	0	922530	0	805490	0	199420	66934	131970	1197200	0	576770	39729	244110	188990	385150	38043	123740	0	554730	121200	1402000	349150	145520	295760	2358700	436210	2352900	1057200	1278100	158120	316080	363830	453030	417800	107840	1347800
sp|Q9UNS2|CSN3_HUMAN	0	0	0	0	0	0	0	0	0	0	0	0	0	0	0	0	0	0	0	0	0	0	0	0	0	0	0	0	0	0	0	0	0	0	0	0	0	0	0	0	0	1273800	0	0	638500	1893500	0	2652300	0
sp|Q9HCI5|MAGE1_HUMAN	0	0	0	641000000	0	0	0	0	0	0	0	0	0	0	0	0	0	0	138000000	1020000000	0	0	235000000	0	0	0	0	0	453000000	0	0	0	0	0	0	0	272000000	0	0	0	212000000	379000000	214000000	0	137000000	342000000	0	210000000	0
sp|P20962|PTMS_HUMAN	0	0	1185700	521330	0	0	0	0	0	0	0	0	0	8757900	0	0	0	0	0	1231000	0	0	0	0	0	1899000	0	0	0	0	0	0	0	0	0	0	0	0	0	0	0	0	0	0	0	930900	0	0	0
sp|O15144|ARPC2_HUMAN	0	0	0	0	0	0	328290	0	0	0	0	0	0	0	0	0	0	0	0	0	0	0	0	294530	0	371640	0	159380	127810	0	156450	896390	868770	114980	269870	335400	128530	0	375630	0	519900	487360	221570	164410	317930	736570	0	1102100	1411200
sp|Q9NZR1|TMOD2_HUMAN	0	0	0	0	0	0	0	0	0	0	0	0	0	0	0	0	0	0	0	0	0	0	0	0	0	0	0	0	0	322170	0	291600	0	0	0	0	0	181460	228050	201970	0	0	0	165050	507090	589230	0	695710	67420
sp|Q02978|M2OM_HUMAN	0	0	0	0	0	0	0	0	0	0	0	0	0	0	0	0	0	0	0	0	0	0	0	0	0	0	0	0	0	0	0	0	0	0	0	0	0	357330	0	822610	294730	505130	187790	165530	0	0	0	0	112090
sp|Q13247|SRSF6_HUMAN	0	0	0	0	0	0	0	0	0	0	0	0	0	0	0	0	996220	510200	0	0	0	973410	6156200	420370	0	0	0	0	0	0	0	0	0	397560	0	0	1309300	0	400630	2277500	930700	1213000	720370	401790	0	571570	1536400	0	0
sp|P31943|HNRH1_HUMAN	0	0	0	0	0	0	0	0	0	0	0	0	13161000	0	0	0	14186000	1975100	5598300	2268600	2006800	1562100	0	838550	624810	0	1080000	0	2454700	0	631900	3095700	3147200	2198400	1910800	3540000	2552200	3274500	5214100	4334500	5952000	8803800	6119800	4686400	8949900	6790000	5198800	9477700	2847300
sp|Q70CQ2|UBP34_HUMAN	0	0	0	0	0	0	0	0	0	0	0	0	0	0	0	0	0	0	0	0	0	0	0	4326400	3486000	0	10786000	0	0	0	0	0	0	0	0	0	0	0	0	53951000	0	0	0	0	0	0	0	0	0
sp|P22735|TGM1_HUMAN	254140	2949400	4956100	830210	0	671300	0	796030	453960	283190	4164500	0	1199200	0	0	3525100	0	388350	0	258150	2117900	0	540650	588430	1039000	0	2112700	279590	1353800	0	170810	373060	492140	30171	602460	677000	735350	61836	832580	182420	1106800	80254	369780	1797600	752120	386940	267200	49436	7002800
sp|Q9NUU7|DD19A_HUMAN;sp|Q9UMR2|DD19B_HUMAN	0	0	0	0	0	0	0	0	0	0	0	0	0	0	0	0	0	0	0	0	0	0	0	0	0	0	0	0	0	0	0	0	0	0	0	0	0	0	0	0	0	0	0	0	452930	242650	0	366540	109380
sp|P61758|PFD3_HUMAN	0	0	0	0	0	0	0	0	0	0	0	0	0	0	0	0	0	0	0	0	0	0	0	0	0	0	0	0	0	0	0	0	440490	714620	0	0	0	0	0	414140	0	580270	0	0	618050	395150	0	745780	0
sp|Q9HC38|GLOD4_HUMAN	0	0	0	0	0	0	0	0	0	0	0	0	0	0	0	0	0	0	0	0	0	0	0	0	0	0	0	0	273950	0	53642	0	0	0	0	0	0	0	445150	0	42585	33562	27133	43382	0	0	109240	28321	48458
sp|P46940|IQGA1_HUMAN	0	0	0	0	0	0	0	0	0	0	0	0	0	0	0	0	0	0	0	0	0	0	0	0	0	52595	0	0	0	0	0	0	0	0	35563	0	0	0	0	0	0	0	0	0	0	18035	49078	125280	4847800
sp|O43242|PSMD3_HUMAN	0	0	0	0	0	0	0	0	0	0	0	0	0	0	0	0	0	0	0	0	0	0	0	0	0	0	0	0	0	85030	0	0	0	212880	0	0	0	0	0	372830	304320	944000	348610	245440	506300	584790	0	430160	615790
sp|Q5SSJ5|HP1B3_HUMAN	0	0	0	0	0	0	0	0	0	2059700	0	0	0	0	2252000	0	6490300	2189400	794930	0	0	1039600	335170	295450	0	0	1135000	0	0	801570	0	0	0	1157800	158470	0	1178500	2849600	0	3894600	1354900	3256700	1718400	951460	181360	1215900	494800	0	84670
sp|O75891|AL1L1_HUMAN	0	0	0	0	0	0	0	0	0	0	0	0	0	0	0	0	0	0	0	0	0	0	0	0	0	326670	0	0	0	355470	0	551960	799030	0	352370	472850	0	0	0	0	0	0	0	0	0	0	0	0	1473500
sp|P62258|1433E_HUMAN	0	0	2107300	829380	2115200	432550	3288500	331500	1082600	3250300	1082900	6043900	1336100	7512200	3320500	3616600	2310600	1487200	1846700	11501000	3603800	3360700	26644000	7227300	4089300	9361000	2513100	4587900	9146300	2800800	11743000	9049800	13984000	3538300	2715400	11730000	2162100	4050100	6678200	4419300	3800000	4736600	3650700	6147300	5011900	3491900	5602400	14473000	9726700
sp|Q13867|BLMH_HUMAN	2275900	1642900	16951000	665220	0	2562500	0	6488100	4232900	0	19294000	0	8028700	0	3704000	8474500	0	2989800	4241300	3009100	18120000	1741400	4757100	4941700	16588000	2816100	6492400	9510300	9322200	6476600	2231700	7101700	4251000	1482700	30156000	12182000	5843300	2459800	5700100	0	10143000	4114300	4714800	6484000	9571900	2853700	1066900	5076500	2863200
sp|P54920|SNAA_HUMAN	0	0	0	0	0	0	0	0	0	0	0	0	0	0	0	0	0	0	0	0	0	0	0	0	0	0	0	0	0	0	0	0	0	0	0	0	0	0	0	0	0	337420	0	0	0	378720	324830	552960	505630
sp|Q15714|T22D1_HUMAN	0	0	0	0	0	0	0	0	0	0	0	0	0	0	0	0	0	0	0	0	0	0	0	0	0	0	0	268990	0	0	0	0	0	0	0	0	0	0	0	0	0	182770	134870	0	0	0	0	685220	0
sp|Q8N1N4|K2C78_HUMAN;CON__Q8N1N4-2;CON__Q7RTT2	6123500	12013000	16589000	5994800	0	6360200	0	7497800	5678400	1807700	30498000	0	12446000	0	2197000	8793500	0	7554800	3358300	2612100	10942000	1859700	3842900	4438700	6411500	0	10981000	5677600	9466600	0	4664400	6426500	7310800	1690600	5304300	9335300	12880000	2830500	7154400	3441200	12041000	1293000	4855200	32183000	11498000	1432700	880340	465430	27163000
sp|O00330|ODPX_HUMAN	0	0	0	0	0	0	0	0	0	0	0	0	0	0	0	0	0	0	0	0	0	0	0	0	0	0	0	0	0	0	0	0	0	0	0	0	0	0	0	294950	0	0	0	0	0	0	0	0	0
sp|Q01484|ANK2_HUMAN	0	7442900	4885800	0	0	0	0	0	0	0	0	0	0	0	0	0	0	0	0	1906500	904320	339290	1694900	0	0	344960	0	0	401320	0	0	2997700	913550	625600	343730	445110	0	513710	922260	641870	0	0	484050	509070	1275900	763620	611070	2022700	227130
sp|P13804|ETFA_HUMAN	0	0	0	0	0	0	0	0	0	0	0	0	0	0	0	0	0	0	0	0	0	0	0	0	0	228220	0	0	0	0	0	0	0	0	0	0	0	0	0	0	0	0	0	0	0	0	394770	0	135990
sp|O00154|BACH_HUMAN	0	498970	0	0	0	0	0	0	0	0	0	0	0	0	0	0	0	0	373100	1245900	2343800	0	183230	222760	0	0	399480	484400	605600	0	1048100	686130	1029900	455670	267060	278510	0	280510	948640	1127300	498250	1505600	832900	692040	6295100	587370	689380	1106200	348270
sp|Q9NUQ9|FA49B_HUMAN	0	0	0	0	0	0	0	0	0	0	0	0	0	0	0	0	0	0	0	0	0	0	0	0	0	0	0	0	0	0	284420	0	0	0	0	0	0	0	0	363560	0	0	0	0	710310	0	401160	552460	163190
sp|P07858|CATB_HUMAN	0	0	0	0	0	0	0	6297500	6653700	0	446030	0	3255500	0	5349200	0	0	1993900	0	0	1308300	0	4826200	4022200	2830500	4102600	0	0	0	1587500	2759600	2896200	0	0	9246200	4281500	0	1819800	0	0	0	0	0	0	0	0	1422100	2090500	1676100
sp|P56192|SYMC_HUMAN	0	0	0	0	0	0	0	0	0	0	0	0	0	0	0	0	0	0	0	0	0	0	0	0	0	0	0	0	0	0	0	0	0	0	0	0	0	0	0	0	0	766230	734780	0	282170	0	791980	0	0
sp|P15880|RS2_HUMAN	0	0	0	0	0	0	0	0	0	0	0	0	0	0	0	0	1182800	0	0	0	0	477590	0	396140	0	443980	469310	357040	278830	0	281850	0	0	563760	414520	0	586160	1416200	502480	796240	1192100	2990100	1846900	210610	405000	898390	655990	430500	2417600
sp|Q15843|NEDD8_HUMAN	0	0	0	0	0	0	0	0	0	0	0	0	0	0	0	0	0	0	0	0	220160	0	430180	0	0	0	0	0	324350	0	0	0	0	0	0	0	203480	0	493160	0	0	0	0	0	536300	228100	0	0	0
sp|P62993|GRB2_HUMAN	0	0	0	0	0	0	0	0	0	0	0	0	0	0	0	0	0	0	0	477400	0	0	0	0	0	155150	0	140740	277690	0	0	0	0	0	0	408380	0	0	625160	0	139310	0	0	0	824460	0	352820	429450	100820
sp|Q99613|EIF3C_HUMAN;sp|B5ME19|EIFCL_HUMAN	0	0	0	0	0	0	0	0	0	0	0	0	0	0	0	0	0	0	0	0	0	0	0	0	0	0	0	0	0	0	0	0	0	0	0	0	0	0	0	0	0	0	0	0	0	111520	84372	99633	102500
sp|Q15121|PEA15_HUMAN	0	0	0	0	0	0	0	0	0	0	0	0	0	0	0	0	0	0	0	1907100	0	0	576790	0	0	0	0	0	0	0	0	0	0	0	0	470640	0	0	0	0	0	0	0	721330	835810	1430600	0	1116500	318840
sp|P43686|PRS6B_HUMAN	0	0	0	0	0	0	0	0	0	0	0	0	0	0	0	0	0	0	0	0	0	0	730050	0	0	0	0	169200	0	178030	0	0	79049	164040	91341	119300	556590	0	0	309130	133650	86984	492150	166670	182040	170100	283330	280110	379460
sp|P36871|PGM1_HUMAN	0	0	0	0	0	0	0	0	0	0	0	0	0	161140	0	0	0	0	0	0	0	0	0	0	0	164330	0	0	0	0	374080	0	0	0	0	0	0	0	136570	0	0	0	0	0	0	0	98326	0	149270
sp|P78310|CXAR_HUMAN	0	0	0	0	0	0	0	0	0	0	0	0	0	0	0	0	0	0	0	0	0	879710	0	201220	0	151770	0	0	0	0	0	0	0	647300	0	172490	205320	0	0	997580	430520	0	0	425780	0	0	188950	0	0
sp|Q9BR76|COR1B_HUMAN	0	0	0	0	0	0	0	0	0	0	0	0	0	0	0	0	0	0	0	0	0	0	0	0	0	0	0	0	0	0	0	368420	0	0	0	0	0	0	0	0	0	0	0	0	0	0	0	434320	386400
sp|P62424|RL7A_HUMAN	0	0	0	0	0	0	0	0	0	0	0	0	119920	324710	0	278670	1693600	804840	366640	0	153670	607600	0	705410	149900	510640	669930	323650	0	817250	379340	199760	183600	541250	404180	129130	413080	1125800	267710	1178200	1038200	1777200	873450	441450	0	1423200	170750	0	1227000
sp|P25398|RS12_HUMAN	0	0	0	0	0	0	0	0	0	0	0	0	0	0	0	0	0	0	0	0	0	0	0	1643300	0	0	0	0	0	0	0	0	0	0	0	0	2161500	0	0	0	2558000	0	0	3699800	723880	0	4311900	2879200	4401600
sp|P54578|UBP14_HUMAN	0	0	0	0	0	0	0	0	0	0	0	0	0	0	0	0	0	0	0	0	0	0	0	0	0	0	0	0	0	0	0	0	0	0	0	0	0	0	0	0	0	356690	0	0	487640	397620	475980	474640	194440
sp|P12035|K2C3_HUMAN;CON__P12035	20462000	26808000	0	1083600	0	0	0	28503000	0	220950	0	0	83627000	0	0	697200	0	1878900	0	0	0	0	611170	412950	14735000	0	0	0	63328000	0	67755000	885450	0	0	0	0	3834500	0	1342300	0	0	0	382880	488560	3539800	617570	116790	0	259000000
sp|Q8N112|LSME2_HUMAN	67950000	57703000	0	0	0	0	0	88869000	0	0	0	0	67907000	0	0	1230000000	0	0	0	0	18688000	0	0	11648000	0	0	0	7708200	0	235000000	14297000	26021000	145000000	0	720000000	85064000	0	375000000	7495300	0	466080	0	0	0	0	0	0	0	0
sp|Q9Y6G9|DC1L1_HUMAN	0	0	0	0	0	0	0	0	0	0	0	0	0	0	0	0	3519700	937710	0	0	0	0	0	0	0	0	0	0	0	350550	0	0	0	0	377190	0	0	0	0	400790	0	0	0	725710	625300	1289200	1022100	296300	0
sp|O15126|SCAM1_HUMAN	0	0	0	0	0	0	0	0	0	0	0	0	0	0	0	0	0	0	0	0	0	0	0	0	0	0	0	0	0	0	0	0	0	261020	0	0	0	0	0	0	0	0	0	0	0	0	177180	0	0
sp|Q16610|ECM1_HUMAN	0	0	2654900	0	0	0	0	584760	0	0	2931000	0	1278600	0	0	1500600	0	633730	0	305750	1239500	0	0	980250	803130	0	939800	0	0	0	498460	757150	0	0	675750	632330	0	0	0	0	916810	0	0	1334900	0	0	0	0	2044900
sp|Q9Y2Z0|SGT1_HUMAN	0	0	0	0	0	0	0	0	0	0	0	0	0	0	0	0	0	0	0	0	0	0	0	0	0	0	0	0	0	0	0	0	0	0	0	0	0	0	0	592330	0	133390	0	211510	893670	0	389550	653240	0
sp|O43426|SYNJ1_HUMAN	0	0	0	0	0	0	0	0	0	0	0	0	0	0	0	0	0	0	0	0	0	0	0	0	0	0	0	0	0	0	0	0	0	0	0	0	0	0	0	0	0	0	0	0	236060	308800	0	532450	0
sp|P52943|CRIP2_HUMAN	0	0	0	0	0	0	0	0	0	0	0	0	0	0	0	0	0	0	0	0	0	0	0	0	0	0	0	0	0	1116600	0	0	0	0	0	0	0	0	0	0	0	0	0	1539200	3370200	3080700	0	2560200	681650
sp|P80303|NUCB2_HUMAN	0	0	0	0	0	0	3506600	0	0	0	0	0	0	0	0	0	0	0	0	0	0	0	0	0	631780	0	0	0	0	0	0	0	0	0	0	0	0	850020	0	0	0	0	0	0	0	0	0	0	2833100
sp|P47756|CAPZB_HUMAN	0	0	0	0	0	138610	0	0	0	0	0	353440	0	0	0	0	0	0	0	134420	115440	0	0	0	602110	0	0	326170	0	0	157410	181260	595020	223070	490510	445930	435430	175010	407180	429170	413840	320690	513490	183600	950340	556980	746680	1857700	1874200
sp|P15309|PPAP_HUMAN	0	0	0	0	0	0	0	0	0	0	0	0	0	0	0	0	0	2360800	0	0	530260	0	0	0	462550	0	0	0	0	0	0	0	0	0	1223300	265650	0	0	0	0	0	0	0	0	0	0	0	0	0
sp|P49591|SYSC_HUMAN	0	0	0	0	0	0	0	0	0	0	0	0	0	441190	0	0	358040	0	0	488890	0	0	1138100	419320	0	379480	554280	750980	110720	0	368610	0	506980	0	0	188820	392900	0	208030	0	367520	855140	1091000	667410	1799000	1158000	367960	1490700	446410
sp|P08865|RSSA_HUMAN	0	0	0	0	4236600	0	0	0	0	0	0	7401800	1693600	35434000	0	0	68165000	0	6365800	0	0	4777000	0	8168100	1631000	9546200	2960800	2725900	0	28180000	2455700	5509200	6303600	7419900	10742000	5809300	8068600	5144500	8943900	5651600	9866500	11895000	12273000	3489700	7722600	7078200	17873000	4398000	18153000
sp|P52895|AK1C2_HUMAN	0	0	0	0	0	0	0	0	0	0	0	0	0	0	0	0	0	0	0	0	0	0	0	0	0	0	0	0	0	0	0	0	0	0	0	0	0	0	1016800	0	825770	0	839200	0	0	0	1798100	0	0
sp|O60925|PFD1_HUMAN	0	0	0	0	0	0	0	0	0	0	0	0	0	0	0	0	0	0	0	0	0	0	0	0	0	0	276770	291050	0	0	456060	328800	0	0	0	0	0	0	297390	383980	0	0	0	298130	0	375300	0	436290	0
sp|Q9Y230|RUVB2_HUMAN	0	0	0	0	0	0	0	0	0	0	0	0	0	0	0	0	928600	0	0	0	0	0	0	0	0	0	161380	0	0	0	0	0	0	317120	0	356480	303430	114840	319060	553720	406690	399150	481170	102140	308110	411220	813550	645250	0
sp|O00499|BIN1_HUMAN	0	0	0	0	0	0	0	0	0	0	0	0	0	0	0	0	0	0	0	0	0	0	0	0	0	0	0	0	0	0	0	0	0	0	0	0	0	0	0	339100	0	373460	0	316940	753010	1146500	0	441440	0
sp|O43681|ASNA_HUMAN	0	0	0	0	0	0	0	0	0	0	0	0	0	0	0	0	0	0	0	0	0	0	0	0	0	0	0	0	0	0	0	0	0	0	0	0	0	0	0	0	0	479420	0	261950	0	0	371600	388430	0
sp|P18124|RL7_HUMAN	0	0	0	0	0	0	0	0	0	0	0	0	0	1102100	0	0	4783800	4768000	2481600	0	2590000	6562000	0	1839100	739030	1474500	2603000	2666500	0	868820	1993600	0	1209300	1494700	0	0	1261200	1888600	1088800	3511200	2947300	4428400	3225000	1347400	501650	3466300	2413900	618080	6411000
sp|P02814|SMR3B_HUMAN	0	0	0	9409500	0	1804900	0	8077400	5123300	0	0	0	45478000	0	4734000	0	0	4952700	0	0	0	0	0	0	20223000	0	0	0	0	0	0	4115200	0	0	30825000	0	0	7107400	0	0	0	0	0	0	0	956350	0	0	153000000
sp|P48637|GSHB_HUMAN	0	0	0	0	0	0	0	0	0	0	3646000	17940000	0	0	0	0	0	0	6569000	0	7089600	0	0	0	0	0	0	2660600	4418200	0	2529900	0	0	0	0	9398500	10762000	2654300	7399700	0	5814400	0	10808000	4662800	3426500	9143600	8763700	0	14721000
sp|Q13153|PAK1_HUMAN	0	0	0	0	0	0	0	0	0	0	0	0	0	0	0	0	0	0	0	0	0	0	0	0	0	0	0	0	0	0	0	0	0	0	0	0	0	0	0	0	0	0	0	150360	181630	260490	177680	211600	0
sp|P34932|HSP74_HUMAN	0	66813	0	0	240810	0	0	0	0	0	0	284590	0	55663	0	64300	0	0	0	325440	47712	0	116420	239920	198770	133590	77239	348030	80168	0	593830	556010	536250	171650	102430	552750	0	262000	257540	842340	217810	584550	273370	425870	1136600	75786	543720	4593400	677490
sp|P07355|ANXA2_HUMAN;sp|A6NMY6|AXA2L_HUMAN	1855000	2778900	3539700	3762800	1453300	2627300	2649500	2321800	1943300	526760	6757800	1270800	4441300	944010	5814800	7181000	231070	3837000	4156100	1253100	4379700	1098900	3285200	2299200	17261000	7560300	3445300	4136800	5481400	2809500	3150400	3861100	3596700	2429700	10531000	5761900	7320900	9784300	11954000	1400500	8878600	1539000	11036000	13270000	4508600	1733400	29430000	1430500	29160000
sp|P46781|RS9_HUMAN	0	0	0	0	0	0	0	213520	0	0	0	0	0	0	0	0	461480	0	0	0	0	317170	644600	553980	0	251960	257090	120300	0	523260	240620	0	265790	0	406100	231730	416340	679240	286540	606440	890290	568660	565980	324530	103490	0	235850	123580	1584900
sp|P58546|MTPN_HUMAN	0	0	0	0	0	0	0	0	0	0	0	0	0	1704800	0	0	0	0	0	961890	0	0	0	0	0	0	0	0	0	0	0	1108200	1141300	667340	603070	1618900	0	0	734160	0	0	0	0	1223700	1086800	0	1683400	1510600	1691100
sp|Q14141|SEPT6_HUMAN	0	0	0	0	0	0	0	0	0	0	0	0	0	0	0	0	0	0	0	0	0	0	0	0	0	0	0	0	0	0	0	0	0	0	0	0	0	0	0	412130	0	577530	0	269560	390450	648290	0	476810	0
sp|P42704|LPPRC_HUMAN	0	0	0	0	0	0	0	0	0	0	0	0	0	0	0	0	0	0	0	0	0	0	0	0	0	0	0	0	0	0	0	0	0	0	0	0	0	160090	238770	177510	0	392980	0	256310	0	0	450670	0	78795
sp|P30043|BLVRB_HUMAN	0	0	0	0	0	0	0	0	0	0	0	0	0	0	0	0	0	0	0	0	0	0	0	0	0	0	0	0	0	0	0	0	0	0	0	0	0	0	514700	0	0	0	362400	0	0	0	942210	510340	0
sp|P37108|SRP14_HUMAN	0	0	0	0	0	0	0	0	0	0	0	0	0	0	0	0	0	0	0	0	0	0	0	0	0	0	360540	0	0	0	0	0	425810	0	0	0	0	0	0	495530	0	1034900	897150	0	451480	777250	687000	774300	520020
sp|O43707|ACTN4_HUMAN	0	3067300	0	0	124000000	5126700	106000000	72276000	0	0	47755000	187000000	8587400	10908000	9809600	12979000	0	0	8986400	4595900	6278400	0	4099900	117000000	12256000	13472000	22996000	11741000	9878400	13649000	9105200	26279000	22786000	1162200	15194000	19145000	9747000	16551000	29536000	4995200	31164000	7111000	18640000	3092200	4343400	1860000	52443000	18258000	295000000
sp|P37837|TALDO_HUMAN	0	0	0	0	0	0	0	0	0	0	162810	280640	0	539020	166660	0	0	0	901460	301590	0	0	945050	0	538690	1086200	0	263850	908560	0	686130	456710	1105300	475880	894750	1089600	866140	321160	2325400	0	2352800	1160800	2242100	212450	737000	238050	6618200	485210	2113500
sp|P42766|RL35_HUMAN	0	0	0	0	0	0	0	0	0	0	0	0	0	0	0	0	0	0	0	0	0	252110	0	318870	0	1263200	359560	0	0	0	402850	0	0	0	0	315040	352840	0	0	499340	397100	0	0	302620	0	520610	0	149060	0
sp|Q13409|DC1I2_HUMAN	0	0	0	0	0	0	0	0	0	0	0	0	0	0	0	0	0	0	0	0	0	780910	310240	0	0	0	514580	0	0	447640	0	0	530810	951160	414020	273220	0	0	390720	1114200	461510	1366600	0	256550	833690	949710	0	1965300	102800
sp|P61313|RL15_HUMAN	0	0	0	0	285200	0	0	0	0	954630	0	0	0	0	0	0	1086100	618680	0	0	0	0	0	819270	0	516210	404370	0	0	447430	764890	0	0	432540	0	0	463450	1619100	0	860610	1054800	992140	1006400	207500	220090	1228000	698610	251700	1357400
sp|Q9Y2X3|NOP58_HUMAN	0	0	0	0	0	0	0	0	0	0	0	0	0	0	0	0	0	0	0	0	0	0	0	0	0	0	0	0	0	0	0	0	0	0	0	0	0	0	0	0	507670	264440	417520	0	0	0	562220	0	0
sp|P13693|TCTP_HUMAN	0	0	0	0	0	0	0	0	0	0	0	0	0	0	0	0	0	0	0	0	0	0	0	0	0	0	546560	0	0	0	808590	0	0	0	0	0	0	0	0	0	0	545960	0	0	969520	878060	510720	1403200	481090
sp|Q9Y285|SYFA_HUMAN	0	0	0	0	0	0	0	0	0	0	0	0	0	0	0	0	0	0	0	0	0	0	0	0	376910	0	0	0	0	0	0	0	0	288890	0	0	0	0	321720	1126900	939380	866720	1055500	1050300	1559700	656620	1309900	982330	0
sp|O14744|ANM5_HUMAN	0	0	0	0	0	0	0	0	0	0	0	0	0	0	0	0	0	0	0	0	0	0	0	0	0	0	0	0	0	0	0	0	0	0	0	0	0	0	249460	338290	0	0	0	260640	0	0	0	0	0
sp|P48681|NEST_HUMAN	0	0	0	0	319590	0	0	0	0	5327100	0	0	0	81682	187100	259520	289990	439940	222430	180590	0	325650	471370	0	449770	0	220400	765610	1442100	302210	0	316730	970170	1418100	255480	1514200	928440	469670	649990	3974500	657450	1456300	69478	3231200	771700	2937400	431910	5567100	30550
sp|Q14194|DPYL1_HUMAN	0	0	0	0	0	0	0	4200600	3689200	5136000	295370	6838000	1617200	5524400	4706000	1089900	11724000	1656800	9231000	9610600	6908900	8486600	3111400	9888800	5461700	1143100	8355800	9389100	7562000	8741200	6373700	4047200	11498000	6420200	5226500	8112900	6442300	4314000	19766000	8887200	9932500	27571000	13835000	15263000	23621000	28736000	9309200	31043000	14690000
sp|Q9H2U2|IPYR2_HUMAN	0	0	0	0	0	0	0	0	0	0	0	0	0	0	0	0	0	0	0	0	0	0	0	0	0	0	0	0	0	0	0	0	0	0	0	0	0	0	0	0	0	154020	0	151570	153070	0	0	0	0
sp|P33176|KINH_HUMAN	0	0	0	0	0	0	0	0	0	0	0	0	0	0	0	0	0	0	0	0	0	0	0	0	0	0	0	0	0	0	0	0	0	0	0	0	0	0	101570	264590	0	161840	178650	88613	245370	195420	385360	405280	67770
sp|O94903|PLPHP_HUMAN	0	0	0	0	0	0	0	0	0	0	0	0	0	0	0	0	0	0	0	0	0	0	0	0	0	0	0	0	0	0	0	0	0	0	0	0	0	0	0	0	0	0	0	0	0	509910	0	0	0
sp|P42677|RS27_HUMAN	0	0	0	0	0	0	0	0	0	0	0	0	0	0	0	0	0	506270	0	0	0	0	0	0	0	0	525050	0	0	0	0	0	0	432580	0	0	0	0	0	0	0	855790	550840	0	0	0	0	0	0
sp|Q9Y3E1|HDGR3_HUMAN	0	0	0	0	0	0	0	2036400	2052000	0	0	3449700	0	0	0	0	0	0	0	0	0	0	0	0	0	0	0	0	0	0	0	997800	1508100	0	334300	0	0	0	0	1940700	0	1384000	442760	1730200	2166700	1675900	0	1189800	1327900
sp|P08670|VIME_HUMAN	12372000	36045000	31407000	12482000	110000000	8182100	278000000	11935000	15033000	70702000	11355000	37819000	10979000	125000000	243000000	112000000	20603000	19829000	56741000	16483000	10334000	17935000	10575000	17641000	25682000	106000000	35546000	56254000	78647000	176000000	10071000	243000000	185000000	120000000	185000000	165000000	77503000	326000000	63999000	77062000	52897000	102000000	69190000	61129000	32594000	142000000	102000000	203000000	51931000
sp|Q9UN86|G3BP2_HUMAN	0	0	0	0	0	0	0	0	0	0	0	0	0	0	0	0	0	630840	0	0	0	982280	834090	477670	0	0	0	531240	0	412030	258210	0	0	287020	0	0	416600	0	0	1339300	0	0	477970	0	1860500	541120	0	0	0
sp|P29966|MARCS_HUMAN	0	0	992700	1483600	0	0	2497500	2054400	2755700	7931000	772720	432200	644900	5608700	4281200	2064400	7439500	6613500	2720700	7472500	5868800	12978000	3728000	5906500	10840000	3795000	8229300	6073500	5977600	8541700	2335500	1793500	3943900	8593800	5039500	4410000	5029400	3960000	2765600	35698000	5529400	10860000	4628100	10748000	11910000	16042000	3022600	23280000	883560
sp|P61956|SUMO2_HUMAN;sp|Q6EEV6|SUMO4_HUMAN	0	0	0	0	0	0	0	0	0	0	0	831590	0	0	0	0	0	0	0	2404400	0	0	1446500	0	0	0	0	0	0	0	0	0	0	0	0	1041300	0	0	1184400	0	920350	0	520400	0	1483900	529260	1339900	1127700	0
sp|Q9H4G4|GAPR1_HUMAN	0	0	0	0	0	0	0	0	0	0	0	0	0	0	0	0	0	0	0	0	0	0	0	0	0	0	0	0	0	1533400	0	153280	0	0	320710	0	0	797040	0	0	0	0	0	0	0	0	0	0	0
sp|O15540|FABP7_HUMAN	0	0	0	0	0	0	0	0	0	0	0	0	0	0	0	0	0	0	0	4826000	308640	308460	1925300	0	334460	2659300	425900	1011200	3222600	0	2169300	522110	2084300	407940	0	1576900	0	0	2918200	1086800	1062900	1375900	883050	1416800	2353000	289870	952670	1965300	709940
sp|Q9UNW9|NOVA2_HUMAN	0	0	0	0	0	0	0	0	0	0	0	0	0	0	0	0	0	0	0	0	0	0	2600600	0	0	0	0	0	0	670560	0	0	0	524540	0	0	244820	0	0	0	0	386000	0	0	1340500	1008300	0	412280	0
sp|Q14974|IMB1_HUMAN	0	0	0	0	0	0	0	0	0	0	0	732830	0	0	0	0	0	0	0	0	0	0	0	0	0	0	238510	337450	0	692750	457900	815860	745830	392320	775370	0	1636900	464220	1297100	818440	943830	563470	1064400	0	785360	288610	8388000	2497400	1739400
sp|P19105|ML12A_HUMAN;sp|O14950|ML12B_HUMAN	0	0	0	0	585930	0	0	0	0	0	0	0	0	0	1407100	0	0	0	1770700	0	204420	0	2204100	0	229180	1329700	307820	1830300	0	1511900	326290	923830	560400	383170	1688900	477670	1110600	1894600	1183300	0	613710	559410	1459000	244260	464410	1612800	1099300	693540	3175800
sp|P10809|CH60_HUMAN	0	0	0	0	665300	0	1068600	436840	240020	3591100	974460	2398700	381930	287030	8880800	633110	8259500	6880300	4933900	2688300	7194400	12611000	3102800	6854900	484900	17984000	5075700	8751300	3679600	524480	15773000	1117300	2010600	11382000	3560100	3258100	8954500	12421000	4974200	8521800	7331200	8198500	6080600	5623800	1676700	11548000	18269000	1034800	5958900
sp|Q86Y82|STX12_HUMAN	0	0	0	0	0	0	0	0	0	0	0	0	0	0	0	0	0	0	0	0	0	518060	0	0	0	0	0	0	532210	0	0	0	0	0	0	0	0	0	0	0	605190	0	0	469980	711820	0	592050	605250	0
sp|O94905|ERLN2_HUMAN	0	0	0	0	0	0	0	0	0	0	0	0	0	0	681390	0	0	0	0	0	0	0	0	0	0	0	0	0	0	0	0	0	0	0	303570	0	0	828330	0	0	0	0	0	0	0	0	0	0	277170
sp|P61421|VA0D1_HUMAN	0	0	0	0	0	0	0	0	0	0	0	0	0	0	0	0	358700	0	0	0	0	0	0	0	0	0	0	0	0	0	0	0	0	263950	0	0	0	281690	0	358020	188350	0	0	0	0	0	254850	147940	294890
sp|Q7L1Q6|BZW1_HUMAN	0	0	0	0	0	0	0	0	0	0	0	0	0	0	0	0	0	0	0	0	0	0	0	0	0	0	0	0	0	0	0	0	0	0	0	282660	479500	439720	0	0	0	408040	406700	0	649580	394930	509690	845980	238760
sp|Q04637|IF4G1_HUMAN	0	0	0	0	0	0	0	0	0	0	0	0	0	0	0	0	0	0	0	0	0	0	0	0	0	0	0	0	0	0	0	0	0	0	0	0	0	0	0	245490	0	0	0	163550	460040	570830	594710	734530	177530
sp|Q86YZ3|HORN_HUMAN;CON__Q86YZ3	20862000	25007000	719890	38563000	0	8773700	0	32524000	15458000	4735700	87295000	0	36787000	0	1520300	5572500	15034000	110000000	26233000	41012000	4956800	0	33016000	2985200	31885000	147010	79690000	36814000	130000000	3681500	25683000	6589300	4648300	20158000	2176200	5099200	122000000	0	42063000	19517000	29536000	4000700	59650000	119000000	99970000	838220	18252000	8730200	613660
sp|Q02750|MP2K1_HUMAN	0	0	0	0	0	0	0	0	0	0	0	0	0	0	0	0	0	0	0	0	0	0	0	0	0	0	0	0	0	0	0	0	0	276720	0	0	0	0	0	629480	0	0	452110	315960	1188500	617890	868020	947780	0
sp|P80723|BASP1_HUMAN	0	2239400	10759000	9480000	920020	0	4064000	2003400	5180000	24113000	2453600	994430	815900	14482000	8529400	1500600	25673000	23392000	4593900	17153000	40457000	37626000	9127900	27847000	34059000	9335500	24971000	28175000	9873000	11236000	8715400	3160900	5231200	28456000	4544900	4074100	12937000	1705700	10088000	74872000	17297000	9353800	6694200	38963000	16047000	12973000	18500000	13441000	1184500
sp|P61981|1433G_HUMAN	0	252680	0	0	675500	0	505740	0	1020700	2620400	894770	2865700	945930	3095300	2361700	258460	410220	601820	1601300	7210800	2464300	1532600	3083000	9651300	1282500	5155900	1840500	3479100	4252200	0	6409800	2981200	8571000	7969800	1154100	4699100	2180800	3810100	4207300	2134900	4707200	8139500	3482700	3088400	4514100	3793200	9842300	9953300	5975300
sp|Q7Z6Z7|HUWE1_HUMAN	0	0	0	0	0	0	0	0	0	0	0	0	0	0	0	0	0	0	0	0	0	0	0	0	0	0	0	0	0	0	0	0	0	0	0	0	0	0	5083000	0	9931400	0	6524600	0	2585800	9540900	28570000	0	0
sp|Q9NR28|DBLOH_HUMAN	0	0	0	0	0	0	0	0	0	0	0	0	0	0	0	0	0	0	0	0	0	534530	0	0	0	0	0	0	0	0	0	0	0	0	0	0	0	307050	0	234400	0	0	0	0	0	0	243200	0	0
sp|Q16543|CDC37_HUMAN	0	0	0	0	0	0	0	0	0	0	0	0	0	0	0	0	0	0	0	0	0	0	0	0	0	0	0	0	0	0	0	0	0	0	0	0	0	0	0	361120	299910	431500	0	397760	2096700	1162500	721110	1279700	0
sp|P49721|PSB2_HUMAN	0	0	760620	0	0	2234400	0	575760	1017700	0	1031100	1413500	633090	0	0	881110	0	355030	0	0	607210	0	669550	544250	1029500	541500	590540	459000	532870	0	631940	778750	785520	0	0	1290700	486550	0	1494700	406430	838720	464100	532600	867150	822870	0	1401400	1001800	2106000
sp|Q08554|DSC1_HUMAN	6786300	556180	7131600	6587400	714970	2564100	0	4453800	8831800	1946100	20945000	0	11133000	0	2894000	2841200	3658700	9910900	3166200	2329200	13992000	1003100	4660100	9596400	12309000	453120	4669600	3852600	8819100	2621900	2084600	3365600	4065600	3292800	4924600	7313100	8824600	1160600	5499800	3825700	5936100	2330400	4117000	31492000	7977500	1356400	864820	1131600	1856800
sp|Q9P1Q0|VPS54_HUMAN	0	0	0	0	0	0	0	0	0	0	0	0	0	0	0	0	0	0	0	43959000	0	0	0	0	0	0	0	0	194000000	0	0	0	0	90424000	0	0	69099000	0	0	0	0	0	0	0	75286000	0	89046000	0	0
sp|P25787|PSA2_HUMAN	0	0	1486200	0	0	0	0	0	630190	0	1316400	565380	802850	0	0	1599100	0	0	0	1379700	1377100	0	0	0	875160	765250	1132100	715940	1305700	555190	815350	606520	1587800	530550	1063000	2136600	555740	0	1634400	693880	1013200	0	0	942530	1506900	0	1503100	1737000	4749300
sp|P26038|MOES_HUMAN	0	0	0	0	1693400	0	491860	0	0	0	0	337010	0	2942600	1719500	2168200	0	0	0	324890	0	0	690560	0	600290	1551400	738960	143420	386560	3742900	251830	668750	3888800	0	1881400	3366200	0	1359500	162380	324500	235920	671580	1930800	1177100	644190	5816900	1505600	10759000	1497700
sp|Q92905|CSN5_HUMAN	0	0	0	0	0	0	0	0	0	0	0	0	0	0	0	0	0	0	0	0	0	0	0	0	0	0	0	0	0	0	0	0	0	0	0	0	0	0	0	246940	0	0	0	0	273020	300670	0	322500	0
sp|P22626|ROA2_HUMAN	0	97690	0	0	8470100	478290	5020500	2134500	2472100	5155500	71606	213080	1272900	1592300	1230000	2568500	3260100	1386500	2800000	4123100	429950	1469700	2348600	711970	2441100	754760	4660300	1384500	3204500	13881000	275440	3510100	4017200	2163800	3690100	4588600	3078700	3211100	7287300	3496000	5709500	5342600	3574800	2742500	3677300	7538300	15588000	10417000	1179900
sp|Q04828|AK1C1_HUMAN	0	0	0	0	0	0	0	0	0	0	0	0	1065900	0	0	0	0	0	0	0	0	0	0	0	0	721510	0	0	505580	0	831660	0	0	0	0	0	561230	0	1389100	0	2531200	0	2047500	378020	1403800	0	3278700	362480	1002700
sp|Q15084|PDIA6_HUMAN	0	0	0	0	0	0	0	0	0	0	0	809310	0	0	1776500	572640	0	0	0	0	0	1050600	0	0	731860	759140	1711400	1419000	0	0	1337400	930100	704690	1592600	0	0	3368100	4021200	996960	1792100	1505600	1419800	1594500	515510	570050	2319500	2966500	1695700	1890900
sp|P46977|STT3A_HUMAN	0	0	0	0	0	0	0	0	0	0	0	0	0	0	0	0	0	0	0	0	0	0	0	0	0	0	0	0	0	0	0	0	0	0	0	0	0	325390	0	0	174930	0	0	0	0	246480	0	0	0
sp|P25786|PSA1_HUMAN	0	0	8060100	4495300	0	0	0	0	0	0	5082900	15225000	690080	6365400	0	7790600	0	2008300	675490	7447000	5627300	0	2955600	732110	4652800	4021900	1616200	3615400	2589800	2897400	4460100	3133500	4500400	3824700	5432100	7692000	3500600	3543700	4701500	2980300	5016300	404280	3267700	5707400	3717200	2030100	7924400	3895800	14098000
sp|Q9BT78|CSN4_HUMAN	0	0	0	0	0	0	0	0	0	0	0	0	0	0	0	0	0	0	0	0	0	0	0	0	0	0	0	0	0	0	0	0	0	0	0	0	0	0	0	0	0	87437	101790	0	0	0	0	320390	104890
sp|Q14152|EIF3A_HUMAN	0	0	0	0	0	0	0	0	0	0	0	0	0	0	0	0	0	0	0	0	0	0	0	0	0	0	0	0	0	0	0	0	0	0	0	0	0	0	312780	0	0	0	300800	0	252530	119890	1133800	294910	0
sp|P60866|RS20_HUMAN	0	0	0	0	0	0	0	0	0	0	0	0	0	526230	0	0	0	0	994420	0	0	0	0	908730	0	751030	922170	569340	852520	952760	340890	0	0	1563300	0	0	0	0	1650700	910030	1382500	5016300	1654300	679760	0	890910	4544900	360640	970340
sp|Q8WXF1|PSPC1_HUMAN	0	0	0	0	0	0	0	0	0	0	0	0	0	0	0	0	0	0	0	0	0	0	0	0	0	0	0	0	0	0	0	0	0	594770	0	0	0	0	0	653890	362070	1067700	668550	446440	582410	1337600	822080	1087000	0
sp|P46060|RAGP1_HUMAN	0	0	0	0	0	0	0	0	0	0	0	0	0	0	0	0	0	0	0	0	0	0	0	0	0	0	0	0	0	0	0	0	0	0	0	0	0	0	0	0	0	0	2202800	0	0	0	0	1895000	0
sp|P48556|PSMD8_HUMAN	0	0	0	0	0	0	0	0	0	0	0	0	0	0	0	0	0	0	0	0	0	0	0	0	0	0	0	0	286600	0	0	0	0	308660	0	0	0	0	258290	0	0	540100	0	0	404110	0	324260	503720	389030
sp|Q9Y3F4|STRAP_HUMAN	0	0	0	0	0	0	0	0	0	0	0	0	0	0	0	0	0	0	0	0	0	0	0	0	0	0	0	0	0	0	0	0	0	0	0	0	0	0	0	0	0	537260	728250	0	506020	571510	301300	759090	503380
sp|Q5TF21|SOGA3_HUMAN	0	0	0	0	0	0	0	0	0	0	0	0	0	0	0	0	0	0	0	0	0	0	0	0	0	0	0	0	0	0	0	0	0	0	0	0	0	0	0	0	193690	56601	0	0	0	164230	0	257160	0
sp|P51114|FXR1_HUMAN	0	0	0	0	0	0	0	0	0	0	0	0	0	0	0	0	0	0	0	0	0	0	0	0	0	0	0	0	0	0	0	0	0	0	0	0	0	0	0	313000	0	0	0	212220	0	0	0	0	0
sp|O60293|ZC3H1_HUMAN	0	0	0	0	0	0	0	0	0	0	74983000	0	0	0	0	0	0	3515400	0	0	0	0	0	0	0	0	69014000	0	0	0	2462900	0	0	0	0	0	0	0	0	0	0	0	0	3995700	0	0	0	0	1932300
sp|Q00059|TFAM_HUMAN	0	0	0	0	0	0	0	0	0	0	0	0	0	0	0	0	0	0	0	0	0	0	0	0	0	0	0	0	0	0	0	0	0	0	0	0	0	0	0	0	0	0	216000	0	0	0	0	0	0
sp|Q9H1E3|NUCKS_HUMAN	0	0	0	0	0	0	0	0	0	0	0	0	0	0	0	0	0	0	0	0	473460	0	0	0	0	0	0	339830	0	0	0	0	0	0	0	0	0	0	0	534060	0	0	0	652920	0	0	0	994100	0
sp|O00231|PSD11_HUMAN	0	0	0	0	0	0	0	0	0	0	0	0	0	0	0	0	0	0	0	0	0	190950	0	0	0	0	0	0	0	0	0	287730	312080	0	350170	238050	401320	0	461270	188160	319590	177910	526790	125340	220970	312720	925910	400800	287400
sp|P46778|RL21_HUMAN	0	0	0	0	0	0	0	0	0	0	0	0	0	0	0	0	0	0	0	0	389590	0	0	645680	0	0	0	0	0	0	0	0	0	0	0	0	0	0	0	0	680480	1003200	303470	0	0	586950	0	0	190730
sp|Q9NVA2|SEP11_HUMAN	0	0	0	0	0	2880000	0	0	0	0	0	0	0	2246100	0	992890	0	2175300	0	0	0	1064600	0	0	0	1055500	0	707600	950650	7490700	0	3285100	4222400	0	1834900	2971700	401310	0	1239800	1541400	1441600	1545200	1226700	606120	1042000	3243200	1878100	5309500	861340
sp|P12236|ADT3_HUMAN	0	0	0	0	0	0	0	0	0	0	0	0	0	0	0	0	0	0	0	0	0	0	0	0	0	0	0	0	0	0	0	362600	0	0	569970	0	0	1038300	0	0	442930	976640	0	0	0	377970	0	0	394940
sp|P25685|DNJB1_HUMAN	0	0	0	0	0	0	0	0	0	0	0	0	0	0	0	0	0	0	0	0	0	0	0	0	0	0	0	0	0	0	0	0	0	0	0	0	284000	0	0	0	494740	0	279620	212440	473640	0	0	340870	622150
sp|O00232|PSD12_HUMAN	0	0	0	0	0	0	0	0	0	0	0	0	0	0	0	0	0	0	0	0	0	0	0	0	0	0	0	0	0	0	0	0	0	0	0	0	0	0	0	0	491790	458510	0	0	0	0	0	317860	544750
sp|Q02880|TOP2B_HUMAN	0	0	0	0	0	0	0	0	0	0	0	0	0	0	0	0	0	0	0	0	0	0	0	0	0	0	0	0	0	0	0	0	0	0	0	0	0	144840	0	66315	0	387690	237570	61667	0	72161	0	0	0
sp|Q93045|STMN2_HUMAN	0	0	0	0	0	0	0	0	0	0	0	0	0	6497300	0	0	0	0	0	0	0	5680500	0	0	3807900	0	0	0	0	0	0	2180300	3702700	2743200	0	2570200	1584900	1805400	4328300	8295900	3916700	0	3384500	4035500	11957000	10109000	0	9128700	901190
sp|Q14444|CAPR1_HUMAN	0	0	0	0	0	0	0	0	0	0	0	0	0	0	0	0	0	0	0	0	0	0	0	0	0	0	0	0	0	250760	0	0	0	0	0	0	0	192060	263370	0	379790	683610	0	0	388100	434750	375210	753180	164750
sp|Q9NQX3|GEPH_HUMAN	0	0	0	0	0	0	0	0	0	0	0	0	0	0	0	0	0	0	0	0	0	0	0	0	0	0	0	0	0	0	0	0	0	0	0	0	0	0	0	602470	537690	0	339740	659780	0	480100	0	0	0
sp|Q9UNZ2|NSF1C_HUMAN	0	0	0	0	0	0	0	0	0	0	0	0	0	201450	0	0	0	0	0	318480	0	0	0	621760	154840	0	261060	0	259390	0	179410	132310	391230	0	131540	476090	0	143390	530440	1086100	469180	0	83312	1250800	915850	814570	260320	806130	226800
sp|P51858|HDGF_HUMAN	0	0	0	0	0	0	0	0	0	0	0	0	0	761530	0	0	0	0	0	115590	0	0	0	0	0	108930	252050	0	0	110830	83587	0	357430	0	152140	85584	0	60499	0	133880	0	0	256220	204900	342030	259330	0	1073300	164840
sp|P50502|F10A1_HUMAN;sp|Q8NFI4|F10A5_HUMAN	0	0	0	0	0	0	0	0	0	0	0	580590	0	591090	0	0	0	0	555770	414460	0	490950	0	0	0	158560	235250	672910	0	633690	241160	611420	692360	273980	492740	508020	126490	283950	303440	654080	403250	834020	903910	587970	803360	1996200	407870	4467200	874510
sp|P11766|ADHX_HUMAN	0	0	0	0	0	0	0	0	0	0	0	0	0	0	0	0	0	0	0	0	0	0	0	0	0	150170	0	0	0	0	322070	0	0	0	0	0	0	0	0	0	0	0	180150	134450	0	0	146890	866050	143510
sp|P31689|DNJA1_HUMAN	0	0	0	0	0	0	0	0	0	0	0	0	0	0	0	0	0	0	0	0	0	0	0	0	0	0	0	0	0	572140	0	0	0	0	0	0	0	0	0	0	0	930880	0	333480	540360	0	0	427460	0
sp|Q92945|FUBP2_HUMAN	0	0	0	0	0	0	0	0	0	0	0	0	0	2792600	0	0	1631000	844100	1470400	415740	0	1376100	0	0	382010	0	2826400	0	1158200	2169000	0	567550	1489500	760930	1265500	1854200	0	331940	1324500	2076700	1557500	2884100	2270300	2547500	7506100	5734200	1299700	8020000	307860
sp|P36957|ODO2_HUMAN	0	0	0	0	0	0	0	0	0	0	0	0	0	0	0	0	0	785680	0	0	0	755200	0	524370	0	0	456960	310810	0	0	0	0	0	0	0	155800	388250	1370800	553540	684060	1012600	189810	495940	415270	110290	420570	1163300	0	412290
sp|Q16799|RTN1_HUMAN	0	0	16506000	0	0	48708000	0	0	0	0	10487000	553000000	426000000	17608000	50376000	0	33281000	52768000	0	4573900	27833000	33135000	19494000	34695000	35862000	442000000	0	21563000	0	21141000	0	18357000	26697000	25633000	56119000	177000000	0	10270000	6813000	13231000	14436000	60837000	62731000	7896500	12474000	11148000	22428000	3362400	18631000
sp|Q92783|STAM1_HUMAN	0	0	0	0	0	0	0	0	0	0	0	0	0	0	0	0	0	0	0	0	0	0	0	0	0	0	0	0	0	0	0	0	0	0	0	0	0	0	0	0	0	0	0	0	0	0	0	250870	0
sp|Q9BRQ6|MIC25_HUMAN	0	0	0	0	0	0	0	0	0	0	0	0	0	0	0	0	0	0	0	0	0	0	0	0	0	0	0	0	0	0	0	0	0	0	0	0	0	0	0	226030	0	0	0	0	0	0	0	0	0
sp|Q96F85|CNRP1_HUMAN	0	0	0	0	0	0	0	0	0	0	0	0	0	0	0	0	0	0	0	0	0	0	0	0	0	0	0	0	0	0	1321200	0	0	0	0	0	0	0	0	0	0	0	0	1454800	1190900	0	0	557610	233970
sp|Q9UKY7|CDV3_HUMAN	0	0	0	0	0	0	0	0	0	0	0	0	0	0	0	0	0	0	0	0	0	0	0	0	0	0	0	0	0	288800	0	0	0	0	0	0	0	0	0	0	0	267450	0	224590	0	266120	0	469880	0
sp|P62333|PRS10_HUMAN	0	0	0	0	0	0	0	0	0	0	0	0	0	0	0	0	0	0	0	0	0	0	0	0	0	0	0	0	0	0	0	168890	0	0	0	149200	0	0	503290	0	0	0	0	0	794500	0	409720	567720	711100
sp|P04350|TBB4A_HUMAN	0	0	0	0	0	0	0	0	0	0	0	0	0	0	3820900	0	0	485830	2624800	5350900	1885600	3334300	2067600	2716700	3886800	1478800	1424300	801900	806170	1753200	2930100	1396300	2273000	2261600	2032800	3400300	0	3296200	2469000	2556800	2837200	2990900	1943300	5746900	11388000	2694500	1717800	3026500	928380
sp|Q14240|IF4A2_HUMAN	0	0	0	0	0	0	0	0	0	0	0	0	0	0	0	0	0	0	0	1163800	0	0	0	0	0	0	0	0	0	0	580810	0	0	0	0	0	0	0	770410	225510	263220	0	0	164000	1356000	308160	0	288330	168460
sp|P31323|KAP3_HUMAN	0	0	0	0	0	0	0	0	0	0	0	0	0	0	0	0	0	0	1054700	449320	0	0	0	0	0	0	0	0	0	0	0	0	0	479030	0	0	564350	0	355990	645650	622730	2757000	1483600	505740	1552600	1128200	279130	262270	0
sp|O95782|AP2A1_HUMAN	0	0	1462700	0	0	0	0	0	0	0	0	0	0	0	0	0	0	0	0	0	0	2922700	972990	0	0	0	0	0	0	0	0	0	0	0	0	0	0	0	1321400	1434900	0	1360400	821930	364070	2453400	4967700	2548600	4154000	1251600
sp|P05067|A4_HUMAN	0	0	0	0	0	0	0	0	0	0	0	0	387000	0	0	804120	0	0	934720	0	0	0	0	0	0	0	0	0	0	1095800	0	330790	588280	1831900	0	475000	1956700	804330	0	0	0	1179500	786710	0	356120	2731900	0	694000	0
sp|Q9BW30|TPPP3_HUMAN	0	0	0	0	0	0	0	0	0	0	0	0	0	0	0	0	0	0	0	0	0	0	0	0	0	0	0	0	0	794720	0	451740	656280	0	0	0	0	0	0	0	0	0	0	0	0	0	0	490340	579870
sp|P04040|CATA_HUMAN	1650700	1147800	2909700	2903000	0	2456100	0	3322400	2374000	0	8751800	0	3668700	0	1441200	1603500	235330	2880600	1233500	1241800	4704600	609760	1850300	2505400	2082800	0	2264000	1488400	2764800	729750	676540	2340100	2368600	878730	2812400	4845200	3722600	1344700	2124300	777820	3265300	813670	1326600	8839800	2698100	625360	528490	519900	1390800
sp|Q12792|TWF1_HUMAN	0	0	0	0	0	0	0	0	0	0	0	0	0	0	0	0	0	0	0	0	0	0	0	0	0	0	0	0	0	489410	0	0	287330	0	0	0	0	170350	0	0	0	0	0	0	0	259570	0	418810	181490
sp|P10515|ODP2_HUMAN	0	0	0	0	0	1163200	0	0	0	0	0	0	0	0	0	0	0	952850	0	0	0	0	0	0	0	0	0	0	0	0	791280	0	0	915010	0	0	0	356600	0	716920	0	0	0	0	0	0	1055000	0	641100
sp|Q96CT7|CC124_HUMAN	0	0	0	0	0	0	0	0	0	0	0	0	0	0	0	0	0	0	0	0	0	0	0	0	0	0	0	0	0	0	0	0	0	0	0	0	0	0	0	0	0	0	0	0	166860	214770	0	477690	0
sp|Q2M2I8|AAK1_HUMAN	0	0	0	0	0	0	0	0	0	0	0	0	0	0	0	0	0	0	0	0	0	0	0	0	0	0	0	0	0	0	0	0	0	0	0	0	0	0	0	0	0	0	0	83441	0	0	0	0	0
sp|Q15075|EEA1_HUMAN	0	0	0	0	0	0	0	0	0	0	0	0	0	0	0	0	0	0	0	0	0	0	0	0	0	0	0	0	0	0	0	0	0	0	4264400	0	0	0	0	0	0	393340	0	0	1194800	638950	0	2092100	3228300
sp|P62263|RS14_HUMAN	0	0	0	0	0	0	0	0	0	947060	0	0	0	366520	0	1017600	0	1478600	1065700	0	0	0	11531000	0	0	0	0	0	2629700	0	0	0	0	1638700	0	0	1258300	1033600	1070700	4290900	1042600	2602100	1456600	943230	0	1545100	3202200	728340	710430
sp|P05388|RLA0_HUMAN;sp|Q8NHW5|RLA0L_HUMAN	0	0	0	0	0	0	0	0	0	0	0	0	0	0	0	0	0	0	899010	0	0	0	713860	0	0	0	375680	0	626730	571190	863250	0	0	1840600	0	0	2049200	1755200	1257900	592450	1447700	1913300	2509100	224880	0	775800	6699800	1048100	2332800
sp|Q9UK76|JUPI1_HUMAN	0	0	0	0	0	0	0	0	0	0	0	0	0	1362200	0	0	0	324860	0	2915100	1746200	1135500	1266300	3282000	1510700	1139300	910720	780410	1307000	0	2686100	299820	2267500	826850	216610	812150	401870	0	1766800	2856600	662450	0	595750	5371500	1985900	744840	792670	1400300	63866
sp|Q13564|ULA1_HUMAN	0	0	0	0	0	0	0	0	0	0	0	0	0	0	0	0	0	0	0	0	0	0	0	0	0	0	0	0	0	0	0	0	0	0	0	0	0	0	0	0	0	0	0	0	56614	0	0	328410	83542
sp|P62753|RS6_HUMAN	0	0	0	0	0	0	0	0	0	1040100	0	0	0	0	0	0	992420	0	0	0	0	0	0	748580	260420	610330	524520	0	167090	558020	431240	160410	0	393780	440880	244960	502960	1015000	0	829780	589160	596080	676640	0	250070	914740	0	293140	0
sp|P09661|RU2A_HUMAN	0	0	0	0	0	0	0	0	0	0	0	0	0	0	0	0	0	0	0	0	0	0	0	0	0	0	0	0	0	0	0	0	0	0	0	0	0	0	193170	0	0	444170	0	0	0	279650	621310	209360	0
sp|Q9P0M6|H2AW_HUMAN	0	0	0	0	0	0	0	0	0	822750	0	0	0	0	2749800	0	21844000	2250900	1485900	457750	1459500	1347100	0	1629100	0	0	1370000	601810	194810	1908200	286340	0	0	473960	536210	0	1745100	2203000	146240	5287100	2321500	5845400	1968200	1182300	0	2909600	572920	0	760890
sp|P63027|VAMP2_HUMAN	0	0	0	0	0	0	0	0	0	0	0	927440	0	0	1845900	0	2845300	1152700	0	0	1377100	2230800	0	1519300	883800	0	746700	711820	0	0	0	0	0	1549000	0	0	1699300	1731400	963690	2947700	1004300	0	0	1347200	0	273480	1163600	0	495510
sp|O75131|CPNE3_HUMAN	0	0	0	0	0	0	0	0	0	0	0	0	0	0	742750	0	0	0	0	0	0	0	0	0	0	0	0	0	281650	0	0	0	0	0	0	317420	0	512910	0	0	0	0	0	557120	0	0	0	0	737280
sp|P14550|AK1A1_HUMAN	0	0	0	0	0	0	0	0	0	0	0	0	0	0	0	0	0	0	0	0	0	0	0	0	0	0	0	0	0	0	594930	0	571210	0	0	0	0	0	0	0	0	0	0	0	0	0	179570	164150	925330
sp|Q13148|TADBP_HUMAN	0	0	0	0	0	0	0	0	0	0	0	0	0	0	0	0	0	0	0	0	0	0	0	0	0	496260	0	0	0	572550	0	0	0	0	0	0	0	302150	0	768290	402720	0	378310	449800	798390	452530	204850	638170	0
sp|O95573|ACSL3_HUMAN	0	0	0	0	0	0	0	0	0	0	0	0	0	0	0	0	0	0	0	0	0	0	0	0	0	0	0	0	0	0	0	0	0	0	0	0	0	0	0	0	0	0	0	0	0	0	0	0	1765400
sp|P48539|PCP4_HUMAN	0	0	0	0	0	0	0	0	0	0	0	0	0	0	0	0	0	0	0	1888500	0	0	0	0	0	2710800	0	0	0	0	0	0	1422500	0	0	1335600	0	377520	587010	0	0	0	0	0	0	0	618970	0	707710
sp|Q9NZ72|STMN3_HUMAN	0	0	0	0	0	0	0	0	0	0	0	0	0	0	0	0	0	0	0	0	0	0	0	0	0	0	0	0	0	0	0	0	0	0	0	0	0	0	0	0	0	0	0	214880	0	0	0	0	0
sp|Q86VP6|CAND1_HUMAN	0	0	0	0	0	0	0	0	0	0	0	0	0	0	0	0	0	0	0	197680	0	0	0	0	103050	74592	0	145850	526860	750080	419330	993390	647920	263350	56667	187870	1033800	109200	538210	1027600	959260	606720	1234400	573260	2569700	355390	609500	3768600	1295700
sp|P48449|ERG7_HUMAN	0	0	0	0	0	0	0	0	0	0	0	0	0	0	0	0	0	0	0	0	0	0	0	0	0	0	0	0	0	0	0	0	0	0	0	0	0	258780	0	0	0	0	0	0	0	0	0	0	0
sp|Q16630|CPSF6_HUMAN	0	0	0	0	0	0	0	0	0	0	0	0	0	0	0	0	0	0	0	0	0	0	0	0	0	0	0	0	0	0	0	0	0	0	0	0	0	0	0	0	493700	0	604820	0	455620	656930	524000	0	0
sp|Q8NFW8|NEUA_HUMAN	0	0	0	0	0	0	0	0	0	0	0	0	0	0	0	0	0	0	0	0	0	0	0	0	0	0	0	0	0	0	0	0	0	0	0	0	0	0	0	0	0	341240	245210	0	579040	362780	0	204410	0
sp|Q7L0J3|SV2A_HUMAN	0	0	0	0	0	0	0	0	0	0	0	0	0	0	0	0	0	1127300	0	0	319220	354790	0	0	870030	0	0	0	0	0	0	0	0	0	0	0	0	0	337970	972250	0	0	0	425380	0	0	250350	0	0
sp|P20674|COX5A_HUMAN	0	0	0	0	0	0	0	0	0	0	0	0	0	0	0	0	1644800	0	0	0	0	0	0	0	0	0	0	0	0	0	0	0	0	0	0	0	0	1477800	0	0	0	0	0	0	0	0	0	0	1374200
sp|Q9BWM7|SFXN3_HUMAN	0	0	0	0	0	0	0	0	0	0	0	0	0	0	0	0	641490	0	0	0	0	0	0	0	0	0	411730	0	0	0	0	0	0	0	0	0	0	0	0	0	0	0	0	0	0	0	0	0	0
sp|P45880|VDAC2_HUMAN	0	0	0	0	0	0	0	0	0	0	0	1837100	0	0	974540	0	746960	408530	0	0	322280	1208800	0	0	0	0	513960	239370	389040	0	0	0	0	329350	588640	0	374220	631340	485680	780530	1294600	0	0	311410	0	505660	604370	0	339890
sp|Q13492|PICAL_HUMAN	0	0	0	0	0	0	0	0	0	0	0	0	0	0	0	0	0	0	0	0	0	0	0	0	0	0	0	0	0	0	0	0	0	0	0	0	0	0	0	0	0	0	0	0	0	389800	249180	0	0
sp|P18621|RL17_HUMAN	0	0	0	0	0	0	0	0	0	0	0	0	0	0	0	0	0	0	0	0	0	0	0	0	0	906700	0	0	0	0	0	0	0	0	309910	0	0	0	651780	0	0	798000	0	0	0	970670	0	0	527190
sp|P06454|PTMA_HUMAN	0	0	4054400	0	0	0	0	0	0	2577300	0	0	0	18826000	0	3363800	0	0	0	317460	481900	0	0	0	0	4564000	1319100	11320000	1375300	0	596260	1626700	1763100	637520	836140	2531400	0	1218300	1111400	0	794740	1466600	765440	0	816530	520860	0	1254700	2195300
sp|P45974|UBP5_HUMAN	0	0	0	0	0	0	0	0	0	0	0	0	0	0	0	0	0	0	0	0	0	0	0	0	0	0	0	0	282200	0	451620	413590	1336600	776130	218570	511770	480940	90540	327510	1360700	0	973370	765870	566710	985760	853920	921530	1791000	538980
sp|Q7Z2K8|GRIN1_HUMAN	0	0	0	0	0	0	0	0	0	0	0	0	0	1037500	0	0	0	0	0	251970	0	660440	596880	0	167850	0	0	137700	0	0	0	0	0	471200	0	217160	0	0	258010	691130	386730	248880	0	488080	258460	0	0	1305600	111780
sp|Q96MZ0|GD1L1_HUMAN	0	0	0	0	0	0	0	0	0	0	0	0	0	0	0	0	0	0	0	0	0	0	0	0	0	0	0	0	0	0	0	0	0	0	0	0	0	0	0	0	0	0	0	190110	0	0	0	0	0
sp|Q9P2E9|RRBP1_HUMAN	0	0	0	0	0	0	0	0	0	0	0	0	0	0	0	0	0	0	0	0	0	0	0	0	0	0	0	0	0	0	0	0	0	3700700	0	0	0	3932200	0	0	0	0	1970200	0	1519500	0	0	0	1477600
sp|P17612|KAPCA_HUMAN	0	0	0	0	0	0	0	0	0	0	0	0	0	0	0	0	0	0	0	0	0	0	0	0	0	0	0	0	0	0	133260	0	114700	0	0	254820	0	0	0	293140	229370	783540	614510	132950	1038400	809820	0	724700	208420
sp|P12270|TPR_HUMAN	0	0	0	0	0	0	0	0	0	0	0	0	0	0	0	0	0	0	0	0	0	0	0	0	0	0	0	0	0	0	0	0	0	0	0	0	0	0	0	0	0	0	0	0	0	0	0	465740	0
sp|P62829|RL23_HUMAN	0	0	0	0	0	0	0	0	0	0	0	0	0	222270	0	0	0	0	0	0	0	0	0	0	0	0	0	0	0	303190	0	0	303220	0	0	0	442290	537010	296520	0	677940	0	523680	0	432210	507880	244090	295180	945440
sp|O00303|EIF3F_HUMAN	0	0	0	0	0	0	0	0	0	0	0	0	0	0	0	0	0	0	0	0	0	0	0	0	0	0	0	0	0	0	0	0	0	0	0	0	0	0	0	0	0	0	0	0	0	0	381370	0	157320
sp|P46779|RL28_HUMAN	0	0	0	0	0	0	0	0	0	0	0	0	0	0	0	0	0	0	0	0	0	0	0	0	0	0	248840	221170	0	0	172150	0	0	237110	263060	0	0	341130	208400	518190	880290	415650	317500	0	0	390990	235420	0	906790
sp|P60900|PSA6_HUMAN	0	0	1417800	0	0	0	0	0	0	0	1283500	2095400	424970	1317000	0	0	0	345940	0	0	612250	0	773030	579090	924520	0	595660	569630	569180	0	932770	602190	0	430450	876490	1243100	559480	411260	995830	544390	886040	558560	602020	990610	1348200	0	819650	680920	2151500
sp|P60983|GMFB_HUMAN	0	0	0	0	0	0	0	0	0	0	0	0	0	0	0	0	0	0	0	19335000	0	0	0	0	0	0	0	0	0	0	2298600	0	0	0	0	2257900	0	0	0	0	0	0	0	0	3339500	0	0	4989100	4867500
sp|O75569|PRKRA_HUMAN	0	0	0	0	0	3467000	0	0	0	0	0	0	0	0	0	0	0	0	0	0	0	0	0	0	0	0	0	0	0	0	0	0	0	0	0	0	0	0	0	0	343600	0	0	0	421880	0	0	187720	0
sp|P61247|RS3A_HUMAN	0	0	0	0	0	0	0	0	0	396760	0	0	0	0	0	174700	595250	319570	416360	0	0	526400	0	345810	205350	382030	337320	0	501830	0	276970	0	148180	478540	0	238430	562610	918670	794090	1036100	1305100	1300100	1375200	0	97701	942970	8943500	274030	621220
sp|Q96K17|BT3L4_HUMAN	0	0	0	0	0	0	0	0	0	0	0	0	0	0	0	0	0	0	0	0	0	0	0	0	0	0	0	0	0	0	0	0	0	0	0	0	638830	0	0	0	0	1142700	0	1233500	2016300	0	0	2498200	0
sp|O43396|TXNL1_HUMAN	0	0	0	0	0	0	0	0	0	0	0	0	0	0	0	0	0	0	0	0	0	0	0	0	0	132150	0	0	0	0	411080	0	132150	0	0	148550	0	0	301220	298050	0	211410	133790	316700	338350	0	508870	224380	342930
sp|P35813|PPM1A_HUMAN	0	0	0	0	0	0	0	0	0	0	0	0	0	0	0	0	0	0	0	0	0	0	0	0	0	0	0	0	0	0	0	0	0	0	0	0	0	0	0	0	0	0	0	0	393270	0	0	0	0
sp|Q9UHV9|PFD2_HUMAN	0	0	0	0	0	0	0	0	0	0	0	0	0	0	0	0	0	0	0	0	0	0	0	0	0	0	141460	0	0	0	0	0	0	0	0	0	180570	0	391460	0	0	0	0	0	0	0	457340	283920	0
sp|P20336|RAB3A_HUMAN	0	0	0	0	0	963270	0	0	0	0	0	688940	0	0	0	0	0	0	0	0	0	0	0	0	0	0	0	0	0	0	412120	0	0	0	0	0	0	455670	0	940580	0	0	399470	375780	836380	622540	500560	0	1126300
sp|O15400|STX7_HUMAN	0	0	0	0	0	0	0	0	0	331430	0	0	0	0	0	0	0	259980	0	0	0	0	0	0	0	0	0	169490	0	0	0	0	0	214210	65109	265210	0	541390	308700	595050	0	86541	0	169530	0	139170	0	0	0
sp|Q13310|PABP4_HUMAN	0	0	0	0	0	0	0	0	0	0	0	0	0	0	0	0	0	0	0	0	0	0	0	0	0	0	0	0	0	0	0	0	0	0	0	0	0	0	66111000	0	53119000	0	0	0	0	0	136000000	0	0
sp|Q6PCE3|PGM2L_HUMAN	0	0	0	0	0	0	0	0	0	0	0	0	0	0	0	0	0	0	0	0	0	0	4300200	0	0	825440	0	0	0	0	1436400	0	2905100	0	0	0	0	0	1053700	3409900	3383300	1616500	2053600	901520	25135000	2587000	0	7205600	1643100
sp|P26373|RL13_HUMAN	0	0	0	0	0	0	0	0	0	0	0	0	0	0	0	0	352060	189500	0	0	0	259800	0	263950	0	0	409190	249270	151250	411270	193910	0	0	255390	512920	157370	439960	964500	510750	1006600	1048400	431210	857940	223940	167170	776170	346640	189280	834530
sp|P05455|LA_HUMAN	0	0	0	0	1590300	0	0	0	0	0	0	0	0	0	0	0	0	0	0	0	0	0	0	0	0	0	0	280590	0	407870	0	0	0	0	0	894350	308310	0	703200	0	344130	1690100	606300	0	1005000	1427000	1242100	3396500	739860
sp|P18077|RL35A_HUMAN	0	0	0	0	0	0	0	0	0	0	0	0	0	0	0	577930	0	0	0	0	0	0	0	0	0	412420	0	0	0	0	192240	0	0	0	394910	387590	0	678250	0	362010	496500	522130	381760	150190	0	285300	0	0	930750
sp|Q14624|ITIH4_HUMAN	0	0	0	0	0	0	0	0	0	0	0	0	0	0	0	0	0	0	2849100	0	0	0	0	0	0	0	0	0	0	1577900	0	1452900	0	1067000	2758300	0	3821400	3977300	555160	0	0	522400	1346400	2050500	0	1379000	1153100	509210	0
sp|Q02878|RL6_HUMAN	0	0	0	0	0	0	0	0	0	458630	0	0	0	172230	0	107570	1012300	458840	429370	0	175420	342910	0	494760	0	207800	167480	339570	0	425940	313240	80693	216410	971610	313550	122090	772100	899280	116180	1460300	951660	1550500	1037900	350630	0	1149000	326610	194270	1067200
sp|O75396|SC22B_HUMAN	0	0	0	0	0	0	0	0	0	0	0	0	0	0	0	0	0	0	0	0	0	0	0	0	0	0	0	0	0	0	0	0	244340	0	199360	0	0	742430	171470	419450	0	0	0	232920	0	391200	273880	342080	173170
sp|P48643|TCPE_HUMAN	0	0	0	0	0	0	259700	338520	0	0	0	968310	0	0	0	0	0	0	1665000	1089100	470380	0	1156200	327390	0	422190	0	837240	0	1135500	327350	1191800	1278300	2447400	535680	544440	1441500	123900	469550	1324500	1689000	9759100	3683000	797570	3688200	4282200	1746900	8217300	952530
sp|P10163|PRB4_HUMAN	0	0	0	675420	0	0	0	0	0	0	0	0	0	0	0	0	0	1311800	0	0	0	0	543700	0	113000000	0	0	0	0	0	0	0	0	0	0	0	0	0	0	0	0	0	0	0	0	0	0	0	0
sp|O75914|PAK3_HUMAN	0	0	0	0	0	0	0	0	0	0	0	0	0	0	0	0	0	0	0	0	0	0	0	0	0	0	0	0	0	0	82857	0	0	0	0	0	0	0	0	265910	0	0	96848	465170	283320	177970	0	249750	48930
sp|P62269|RS18_HUMAN	0	0	0	0	0	0	0	0	0	583090	0	925030	0	0	0	1121000	0	0	2193600	0	0	0	502640	176980	146890	843940	0	0	1448400	1022000	95978	0	224790	727850	651320	0	2359400	947170	5591500	1023200	4217600	3523500	6841100	245660	1291300	2378700	9934600	882340	5747800
sp|P62847|RS24_HUMAN	0	0	0	0	0	0	0	0	0	0	0	0	0	0	0	0	0	0	0	0	0	0	0	0	0	0	0	0	0	0	0	0	0	0	0	0	0	0	547550	0	515810	1632600	695890	0	0	398040	785140	0	1255100
sp|P49589|SYCC_HUMAN	0	0	0	0	0	0	0	0	0	0	0	0	0	0	0	0	0	0	0	0	0	0	0	0	0	0	0	0	0	0	0	0	0	0	0	0	0	0	0	0	181640	0	235540	83263	499770	455550	337810	567770	227980
sp|Q16878|CDO1_HUMAN	0	0	0	0	0	0	0	0	0	0	0	0	0	0	0	0	0	0	0	0	0	0	0	0	0	0	0	0	0	0	0	0	0	0	0	0	0	0	808490	0	1698800	0	1231000	0	1168800	0	0	0	0
sp|O43809|CPSF5_HUMAN	0	0	0	0	0	0	0	0	0	0	0	0	0	0	0	0	0	0	0	0	0	0	0	0	0	0	0	0	0	0	0	0	0	0	0	0	0	0	0	0	558050	0	0	0	0	497220	612430	642150	0
sp|P25788|PSA3_HUMAN	0	0	0	0	0	0	0	0	0	0	878960	1194700	0	0	0	0	0	0	0	0	641680	0	337610	0	0	0	0	348080	542660	0	415430	295650	612600	261360	0	745870	364430	0	765510	0	419770	636680	664140	471000	653630	227990	856760	476670	1695200
sp|Q12904|AIMP1_HUMAN	0	0	0	0	0	0	0	0	0	0	0	0	0	0	0	0	0	0	0	0	0	0	0	0	0	0	0	0	0	0	0	0	0	0	0	0	0	0	295420	0	476670	0	0	0	318490	264370	681700	0	386520
sp|O95292|VAPB_HUMAN	0	0	0	0	0	0	0	0	0	0	0	0	0	0	0	0	0	0	0	0	0	0	0	0	0	0	166860	195940	0	0	0	0	0	0	0	0	0	0	0	611470	0	375590	298710	230720	0	0	0	399320	0
sp|Q15365|PCBP1_HUMAN	0	0	0	0	0	0	0	0	0	0	0	0	0	0	0	0	0	0	0	0	0	993960	0	0	0	0	812050	0	0	0	596660	765020	1021800	0	0	972710	0	624540	836670	0	0	429970	465740	799540	2694800	814430	881770	1534500	909500
sp|P52565|GDIR1_HUMAN	0	0	0	0	0	0	0	0	0	0	0	0	0	0	0	489740	0	0	0	0	0	0	197440	241330	323580	1267800	0	492790	934310	0	3382800	576450	2171400	976500	0	1843800	0	0	2034900	1214700	1019400	0	1308400	3937800	1671400	1881700	2444300	1397900	2187100
sp|P56211|ARP19_HUMAN	0	0	0	0	0	0	0	0	0	0	0	0	0	0	0	0	0	0	0	0	0	0	0	0	0	0	0	0	0	0	0	0	0	0	0	0	0	0	0	0	0	0	0	998250	0	214530	0	0	0
sp|P09496|CLCA_HUMAN	0	0	0	0	0	0	0	0	0	0	0	0	0	0	0	0	0	285020	0	0	0	493010	0	437480	0	309480	638590	0	0	314540	217730	216720	510630	0	316770	390550	0	384830	0	1143000	555890	423130	490750	574690	0	0	406220	979450	142980
sp|P35579|MYH9_HUMAN	0	0	429710	116320	2544100	322100	1602300	219660	164020	0	420390	672980	304690	0	3769500	1237400	0	515640	0	0	568000	0	0	111790	4921400	13974000	1314000	13576000	2662500	4738000	838610	328110	553070	1270400	11356000	761500	3523200	14301000	2301500	1775000	1409100	469440	773640	477350	1835300	24302000	7364900	1368700	61044000
sp|Q15008|PSMD6_HUMAN	0	0	0	0	0	0	0	0	0	0	0	0	0	0	0	0	0	0	0	0	0	0	0	0	0	0	0	0	0	0	0	0	0	0	358070	0	0	0	0	386260	0	371810	0	0	391690	283210	0	0	469030
sp|P39656|OST48_HUMAN	0	0	0	0	0	0	0	0	0	0	0	0	0	0	0	0	0	0	0	0	0	0	0	0	0	0	0	0	0	0	0	0	0	0	0	0	587110	2482500	0	0	744920	655210	0	0	0	0	0	0	0
sp|Q5T9A4|ATD3B_HUMAN	0	0	0	0	0	0	0	0	0	0	0	0	0	0	0	0	0	0	0	0	0	0	0	0	0	22625000	0	0	0	0	60832000	0	0	0	8457000	15175000	0	0	0	39596000	0	0	0	0	0	0	0	0	0
sp|P00492|HPRT_HUMAN	0	0	0	0	0	0	0	0	0	0	0	0	0	0	0	0	0	0	0	0	0	0	0	0	0	0	0	0	0	0	0	0	0	0	0	0	0	0	636050	0	0	0	0	0	0	0	612890	0	284990
sp|P63313|TYB10_HUMAN	0	0	8197000	1848700	6105000	0	0	0	0	3927400	0	0	0	6063400	0	0	0	5216900	2146700	9038100	17709000	3992200	5369700	61524000	5989600	22782000	15181000	43135000	5501700	0	30322000	0	4412500	7369800	1324700	8073300	3043400	5450200	3751400	2197400	10741000	1549600	2899500	8697900	4733800	1939800	4715000	3540600	0
sp|Q15435|PP1R7_HUMAN	0	0	0	0	0	0	0	0	0	0	0	0	0	0	0	0	0	0	0	326300	0	0	0	0	0	0	0	0	0	0	170910	0	0	0	0	0	262700	0	86471	265880	0	169970	210870	207390	151890	374460	114420	604070	97688
sp|Q09028|RBBP4_HUMAN	0	0	0	0	0	0	0	0	0	0	0	0	0	0	0	0	0	0	0	0	0	0	1289400	0	0	0	0	0	0	0	0	0	0	0	0	0	0	0	437190	374410	0	0	0	0	0	0	0	254410	0
sp|P18206|VINC_HUMAN	0	0	0	0	0	1556500	0	328790	867700	0	1955200	5550400	121170	0	0	1007200	0	424960	0	0	1273500	0	7976500	0	821850	393960	1422600	0	135720	981080	744210	2631300	5070400	613150	1979000	6824900	1987000	1175300	2683700	675390	1958300	0	1290600	2575700	988850	206560	7110100	184010	8386600
sp|P50991|TCPD_HUMAN	0	0	0	0	0	0	2133100	0	520690	0	243070	0	0	309370	0	0	671360	131780	1491600	460850	759310	706830	557890	714800	438990	523100	721540	945440	108030	2057100	848190	825850	1332300	873750	408190	1193300	1615200	0	916810	1410000	1383700	3570500	2986500	706760	2087400	2380300	1843500	2697300	999710
sp|Q00688|FKBP3_HUMAN	0	0	0	0	0	0	0	0	0	0	0	0	0	334600	0	0	0	0	0	0	0	0	0	201290	0	0	0	160080	0	653570	0	0	458120	0	185400	213670	0	0	218570	925850	275030	433730	409760	503650	726240	1244000	219260	1124600	137750
sp|Q15056|IF4H_HUMAN	0	0	0	0	0	0	0	0	0	0	0	0	0	0	0	0	0	0	0	329400	0	0	0	0	0	0	1166200	0	0	951700	0	0	1336100	0	784110	1028000	0	0	1014000	777570	467030	0	513710	2202400	1552000	1198900	1065000	1417900	944260
sp|Q9UBE0|SAE1_HUMAN	0	0	0	0	0	0	0	0	0	0	0	0	0	0	0	0	0	0	0	0	0	0	0	0	0	0	0	0	0	0	0	0	0	0	0	0	0	0	194020	0	0	153130	297540	0	485390	255890	248300	383390	62504
sp|P23381|SYWC_HUMAN	0	0	0	0	0	0	0	0	0	0	0	6392400	0	0	0	0	0	0	0	0	0	0	0	0	0	0	0	0	0	0	0	0	362950	0	0	0	0	0	0	0	0	0	334640	0	586520	787870	1079900	1644600	5014700
sp|P11177|ODPB_HUMAN	0	0	0	0	0	0	0	0	0	0	0	0	0	0	0	0	0	0	0	0	0	0	0	0	0	0	0	0	0	0	0	0	0	0	0	0	0	1366700	0	0	0	445970	0	0	753140	0	1131700	0	236720
sp|P63104|1433Z_HUMAN	0	976180	5545500	2988300	2747100	1203400	4077300	2134500	4087400	8034900	1063700	8585900	5918700	15876000	8600600	14591000	5449300	4259200	5823300	15747000	6525300	8528900	16449000	15363000	12612000	20725000	6547400	16384000	23592000	5765800	35495000	18475000	30134000	10473000	8825400	28887000	9234200	10135000	20349000	11005000	12255000	20063000	13708000	11312000	25565000	8242800	28252000	41175000	48859000
sp|Q12931|TRAP1_HUMAN	0	0	0	0	0	0	0	0	0	0	0	0	0	0	0	0	0	0	0	0	0	0	0	0	0	0	0	0	0	0	0	0	0	0	0	0	0	247430	0	175880	0	0	0	0	120850	0	0	0	0
sp|P83731|RL24_HUMAN	0	0	0	0	0	0	0	0	0	0	0	0	0	0	0	0	0	0	0	0	0	0	0	0	0	0	0	0	0	0	0	0	0	0	0	0	810750	582790	951150	0	1601300	375550	885630	119660	0	476900	1237900	0	242750
sp|P31150|GDIA_HUMAN	0	0	0	0	0	0	0	0	0	267940	0	8626300	0	699660	543640	0	588610	0	0	9244700	916740	2107800	2560000	3457800	2909600	1007000	767680	2839600	3822800	351100	7110600	3722900	5998500	3776200	1856000	6960800	182690	2249600	4711600	6400500	1845500	2736100	1653900	6048200	8651800	2304800	3942800	19909000	9985700
sp|Q12765|SCRN1_HUMAN	0	0	0	0	0	0	0	0	0	0	0	0	0	495030	0	197130	0	0	0	1829400	0	0	1056700	0	0	0	410160	0	906760	0	1157000	583060	1961900	462130	588450	1488400	0	211270	1180900	689570	0	406350	378750	406120	766460	313830	650240	3081000	401150
sp|Q07065|CKAP4_HUMAN	0	0	2047000	300900	0	0	0	0	0	278490	0	0	172120	0	837050	295520	2301300	498650	2919200	1206800	0	689170	662360	0	221720	622650	1327300	171410	1837800	0	70269	0	0	1640000	1239100	0	4666900	3874100	3276800	3536200	5324600	1872700	4259600	816120	302640	6421000	6205600	111190	2563000
sp|Q9NP72|RAB18_HUMAN	0	0	0	0	0	0	0	0	0	0	0	0	0	0	0	0	0	0	0	0	0	0	0	0	0	0	0	0	0	0	0	0	0	0	0	0	338260	236420	0	0	0	0	0	188430	0	0	0	0	317470
sp|Q00325|MPCP_HUMAN	0	0	0	0	0	0	0	0	0	0	0	0	0	0	4631300	0	3621100	0	0	0	1520500	0	0	0	1098100	0	0	0	0	0	0	0	0	1115500	1125900	0	1130100	1528900	1194400	0	1899300	1653400	890560	1617600	0	1499000	1533000	0	1500400
sp|P62995|TRA2B_HUMAN	0	0	0	0	0	0	0	0	0	0	0	0	0	0	0	0	702580	510180	0	0	0	0	0	0	0	0	2501200	0	0	0	0	0	0	380140	0	0	0	566090	0	1178000	0	929890	0	0	0	506340	0	0	386360
sp|O60502|OGA_HUMAN	0	0	0	0	0	0	0	0	0	0	0	0	0	0	0	0	0	0	0	0	0	0	0	0	0	0	0	0	0	0	0	0	0	0	0	0	0	0	0	0	0	0	0	0	0	0	0	0	112190
sp|P31930|QCR1_HUMAN	0	0	0	0	0	0	0	0	0	0	0	0	0	0	0	0	0	0	0	0	0	0	0	0	0	0	0	0	264890	0	0	0	0	0	0	0	0	0	0	0	0	439210	0	443040	0	0	795350	0	0
sp|O75531|BAF_HUMAN	0	0	0	0	0	0	0	0	0	0	0	0	0	0	0	0	0	0	0	0	0	0	0	0	0	0	0	0	1293400	0	0	0	0	1160300	0	0	0	0	4107300	0	2596200	2286400	1674500	0	0	0	0	2425200	708460
sp|Q04118|PRB3_HUMAN	0	197710	0	1353400	0	0	0	0	0	0	0	0	0	0	0	0	0	819300	0	0	0	0	1041600	515070	76450000	0	0	0	0	0	0	3870500	897010	0	1962800	681760	0	0	0	0	0	0	0	0	0	437230	0	0	0
sp|O15347|HMGB3_HUMAN	0	0	0	0	0	0	0	0	0	0	0	0	0	0	0	0	0	0	0	0	0	0	0	0	0	0	0	0	0	0	0	0	0	0	0	0	0	292050	0	0	0	0	0	412650	793320	925140	513460	529300	0
sp|P09012|SNRPA_HUMAN	0	0	0	0	0	0	0	0	0	0	0	0	0	0	0	0	0	0	0	0	0	0	0	0	0	0	0	0	0	0	0	0	0	0	0	0	0	0	527000	0	0	0	313420	0	0	308210	682230	651190	0
sp|Q16352|AINX_HUMAN	0	799230	0	1428400	0	829460	6998900	0	5517900	228000000	55273000	25511000	0	14736000	101000000	26433000	119000000	30875000	104000000	18872000	11666000	79606000	12364000	35544000	15072000	16306000	11710000	8978200	45756000	21563000	5601700	83264000	21659000	149000000	13781000	8273400	80988000	40510000	92325000	74194000	149000000	126000000	121000000	39509000	22200000	161000000	87557000	141000000	5917500
sp|P62899|RL31_HUMAN	0	0	0	0	0	0	0	0	0	0	0	0	0	0	0	0	984210	0	0	0	0	0	1209500	591590	0	0	892170	0	0	1130900	0	0	0	0	0	0	390300	0	703080	1017200	1066500	590050	868070	0	456580	670570	1211900	519680	1023300
sp|P21579|SYT1_HUMAN	0	0	0	0	0	0	0	0	0	0	0	0	0	0	0	0	0	0	0	0	0	0	0	0	0	0	0	0	0	0	0	0	0	0	0	0	0	0	0	91113	144510	0	0	0	0	0	0	0	0
sp|O95747|OXSR1_HUMAN	0	0	0	0	0	0	0	0	0	0	0	0	0	0	0	0	0	0	0	0	0	0	0	0	0	0	0	0	0	0	0	0	0	0	0	0	0	0	0	0	0	0	0	0	285010	208770	226450	271260	111270
sp|Q9NQC3|RTN4_HUMAN	0	0	0	0	45735	0	0	0	0	1114700	59563	211270	0	463630	0	0	890150	950700	0	534530	521860	2157300	0	1537300	826350	179130	1510400	710130	883440	584020	701100	0	646120	1528200	566950	691300	668450	1369100	1437700	3742800	1340400	622100	555110	2165100	862590	780400	1047100	812220	144720
sp|Q9UJU6|DBNL_HUMAN	0	0	0	0	0	0	0	319510	0	0	0	0	0	0	0	0	0	0	0	0	0	0	0	0	0	0	0	0	0	0	0	0	0	0	0	0	0	0	0	200370	0	0	0	302100	292610	580000	0	835270	424480
sp|P54727|RD23B_HUMAN	0	0	0	0	0	0	0	0	0	0	0	0	0	0	0	0	0	0	0	0	0	0	0	0	0	380440	325390	0	509700	0	435910	0	719910	0	216790	375040	0	0	557770	292700	345050	0	0	120220	269400	448460	206770	856910	338270
sp|P0DMV9|HS71B_HUMAN;sp|P0DMV8|HS71A_HUMAN	0	0	0	0	2747200	0	199470	0	0	0	0	7429900	372510	227270	0	659870	0	104830	2462300	0	86888	94266	593700	0	2158900	145890	76784	1075100	1085100	120730	997360	322980	760740	900090	860350	544720	4558200	923300	7508400	757790	6808300	1023600	8994300	469690	1278000	907270	24622000	1465200	10768000
sp|Q9NTJ5|SAC1_HUMAN	104000000	0	0	0	0	126000000	0	266000000	45869000	0	0	0	63645000	0	0	0	0	0	0	0	0	0	0	0	0	0	0	0	0	0	0	202000000	123000000	0	0	0	0	0	0	0	0	0	0	0	0	0	0	0	0
sp|P01308|INS_HUMAN;sp|F8WCM5|INSR2_HUMAN	240000000	0	0	0	0	79177000	0	66561000	36485000	0	0	57827000	146000000	123000000	106000000	0	0	0	0	53159000	15458000	261000000	0	45481000	30481000	15369000	118000000	49500000	70991000	252000000	0	940000000	23049000	0	275000000	37530000	0	0	171000000	0	0	0	0	167000000	0	0	0	2370000000	0
sp|P11216|PYGB_HUMAN	0	0	0	0	0	0	152090	0	0	0	0	159410	0	3323900	0	0	0	0	0	0	0	0	0	76691	95149	230890	119010	78820	0	293760	351450	2153900	1663200	230690	253410	1396300	186340	543080	364710	137440	53913	422390	298450	125170	308190	159580	279940	671510	1229300
sp|P35637|FUS_HUMAN	0	0	0	0	0	0	0	0	0	0	0	0	0	0	0	0	822820	0	0	0	0	880580	0	0	0	0	659260	1384600	0	733410	0	0	876430	0	509990	604750	0	779460	0	0	0	1055100	0	646750	1025500	2075100	0	1645400	403210
sp|P00387|NB5R3_HUMAN	0	0	0	0	0	0	0	0	0	0	0	0	0	0	0	0	0	0	0	0	0	0	0	0	0	0	0	0	0	0	0	571290	0	0	0	0	0	539870	0	538570	0	382100	511000	0	0	348590	0	0	458820
sp|P27482|CALL3_HUMAN	0	0	0	2002400	0	0	0	0	0	0	297170	0	740020	0	0	1830800	0	893640	0	0	646130	0	0	0	15575000	0	940610	0	1281200	0	4523700	186420	850050	0	1960400	314170	430580	172240	328750	0	272960	0	0	87048	63104	0	0	0	5954300
sp|O43768|ENSA_HUMAN	0	0	0	0	0	0	0	0	0	0	0	0	0	0	0	0	0	0	0	0	0	0	0	0	0	0	0	0	0	0	0	0	0	0	0	0	0	0	232290	374410	0	0	0	598980	311350	595260	206960	589900	0
sp|Q14157|UBP2L_HUMAN	0	0	0	0	0	0	0	0	0	0	0	0	0	0	0	0	0	0	0	0	0	0	0	0	0	0	0	0	0	0	0	0	0	0	0	0	0	0	0	208980	0	0	0	441070	351720	0	0	389550	0
sp|O95373|IPO7_HUMAN	0	0	0	0	0	0	0	0	0	0	0	0	0	0	0	0	0	0	0	0	0	0	0	0	0	0	0	0	0	0	0	0	0	0	0	0	0	0	583680	0	277900	0	733840	0	0	528250	1262300	845310	421310
sp|Q13907|IDI1_HUMAN	0	0	0	0	0	0	0	0	0	0	0	0	0	0	0	0	0	0	0	0	0	0	0	0	0	0	0	0	0	0	0	0	0	0	0	0	0	0	0	0	0	265300	0	0	0	0	0	0	0
sp|O43143|DHX15_HUMAN	0	0	0	0	0	0	0	0	0	0	0	0	0	0	0	0	0	0	0	0	0	0	0	0	0	0	0	0	0	0	0	0	0	0	0	0	0	0	0	187620	280870	142890	0	148050	0	90350	0	0	107920
sp|Q9NY33|DPP3_HUMAN	0	0	0	0	0	0	0	0	0	0	0	264880	0	0	0	0	0	0	0	0	0	0	0	0	0	0	0	0	0	0	146730	0	0	0	0	309900	0	0	0	0	0	0	0	0	0	0	0	0	557090
sp|P20618|PSB1_HUMAN	0	0	810320	0	0	0	0	0	0	0	1332700	0	0	523560	0	1116600	0	344910	0	401480	821470	0	0	479460	0	447310	633250	434020	561540	0	755990	669100	915550	253720	504910	1588400	493700	225540	723660	351800	580960	246810	422480	797940	857930	278860	536400	938090	1654400
sp|P31146|COR1A_HUMAN	0	0	0	0	0	0	0	0	0	0	0	0	0	0	0	0	0	0	0	0	0	0	0	0	0	0	0	0	0	0	0	0	0	0	0	0	0	0	0	0	0	163820	0	305980	456020	0	0	423350	1975600
sp|O75533|SF3B1_HUMAN	0	0	0	0	0	0	0	0	0	0	0	0	0	0	0	0	0	0	0	0	0	0	0	0	0	0	0	0	0	0	0	0	0	0	0	0	0	0	0	0	0	171710	151180	0	0	128430	549780	146880	52229
sp|Q02818|NUCB1_HUMAN	0	0	0	0	9763800	0	5370400	0	0	0	0	0	0	0	0	0	0	0	0	0	0	0	0	0	0	665630	0	0	0	0	0	692770	0	0	1159400	874690	0	2008700	0	927610	0	993870	0	0	0	790530	0	0	1328000
sp|P08708|RS17_HUMAN	0	0	0	0	0	0	0	0	0	0	0	0	0	0	0	0	0	0	0	0	0	0	0	0	0	0	0	0	0	0	0	0	0	0	0	0	0	0	0	0	599360	2049700	2383500	0	0	1679000	2438800	0	1442800
sp|Q5JSH3|WDR44_HUMAN	0	0	0	0	0	0	0	0	0	0	0	0	0	0	0	0	0	0	0	0	0	0	0	0	0	0	0	0	0	0	0	0	0	0	0	0	0	0	0	0	0	0	0	0	124850	0	0	101650	35737
sp|Q96GD0|PLPP_HUMAN	0	0	0	0	0	0	0	0	0	0	0	0	0	0	0	0	0	0	0	440030	0	0	224810	0	0	0	0	0	0	0	374800	0	183250	0	0	217400	0	0	223520	0	173810	0	0	0	236180	0	0	354190	230440
sp|P02656|APOC3_HUMAN	15779000	0	2130300	0	0	4869800	39066000	11303000	2563500	2609600	0	0	11135000	26984000	53841000	0	0	34670000	67213000	9619100	0	14835000	8795700	3296600	8902300	0	9516300	4608500	6444000	304000000	0	78052000	3515900	268000000	61252000	6526900	127000000	1120000000	23202000	20949000	0	20761000	45341000	18570000	14131000	50350000	116000000	122000000	1968000
sp|P62241|RS8_HUMAN	0	0	0	0	0	0	0	0	0	671820	0	0	0	0	0	0	1732100	1171300	1160300	976480	250870	608330	0	761280	276360	679050	539970	0	0	937240	362680	0	552150	601290	636410	436150	797320	1710500	428900	1248700	1409800	1702500	1605500	356100	321720	1755700	633630	358400	1976700
sp|Q14247|SRC8_HUMAN	0	0	0	0	0	0	0	0	0	0	0	0	0	0	0	0	0	314890	0	0	0	0	0	0	0	0	128870	0	110860	111040	0	112720	0	0	178270	91759	0	94358	0	156850	205040	0	307710	185780	259030	214830	120520	390820	409890
sp|Q9Y265|RUVB1_HUMAN	0	0	0	0	0	0	0	0	0	0	0	0	0	0	0	0	275600	0	0	0	0	0	0	0	0	0	421240	0	0	0	0	0	0	0	0	0	269540	0	238420	272630	211640	548860	276750	190180	345380	624310	520240	364110	105480
sp|Q02413|DSG1_HUMAN	8219400	8979000	5665500	5429200	453110	7032000	0	6879000	8521100	714680	19658000	0	10029000	0	3427500	9050700	1652600	15025000	3281200	2852200	14222000	1256300	3256800	11152000	11546000	0	5957900	5342200	5880300	2615800	3506700	6235300	6134700	1613400	6790800	13221000	7561000	2647400	8172600	4130000	7439700	1576000	6334200	29551000	8848600	1216300	1146000	702880	6593000
sp|Q14980|NUMA1_HUMAN	0	0	0	0	0	0	0	0	0	0	0	0	0	0	0	0	0	0	0	0	0	0	0	0	0	0	0	0	0	0	0	0	0	0	0	0	0	0	0	2317400	0	0	0	0	0	0	0	0	763250
sp|P07741|APT_HUMAN	0	0	0	0	0	0	0	0	0	0	0	0	0	0	0	0	0	0	0	0	0	0	0	0	0	0	0	0	0	0	0	0	0	0	0	0	0	0	1461400	0	433790	0	912080	0	0	0	4277700	0	1193400
sp|Q16775|GLO2_HUMAN	0	0	0	0	0	0	0	0	0	0	0	0	0	0	0	0	0	0	0	565430	0	0	0	0	0	0	0	0	396600	0	0	0	0	0	0	0	0	0	0	0	0	0	0	273800	963930	0	427990	673840	0
sp|P62191|PRS4_HUMAN	0	0	0	0	0	0	0	0	0	0	0	0	0	0	0	0	0	0	0	0	0	0	1678700	287790	0	0	0	184510	801690	0	189920	0	147750	0	0	0	0	0	0	0	0	831250	269700	0	517160	338160	672850	440340	530500
sp|Q14847|LASP1_HUMAN	0	0	0	0	0	0	0	0	0	0	0	0	0	346650	0	0	0	0	0	750610	0	0	97762	0	450860	0	876190	0	256340	238570	408730	109470	584450	262100	463280	295720	0	0	515590	850570	541350	354280	627700	865140	1972400	774580	1019700	1761200	298860
sp|O43602|DCX_HUMAN	0	0	0	0	0	0	0	0	344270	538130	0	0	321380	411040	664950	0	952770	0	0	892260	0	1724800	567390	0	935100	148990	867480	825780	425880	971040	346090	0	181310	1369000	756790	513650	880140	416260	791530	2934700	2051500	1834400	1008400	1482000	9076200	1346900	688070	1801000	0
sp|Q15942|ZYX_HUMAN	0	0	0	0	0	0	0	0	0	0	0	0	0	0	0	0	0	0	0	0	0	0	0	0	125310	0	0	0	0	0	0	0	0	0	0	0	0	0	0	307510	0	0	0	368940	0	814650	230660	696250	100060
sp|O15511|ARPC5_HUMAN	0	0	0	0	0	0	0	0	0	0	0	0	0	0	0	0	0	0	0	0	0	0	0	0	0	0	0	0	0	0	0	0	0	311670	0	0	0	0	0	251840	214760	426550	410720	0	0	417970	249520	400940	0
sp|P51674|GPM6A_HUMAN	0	0	0	0	0	0	0	0	0	874140	0	0	0	0	0	0	0	0	0	0	0	0	0	0	0	0	0	0	0	0	0	0	0	0	0	0	0	0	0	0	0	0	0	0	0	0	0	0	0
sp|P35527|K1C9_HUMAN;CON__P35527	1690000000	969000000	58397000	874000000	53007000	850000000	145000000	1640000000	886000000	172000000	3120000000	169000000	1190000000	18319000	158000000	853000000	200000000	2100000000	553000000	127000000	57190000	42654000	643000000	92290000	528000000	12089000	1570000000	949000000	1900000000	45997000	985000000	1030000000	1220000000	668000000	922000000	1540000000	1760000000	318000000	1080000000	881000000	886000000	262000000	797000000	4690000000	1240000000	17283000	260000000	64548000	553000000
sp|P07437|TBB5_HUMAN	5376200	0	0	0	3300400	0	0	1172700	1930800	0	2657500	13515000	3638000	6703400	8737400	2631700	11542000	0	7252800	13033000	7213800	29410000	18137000	12285000	3368400	6751100	17591000	13459000	5555500	10574000	22079000	11878000	16450000	11517000	17921000	13625000	4493000	0	8405100	19847000	12047000	20145000	10330000	29919000	48082000	13536000	10362000	20232000	7017100
sp|P59768|GBG2_HUMAN	0	0	0	0	0	0	0	0	0	3648900	0	0	0	0	0	0	2688300	623040	742820	0	1009000	0	0	1102700	0	0	0	2659000	0	0	0	0	0	2608500	0	0	1264700	886210	0	2330800	1287100	759710	554500	1284900	0	602880	819330	266440	825090
sp|P17677|NEUM_HUMAN	0	253480	9059500	2545100	538120	0	4055200	1536300	1462000	20118000	1694400	475170	930840	19535000	3873500	2164100	18351000	9730900	2147400	7717600	22546000	37358000	4857300	38604000	16991000	13421000	15657000	17361000	9324700	4285900	17013000	1425400	2422700	33970000	1513900	4916400	8981700	3134800	3898500	41579000	6802600	7398700	5368700	26913000	11310000	14353000	11720000	16031000	1515200
sp|Q14019|COTL1_HUMAN	0	0	0	0	0	0	0	0	0	0	0	0	0	0	0	0	0	0	0	3359100	0	0	821110	700440	0	951780	212740	444230	844370	629030	3322500	572200	2586700	850220	153590	2207400	624820	1939700	1124200	276160	813410	383790	337160	1000700	1966400	0	1046200	661600	431390
sp|O00487|PSDE_HUMAN	0	0	0	0	0	0	0	0	0	0	0	0	0	0	0	0	0	0	0	0	0	0	0	0	0	0	0	0	0	0	0	0	0	0	0	0	0	0	0	0	0	884430	0	0	0	1240300	0	0	546360
sp|P46821|MAP1B_HUMAN	0	0	0	0	55691	0	190240	258730	856240	2372600	171070	3318400	52885	4462800	1696800	580130	3259900	856790	555650	2084600	2349700	7392000	419240	6685200	1941100	2284600	2250400	2134500	2037900	1971600	1389100	3131900	4340900	2395200	1926500	3236100	1153800	3604400	3472100	7734900	5550500	5998100	2491000	7159800	5807700	7767500	3131100	15503000	3066400
sp|Q15181|IPYR_HUMAN	0	0	0	0	0	0	0	0	0	0	0	0	0	260420	0	0	0	0	0	0	0	0	0	0	0	0	221600	0	223110	301620	456660	290050	451100	0	143080	343240	0	159790	331540	603560	279950	136190	281880	353370	596970	261870	523430	960850	334150
sp|O75781|PALM_HUMAN	0	0	0	0	0	0	0	0	0	0	0	0	0	0	0	268790	0	0	0	435140	258440	455150	1085100	0	257110	241160	0	0	1074200	0	314770	0	574370	467640	70760	441750	214890	175370	754460	679380	345120	0	0	335600	294950	374950	0	298340	157150
sp|Q9UBB4|ATX10_HUMAN	0	0	0	0	0	0	0	0	0	0	0	0	0	0	0	0	0	0	0	0	0	0	0	0	0	0	0	0	0	0	0	0	0	0	0	0	0	0	0	148300	0	0	0	264550	617100	0	0	0	0
sp|P01112|RASH_HUMAN	0	0	0	0	0	0	0	0	0	0	0	0	0	0	0	0	0	0	0	0	0	0	0	0	0	0	0	0	0	0	0	0	0	1140900	0	0	0	0	0	0	0	0	0	241280	0	0	375840	0	652590
sp|P00568|KAD1_HUMAN	0	0	0	0	0	0	0	0	0	0	0	0	0	2354200	0	0	0	0	0	2214800	0	0	669190	692290	435190	1760700	899190	859970	303380	0	1924600	759360	1440000	396970	596010	915200	539590	424510	969300	1521800	682330	272550	528990	1823900	2259800	548800	705850	1855900	209180
sp|P62857|RS28_HUMAN	0	0	0	0	0	0	0	0	0	0	0	0	0	0	0	0	0	0	0	0	0	0	0	0	0	0	1295600	0	0	0	0	0	0	0	802550	1456900	0	880290	0	0	0	0	0	1083900	0	0	0	2945900	1170800
sp|P02810|PRPC_HUMAN	3694700	12473000	0	17816000	0	3885900	0	0	1352100	433800	0	0	17829000	870630	5594200	12444000	0	20100000	1758800	556130	0	0	4604300	0	177000000	1784800	0	4428000	2536300	14935000	12354000	7812400	1360900	1129800	21067000	2362200	0	2605200	2675700	895390	450420	0	0	0	0	8120700	0	884070	22592000
sp|P19022|CADH2_HUMAN	0	0	0	0	0	0	0	0	0	0	0	0	0	0	0	0	0	0	0	0	0	0	0	0	0	0	0	0	0	0	0	0	0	0	0	0	0	773250	0	0	0	0	0	269580	0	0	0	0	0
sp|O95202|LETM1_HUMAN	0	0	0	0	0	0	0	0	0	0	0	0	0	0	0	0	0	0	0	0	0	0	0	0	0	0	0	0	0	0	0	0	0	0	72655	0	0	256660	219880	137600	364400	160770	0	108410	0	96336	625950	94954	94987
sp|P49915|GUAA_HUMAN	0	0	0	0	0	0	0	0	0	0	0	0	0	0	0	0	0	0	0	0	0	0	0	0	0	0	0	0	0	0	0	0	0	0	0	0	0	0	0	0	0	0	0	0	375020	0	0	0	0
sp|P60981|DEST_HUMAN	0	0	0	0	0	0	0	0	0	0	0	0	0	0	0	0	0	0	0	0	0	0	0	0	0	0	0	0	865990	0	1566900	0	0	0	0	0	1275900	0	0	935160	0	1536600	0	1172300	995030	882910	0	1726100	1115000
sp|P50914|RL14_HUMAN	0	0	0	0	0	0	0	0	0	0	0	0	0	0	0	0	0	0	0	0	0	0	0	0	0	0	0	0	0	0	0	0	0	0	0	0	0	0	357750	675540	767050	937760	0	0	0	0	898990	0	777350
sp|P12273|PIP_HUMAN	0	0	7153400	8327900	0	0	0	0	0	0	0	11624000	0	0	6738700	0	15758000	24050000	0	524090	0	3744000	0	47454000	2061100	0	2062400	697940	1274500	0	835750	6170300	11343000	0	13295000	59772000	0	0	7182100	0	13086000	8112900	0	733690	0	2606300	2105100	2587800	68770000
sp|P05089|ARGI1_HUMAN	5203300	4636600	3908200	2351000	0	3904000	0	7689200	2567400	714450	14695000	0	7644100	0	2269500	3875600	0	5504100	3518800	2269200	554930	694000	1773900	2966000	6255200	213510	5596400	4031100	6600600	2089500	1330800	4338200	6087000	1458200	5969200	9711900	8389500	2820500	6247700	2786400	5785500	368290	2997200	16111000	5187300	1684700	490600	1148200	2921600
sp|Q9UKA9|PTBP2_HUMAN	0	0	0	0	0	0	0	0	0	0	0	0	0	0	0	0	0	0	0	0	0	0	0	0	0	0	0	0	0	0	0	0	0	0	0	0	0	0	7035100	0	6366600	0	13864000	0	11307000	7179500	18805000	15699000	0
sp|Q15185|TEBP_HUMAN	0	0	0	0	0	0	0	0	0	0	0	0	0	0	0	0	0	0	0	0	0	0	0	0	0	0	0	0	0	0	0	0	0	784530	0	0	0	0	0	0	466190	588450	573890	0	967060	0	1136300	0	470900
sp|Q9NUP9|LIN7C_HUMAN	0	0	0	0	0	0	0	0	0	0	0	0	0	0	0	0	0	0	0	0	0	0	0	0	0	0	0	0	0	558610	0	348600	357240	0	0	348970	0	477920	0	341480	0	353600	469740	0	0	477580	0	0	0
sp|Q13200|PSMD2_HUMAN	0	0	0	0	0	0	0	0	0	0	0	0	103170	0	0	688270	454810	713070	0	0	0	385810	234360	293640	0	0	485380	0	224950	742940	0	129900	134960	324540	285380	0	474860	0	533960	799200	762170	626780	784660	333620	743110	1123700	768430	871840	1601400
sp|P50990|TCPQ_HUMAN	0	0	0	0	178980	0	0	179200	202190	0	0	360630	0	111920	0	177710	244920	132940	880870	396370	44296	376890	0	266090	331470	418160	275600	238090	479170	885910	522460	851410	1010000	456250	596100	993100	748480	345130	896520	1074300	1154100	2920100	2431600	651130	2267100	2351700	1337300	2856100	1274500
sp|Q13185|CBX3_HUMAN	0	0	0	0	0	0	0	0	0	0	0	0	0	0	0	0	0	0	0	0	0	0	0	0	0	0	0	0	0	522860	0	0	531370	0	0	0	0	0	0	370610	742020	967900	445900	0	0	0	933240	529700	0
sp|Q9NY47|CA2D2_HUMAN	0	0	0	0	0	0	0	0	0	0	0	0	0	0	0	0	0	0	0	0	0	0	0	0	0	0	0	0	0	0	0	0	0	0	0	0	0	0	0	0	0	0	0	0	0	0	0	0	0
sp|Q13177|PAK2_HUMAN	0	0	0	0	0	0	0	0	0	0	0	0	0	0	0	0	0	0	0	0	0	0	0	0	0	0	207630	0	0	349500	146810	0	0	0	0	0	0	0	56263	397860	0	367410	349100	786700	328790	1651200	307070	1151600	75211
sp|P62277|RS13_HUMAN	0	0	0	0	0	0	0	0	0	0	0	0	0	0	0	0	0	0	0	0	0	0	0	550130	0	0	256260	0	0	0	0	0	0	876030	1040000	383360	877340	1090600	400430	0	1161400	1378600	1092100	342220	0	868500	1229600	0	1333000
sp|P11940|PABP1_HUMAN	0	0	0	0	0	0	0	0	0	0	0	0	0	0	0	0	0	0	95682	0	0	0	161320	0	133710	59539	127520	87025	0	394360	0	347000	79329	82472	375130	155610	500680	394290	1497300	668730	1699900	482210	1576100	473770	708280	1019500	6869600	1227300	543220
sp|P09936|UCHL1_HUMAN	0	0	0	0	0	0	1239000	184440	450790	703710	302930	2282400	1062200	4770800	0	1858600	1361000	970100	1470900	9170600	2102800	4448900	3297000	4505600	4103400	4698600	4710700	5231700	5520200	2254600	13595000	4364600	7756300	3254300	3475400	6207600	2128300	1347100	9690800	6113000	3948300	2455300	2962900	6018800	15523000	3340200	7967400	14156000	3137500
sp|O75367|H2AY_HUMAN	0	0	0	0	0	0	2271800	0	0	9834000	0	0	0	0	5075400	0	13184000	2065100	0	0	0	743980	0	0	123320	0	1439800	140800	82588	1616500	0	0	0	960500	1039800	0	691350	6834100	0	4978900	1780600	3326000	810170	1031200	46568	1100700	331960	0	1356900
sp|O94760|DDAH1_HUMAN	0	0	0	0	0	0	0	0	0	0	0	0	0	2162600	486560	932250	0	0	96342	1217700	0	0	313650	1569100	932350	1091100	0	570030	417870	1701000	1261700	2193600	2309800	828130	3039900	2021100	78993	605690	596070	954360	182810	336280	386550	406040	435960	329490	765460	1167600	364600
sp|P55036|PSMD4_HUMAN	0	0	0	0	0	0	0	0	0	0	0	0	0	0	0	0	0	0	0	0	0	0	0	0	0	0	0	0	0	851790	0	0	0	283180	0	0	479460	0	369860	320500	447270	0	0	160260	424310	482090	0	623390	292980
sp|Q9H115|SNAB_HUMAN	0	0	0	0	0	0	0	0	0	0	0	0	0	0	0	0	0	0	0	0	0	0	0	0	0	0	0	0	0	0	0	0	0	318270	0	0	0	0	0	262090	242400	412620	0	327840	433170	454190	173650	560410	0
sp|P63162|RSMN_HUMAN;sp|P14678|RSMB_HUMAN	0	0	0	0	0	0	0	0	0	0	0	0	0	0	0	0	0	0	0	0	0	0	0	0	0	0	0	0	0	0	0	0	0	0	0	0	0	0	0	0	0	479040	0	244090	417800	359060	0	0	0
sp|P50213|IDH3A_HUMAN	0	0	0	0	0	0	0	0	0	0	0	0	0	0	0	0	0	0	0	0	0	0	0	0	0	285870	0	0	0	0	0	0	0	0	0	0	290990	714550	218630	0	0	0	0	0	0	0	236030	0	127750
sp|Q9NZT1|CALL5_HUMAN	17163000	14073000	6579900	8026600	12996000	29278000	9711200	24352000	9879100	1299000	10304000	1762900	23171000	6228200	20725000	32564000	38321000	56156000	4956800	3585700	32067000	17279000	4659800	8968300	28230000	9241700	19664000	3687900	11200000	16061000	4365100	25131000	21122000	3863700	97786000	15665000	3153600	13321000	7169500	8638800	10219000	1525400	3705400	54717000	5803400	4384400	3151400	9989100	9961300
sp|O15498|YKT6_HUMAN	0	0	0	0	0	0	0	0	0	0	0	0	0	0	0	0	0	0	0	0	0	0	0	0	0	0	0	0	0	0	0	0	0	0	0	295330	0	0	0	0	0	162820	0	0	0	0	0	670580	216950
sp|O43776|SYNC_HUMAN	0	0	0	0	0	0	0	0	0	0	0	0	0	0	0	0	0	0	0	0	0	0	0	0	0	0	157010	0	0	0	0	0	0	0	0	223810	0	0	0	527160	121300	579390	543820	0	373110	1010400	199940	1249100	188200
sp|Q86V81|THOC4_HUMAN	0	0	0	0	0	0	0	0	0	0	0	0	0	0	0	0	0	0	0	0	0	0	0	0	0	0	0	0	0	0	0	0	0	0	0	429390	540260	0	1353700	0	924160	0	597630	0	0	967600	1714200	1055800	277060
sp|O15355|PPM1G_HUMAN	0	0	0	0	0	0	0	0	0	0	0	0	0	0	0	0	0	0	0	0	0	0	0	0	0	0	0	0	0	0	0	0	0	0	0	0	0	0	0	0	0	0	0	0	197700	253800	0	0	0
sp|Q96C19|EFHD2_HUMAN	0	0	0	0	0	0	0	0	0	0	0	0	0	0	0	0	0	0	0	0	0	0	0	0	0	0	0	0	0	0	0	0	0	0	0	0	0	191830	0	0	0	0	0	223500	175390	388310	0	284150	192550
sp|Q8WWM7|ATX2L_HUMAN	0	0	0	0	0	0	0	0	0	0	0	0	0	0	0	0	0	0	0	0	0	0	0	0	0	0	0	0	0	0	0	0	0	0	0	0	0	0	0	0	0	0	0	0	288880	0	0	249510	0
sp|Q9H0Q0|FA49A_HUMAN	0	0	0	0	0	0	0	0	0	0	0	0	0	0	0	0	0	0	0	0	0	0	0	0	0	0	0	0	0	0	0	0	0	0	0	0	0	0	0	0	0	0	0	122720	659820	0	0	0	0
sp|P28070|PSB4_HUMAN	0	0	767630	0	0	411990	0	0	623970	0	865990	1611700	429430	0	0	0	0	0	0	0	0	346960	0	0	750800	776050	610140	0	0	0	400960	1062100	1772300	609360	1049500	1473300	0	0	1152400	0	801420	0	637740	390440	0	0	967200	1266800	3041600
sp|Q15366|PCBP2_HUMAN	0	0	0	0	0	0	0	0	0	0	0	0	0	0	0	0	0	0	0	629660	520350	0	0	0	0	0	0	0	236230	1717900	343350	926780	2160100	0	1158300	1529200	346760	1254500	878760	2802400	790150	897460	591600	1401900	5344700	993070	1149600	1209400	596870
sp|P52209|6PGD_HUMAN	0	719270	0	0	0	0	0	0	0	1924100	97389	2924900	0	853280	1414900	0	0	0	1714700	1607400	1666200	1100200	1271100	537150	1618100	1029000	709390	1073700	903190	1344500	2792500	1834600	2284600	1529700	1708500	1721500	1554600	744760	3060500	2303200	2100300	2719700	3622600	870010	3906200	1415300	4958200	6277900	11760000
sp|Q01081|U2AF1_HUMAN;sp|P0DN76|U2AF5_HUMAN	0	0	0	0	0	0	0	0	0	0	0	0	0	0	0	0	0	0	0	0	0	0	0	0	0	0	0	0	0	0	0	0	0	0	0	0	0	0	0	0	324070	1525700	0	532490	390740	0	0	0	0
sp|Q01650|LAT1_HUMAN	109000000	27119000	0	0	0	147000000	0	284000000	0	0	0	181000000	87634000	0	0	0	0	0	0	0	0	13534000	0	9836200	0	0	0	17932000	0	0	22738000	321000000	282000000	0	413000000	267000000	0	720000000	6102200	46806000	0	0	0	30245000	0	0	12265000	0	186000000
sp|P13647|K2C5_HUMAN;CON__P13647	140000000	184000000	307000000	102000000	12946000	133000000	19810000	136000000	154000000	31376000	323000000	21091000	195000000	708340	49723000	148000000	11110000	182000000	70946000	36785000	98574000	29448000	125000000	62729000	131000000	1188500	241000000	111000000	203000000	6794600	128000000	111000000	87364000	60823000	101000000	85790000	94754000	36884000	189000000	58611000	218000000	19996000	84745000	563000000	97886000	34162000	18162000	12301000	328000000
sp|P55072|TERA_HUMAN	0	0	0	0	0	0	0	0	0	276580	0	3692900	1020900	374790	0	1026900	421150	112330	473710	1018900	682320	330790	3084200	1146600	676870	1804100	233240	2030000	1337500	1108800	1413900	1345400	1906200	388860	949150	1951600	1136100	1154000	1616700	671630	1453200	1865900	1616100	707770	1744700	3105600	3475900	3153900	4808100
sp|P28331|NDUS1_HUMAN	0	0	0	0	0	0	0	0	0	0	0	0	0	0	0	0	0	0	0	0	0	0	0	0	0	98146	0	0	0	0	0	0	0	0	0	0	0	367210	0	0	0	0	0	0	0	0	210940	0	60480
sp|P14923|PLAK_HUMAN	8835000	11326000	8482500	8245900	0	13171000	0	14288000	9573700	693070	21097000	375220	21885000	0	4137500	13522000	533020	11812000	4484100	562910	13654000	225900	2273100	2380900	19857000	0	9006100	11924000	9841500	1485100	10837000	9749500	9177400	1637800	12092000	13089000	5035900	4556900	9715400	4437200	7531600	1626900	13884000	37086000	9664600	2206300	1189300	439020	33077000
sp|P04075|ALDOA_HUMAN	297500	696380	370210	188410	1339700	667200	2698300	688470	430980	423360	364550	7331100	1831300	13848000	4181400	3627400	2086200	2025100	1038600	3577700	2448300	4030300	1422200	5546100	4720100	10321000	2468500	8165800	5545100	5891600	9178400	8265200	8128800	3545200	6086900	8115800	1315300	3756400	4891300	4012200	2051900	2494100	2488900	2424600	5152200	2487700	6438200	25312000	9440800
sp|P62280|RS11_HUMAN	0	0	0	0	0	234090	0	0	0	490020	0	0	336680	0	0	896040	572160	773980	0	0	466300	690510	0	425040	306320	0	1056300	288150	0	832600	237190	250900	216840	0	456650	0	0	962480	223400	1361100	607670	809930	464890	691540	298170	615660	216070	314000	880070
sp|Q15631|TSN_HUMAN	0	0	0	0	0	0	0	0	0	0	0	0	0	0	0	0	0	0	0	0	0	0	0	0	0	278450	0	0	0	0	0	0	0	0	0	0	0	0	390110	0	0	0	442400	0	0	0	0	0	375110
sp|O95336|6PGL_HUMAN	0	0	0	0	0	0	0	0	0	0	0	2487700	0	0	0	0	0	0	0	1408200	0	0	0	0	0	0	0	0	0	0	1039600	665140	0	0	0	0	0	0	1223400	0	0	0	0	577700	989800	266050	1026600	1310100	2652600
sp|Q9Y5K8|VATD_HUMAN	0	0	0	0	0	0	0	0	0	0	0	0	0	0	0	0	0	0	0	0	0	0	0	0	0	0	0	0	0	0	0	0	0	0	0	0	0	0	413240	0	484010	0	0	0	0	0	1935500	0	226190
sp|P37840|SYUA_HUMAN	0	0	0	0	0	0	0	0	0	0	0	0	0	0	0	0	0	0	0	0	824940	0	0	0	0	0	0	0	0	0	0	0	0	242270	0	0	229670	0	0	0	0	0	1139300	244400	2662700	717430	180650	1008200	0
sp|Q99497|PARK7_HUMAN	0	0	0	0	718510	0	858520	0	0	0	2451200	8207800	1278800	0	4080300	0	0	1346900	0	2198600	2345400	745840	1232500	3865000	2639200	5001200	0	4733000	1550900	2200600	9498600	5176300	9499500	3668400	3686000	9175400	2437900	3711600	4304400	1326200	1819100	1449200	1689900	2195400	3384000	715320	2863700	4547800	3548700
sp|O60506|HNRPQ_HUMAN	0	0	0	0	0	0	0	0	0	0	0	0	222150	0	0	0	1581900	1497800	535790	535990	0	289030	0	409710	0	0	312650	0	170220	1565100	0	0	0	0	0	540430	1350500	0	1416900	1125400	2319900	2518400	4235100	3129300	2218800	2746100	6276900	3243800	763710
sp|Q99460|PSMD1_HUMAN	0	0	0	0	0	0	0	0	0	0	0	0	0	0	0	0	0	0	0	0	0	0	0	0	0	0	0	0	0	0	0	305670	339550	397820	0	205600	0	155340	382500	321470	551800	643790	428810	159920	412060	544370	490100	902190	1316400
sp|P16435|NCPR_HUMAN	0	0	0	0	0	0	0	0	0	0	0	0	0	0	0	0	0	0	0	0	0	0	0	0	0	259240	0	0	0	0	0	0	0	0	0	0	0	824580	0	372180	0	262250	0	0	0	0	255690	0	0
sp|P62195|PRS8_HUMAN	0	0	0	0	0	0	0	0	0	0	0	0	0	0	0	0	0	0	0	0	0	0	861670	0	0	0	0	0	0	0	0	0	0	0	0	0	0	0	270120	0	340150	270730	449630	92155	501820	387280	933380	462040	489710
sp|P05164|PERM_HUMAN	0	0	0	0	0	0	0	0	0	0	0	2936500	0	0	0	0	0	0	0	0	0	2714900	0	2317700	2753900	4580400	0	0	0	0	0	0	1539700	0	0	1501800	0	0	0	0	0	0	0	0	0	0	0	817650	11230000
sp|P62750|RL23A_HUMAN	0	0	0	0	0	0	0	0	0	0	0	0	0	529670	0	0	0	0	0	0	0	0	0	0	0	656810	869780	0	220260	2139400	956890	0	0	0	667070	0	1700500	0	457180	1306500	915770	1557100	1260200	0	0	1383500	0	798950	2286500
sp|P11413|G6PD_HUMAN	0	0	0	0	0	0	0	0	0	0	0	0	0	0	0	294690	0	0	343260	0	0	0	1231400	0	267640	0	0	0	423170	775190	0	907080	421910	0	597260	351410	721280	404930	1670400	0	958790	0	1930200	0	717450	0	6003700	350010	1830200
sp|P25789|PSA4_HUMAN	0	0	0	0	0	0	0	0	0	0	0	12324000	4258800	0	0	0	0	0	0	0	0	0	0	0	1576300	0	0	0	2649300	0	2144400	2408900	2476600	0	3022800	3587000	2491200	0	2448600	0	1797400	865210	2845700	1761500	693590	609830	2312100	2559400	7648100
sp|Q96HN2|SAHH3_HUMAN	0	0	0	0	0	0	0	0	0	0	0	0	0	0	0	0	0	0	0	0	0	0	0	0	0	0	0	0	0	415070	0	346320	0	0	392950	0	0	244090	0	328050	0	0	0	0	0	0	0	229880	190200
sp|P13591|NCAM1_HUMAN	0	0	0	0	0	0	0	0	0	437500	214530	1065600	0	0	1900800	0	2299500	542230	0	598740	1509500	2185000	413170	558450	249210	1168200	623960	1169300	492340	257850	93652	0	0	2234900	192130	48255	1562600	1683900	732130	2340800	1715700	792680	846740	1051000	385270	835630	1144300	107100	476190
sp|P35908|K22E_HUMAN;CON__P35908v2	493000000	1150000000	1090000000	1220000000	23706000	335000000	49727000	433000000	368000000	521000000	4410000000	34650000	797000000	5835800	297000000	880000000	76283000	741000000	386000000	579000000	1010000000	684000000	869000000	589000000	260000000	6558700	980000000	537000000	744000000	52202000	532000000	439000000	344000000	283000000	411000000	1040000000	315000000	329000000	576000000	374000000	857000000	110000000	396000000	3240000000	750000000	200000000	52906000	47661000	419000000
sp|P09417|DHPR_HUMAN	0	0	0	0	0	0	311110	0	0	0	0	0	0	0	0	0	0	0	0	231740	0	0	156890	0	0	231460	0	148310	0	0	716890	0	709300	393940	0	434350	988570	188190	814080	0	103120	272570	459890	141750	339080	252270	941530	463750	114110
sp|P67809|YBOX1_HUMAN	0	0	0	0	0	0	1092500	0	651230	1002900	0	0	213280	643720	0	838390	0	733500	266830	939430	0	775830	363150	1350300	607800	0	2090300	940000	1063900	0	432380	0	478890	700500	451210	357250	919180	975310	1614300	1565200	1203400	2038300	1073000	806310	1914600	1615900	2781300	5104400	436010
sp|Q9UDT6|CLIP2_HUMAN	0	0	0	0	0	0	0	0	0	0	0	0	0	0	0	0	0	0	0	0	0	0	0	0	0	0	0	0	0	0	0	461300	0	0	0	0	0	0	0	1269300	0	462720	0	783060	1183900	0	222880	1118200	229440
sp|Q15907|RB11B_HUMAN	0	0	2666400	0	0	0	0	0	0	0	0	0	0	0	0	2078500	0	0	2008100	2348000	416850	3553500	3447000	2633200	0	1525100	1160900	1972200	1357000	463170	3291600	258700	1123700	5318400	400040	798140	2735300	2693100	2236500	1505300	2255800	2237300	3419500	958260	1376600	1377000	3584600	1651300	4687000
sp|P62081|RS7_HUMAN	0	0	0	0	0	0	0	0	0	0	0	0	0	0	0	0	0	0	1637700	0	0	0	0	0	0	0	0	1514100	0	0	2077600	446090	0	2787800	0	0	2426000	2053000	0	1143600	289010	4305800	2265400	0	0	2124600	862230	767120	3091200
sp|P28838|AMPL_HUMAN	0	0	0	0	0	0	0	0	0	0	0	0	0	0	0	0	0	0	0	0	0	0	0	0	0	591780	0	0	0	0	0	0	0	0	0	0	0	0	0	0	0	0	0	0	0	0	266560	0	0
sp|O75947|ATP5H_HUMAN	0	0	0	0	0	0	0	0	0	0	0	0	0	0	0	0	0	875950	0	0	470230	0	0	0	0	0	0	0	456340	0	0	0	0	1286300	361330	0	441530	1153800	310170	655290	0	1470800	0	413800	0	0	777780	0	324650
sp|Q9BUJ2|HNRL1_HUMAN	0	0	0	0	0	0	0	0	0	0	0	0	0	0	0	0	0	0	0	0	0	0	0	0	0	0	0	0	0	0	0	0	0	0	0	0	0	0	228660	0	0	0	0	0	0	0	480440	0	99764
sp|P00558|PGK1_HUMAN	0	181370	0	362580	1772900	0	0	0	0	394970	429200	14647000	1396100	9807000	2378000	3321000	1119600	684030	1439000	3251300	3440100	2101200	2200200	3320300	4843900	7274200	947330	6666100	1960600	9332200	10027000	10069000	7108700	4103500	4475700	9183400	3868100	2084400	4109100	8563200	2211600	3312400	5213700	3287800	7204300	1716300	14009000	25654000	18602000
sp|P04264|K2C1_HUMAN	1600000000	1270000000	3810000000	1610000000	99747000	1320000000	201000000	1550000000	1410000000	479000000	3720000000	274000000	1920000000	21464000	277000000	866000000	220000000	1590000000	744000000	610000000	1190000000	401000000	1320000000	704000000	835000000	26577000	1650000000	1500000000	2340000000	92604000	1110000000	1260000000	1040000000	579000000	596000000	1140000000	1280000000	446000000	1220000000	890000000	1300000000	335000000	708000000	7690000000	1400000000	268000000	284000000	152000000	681000000
sp|P30050|RL12_HUMAN	0	0	0	0	0	0	0	0	0	0	0	0	0	0	0	0	0	0	0	0	0	0	0	0	0	0	0	343770	0	0	0	0	0	871440	0	529300	687600	934940	796870	0	708010	0	1110400	0	0	0	2136600	558730	798720
sp|O75369|FLNB_HUMAN	0	0	0	0	0	0	0	0	0	0	0	0	0	0	0	0	0	0	0	0	0	0	0	0	0	190230	0	0	103180	1132500	0	2041500	300220	0	229070	235860	0	907290	295980	0	163710	0	412320	410040	0	98545	2698800	73942	419130
sp|P09104|ENOG_HUMAN	0	0	2055700	0	0	0	1082900	0	0	959800	52488	12576000	259580	3883900	1251800	1890800	0	448230	949710	2130900	3984100	421570	0	7063500	619130	4845900	0	10944000	2497900	1045700	17134000	4437000	5157000	2843900	490970	4640100	1617700	1718400	4171600	1156800	229500	7038600	2933400	2995300	1946700	1455900	4375500	7387100	21721000
sp|Q96KP4|CNDP2_HUMAN	0	0	0	0	0	0	0	0	0	0	0	0	0	0	0	0	0	0	0	751650	0	0	521140	0	0	643200	0	0	0	0	879160	0	1436300	0	0	405720	0	0	794680	0	371440	0	322580	167460	361170	0	575330	1151500	614190
sp|P28066|PSA5_HUMAN	0	0	0	0	0	466610	0	0	0	758910	543220	829550	465750	1000100	0	0	0	0	0	557740	870500	0	346200	430860	1091600	0	533000	0	1276400	0	896590	793300	1214200	352730	1134400	1529900	641300	338130	1397700	674640	698670	499090	534840	921090	759100	0	894110	1081200	2145300
sp|O14531|DPYL4_HUMAN	0	0	0	0	0	0	0	0	0	0	0	0	0	0	0	154500	0	0	0	531980	221240	608930	0	293630	57075	88248	315850	257130	0	235980	221380	635960	699470	254910	156370	324610	112310	0	183640	520490	741510	988830	397460	720120	1274400	1674100	387610	1811400	552120
sp|P12268|IMDH2_HUMAN	0	0	0	0	0	0	0	0	0	0	0	0	0	0	0	0	0	0	0	0	0	0	0	0	0	0	0	0	0	0	0	0	0	188780	0	0	0	0	254340	0	265980	0	200110	210630	321210	294530	333000	374290	0
sp|O95831|AIFM1_HUMAN	0	0	0	0	0	0	0	0	0	0	0	0	0	0	0	0	0	0	0	1127600	0	0	0	0	0	0	0	0	0	0	0	0	0	0	0	0	0	0	0	0	0	0	0	0	0	0	1294700	0	404090
sp|O00567|NOP56_HUMAN	0	0	0	0	0	0	0	0	0	0	0	0	0	0	0	0	0	0	0	0	0	0	0	0	0	0	0	0	0	0	0	0	0	0	0	0	0	0	0	180480	0	141460	0	0	0	0	172500	0	0
sp|Q4G0F5|VP26B_HUMAN	0	0	0	0	0	0	0	0	0	0	0	0	0	0	0	0	0	0	0	0	0	0	0	0	0	0	0	0	0	0	0	0	0	0	0	0	0	0	0	0	0	0	0	0	0	200380	0	200810	0
sp|P36578|RL4_HUMAN	0	0	0	0	0	0	0	0	0	0	0	0	0	0	0	0	1344900	431860	580030	0	750520	0	0	918320	0	0	506740	380160	0	715780	0	0	0	792070	371650	0	1046300	1423400	440570	1329300	909990	1408800	1119400	569930	363900	1873500	598480	309710	1310300
sp|E9PAV3|NACAM_HUMAN;sp|Q13765|NACA_HUMAN	0	0	0	0	0	0	0	0	0	0	0	0	0	0	0	0	0	0	0	0	0	441620	0	0	344950	0	0	444670	0	0	0	0	0	0	0	0	0	500720	0	1101400	291230	683440	610440	0	1510300	1336500	0	1339600	851160
sp|P31040|SDHA_HUMAN	0	0	0	0	0	0	0	0	0	0	0	0	0	0	0	0	0	0	0	0	0	0	0	0	0	0	0	0	0	0	0	0	0	0	0	0	0	16874000	0	0	21525000	0	0	0	0	0	0	0	11832000
sp|P55265|DSRAD_HUMAN	0	0	0	0	0	0	0	0	0	0	0	0	0	0	0	0	0	0	0	0	0	0	0	0	0	0	0	0	0	0	0	0	0	0	0	0	0	0	0	132740	0	0	0	0	0	0	0	0	0
sp|P62917|RL8_HUMAN	0	0	0	0	0	0	0	0	0	642730	0	0	0	0	0	0	1194700	522470	0	0	0	945880	0	0	0	558990	567410	0	1116700	1123800	339680	0	0	516840	443280	0	628360	770520	537460	1260200	1079000	1381800	766430	679180	268720	2366700	571440	0	979310
[truncated: 69 more columns]

## Sheet: only e.phys cells
Majority.protein.IDs	LFQ intensity 20201018_807-1153-S-2	LFQ intensity 20201018_807-1153-S-3	LFQ intensity 20201018_812-1153-S-4	LFQ intensity B1_219-1153-S-1	LFQ intensity 20200704_SC_1153-6-24-MT1	LFQ intensity 20200704_SC_1153-6-24-MT5	LFQ intensity 20200704_SC_1153-6-24-MT4	LFQ intensity 20201018_812-1153-S-1	LFQ intensity 20200704_SC_p1153-6-23-S5	LFQ intensity C5_35-1153-S-2	LFQ intensity F6_219-1153-S-3	LFQ intensity 20200704_SC_p1153-6-23-S2	LFQ intensity 20201018_805-1153-MT-4	LFQ intensity 20200704_SC_p1153-6-23-S4	LFQ intensity 20200704_SC_p1153-6-29-S4	LFQ intensity 2D5_221-1153-S-5	LFQ intensity 20200704_SC_p1153-6-29-S1	LFQ intensity 20200704_SC_p1153-7-1-S2	LFQ intensity A6_219-1153-MT-3	LFQ intensity 20200704_SC_p1153-7-1-S3	LFQ intensity E2_220-1153-MT-3	LFQ intensity 2D3_219-1153-MT-2	LFQ intensity 20201018_828-1153-MT-2	LFQ intensity B3_220-1153-MT-1	LFQ intensity 20200704_SC_p1153-7-1-S4	LFQ intensity 20200704_SC_p1153-7-1-S1	LFQ intensity 20200704_SC_p1153-6-29-S3	LFQ intensity 20201018_909-1153-MT-4	LFQ intensity 20200704_SC_p1153-6-23-S3	LFQ intensity 20201018_804-7889-S-4	LFQ intensity F8_36-7889-S-4	LFQ intensity 20201018_818-7889-S-2	LFQ intensity 20200704_SC_7889-6-26-S4	LFQ intensity 20200704_SC_7889-6-26-S2	LFQ intensity 20200704_SC_7889-6-26-S1	LFQ intensity 2D2_36-7889-S-5	LFQ intensity D7_36-7889-MT-3 32020_03_06_19	LFQ intensity 20201018_911-7889-MT-1	LFQ intensity 20201018_911-7889-MT-2	LFQ intensity E1_219-7889-MT-3	LFQ intensity 20201018_903-7889-MT-3	LFQ intensity 20200704_SC_7889-6-12-S4	LFQ intensity 2C2_36-7889-S-3	LFQ intensity 20200704_SC_7889-6-12-S5	LFQ intensity 20200704_SC_7889-6-12-S2	LFQ intensity 20201018_804-7889-S-3	LFQ intensity 20201018_821-7889-MT-4	LFQ intensity 20200704_SC_7889-6-26-S3	LFQ intensity 20200704_SC_7889-6-12-S1
Capacitance..pF.	11	13	14	0	26.86	25	28	18	25	20	30	32	20	30	35	30	20	35	14.4	29	22	26	23	11.03	30	24	35	29	34	32	37	23	20.31	32	70	30	32.02	19	18	26	32	13	50	11	23	30	32.4	57.87	21
EPSC	5.727	4.709	2.338	5.667	12	1.75	1.47	3.131	2.783	0	0	4.551	9.67	2.55	3.505	5.233	2.177	2.125	0	2.257	2.05	1.55	0.95	2.05	3.307	0	3.341	0.8	2.411	0.486	0	0.667	0.973	0.586	0.587	0.257	0	1.69	0	0.59	0	0.525	0.931	0.577	1.098	0.608	0	1.053	1.199
IK..potassium.current..pA.	2500	1500	4000	0	12321	6738	7179	4000	3000	4000	9000	3000	6369	6000	8000	6000	1000	3500	2692	4000	6808	8577	2188	5371	6000	2000	4500	4641	6000	8000	6000	3000	10000	7000	10000	8000	4611	9581	5865	4920	4742	2000	8000	2000	6000	1500	7612	6000	400
IK.density..potassium.current.density..pA.pF.	227.273	115.385	285.714	0	456	270	256	222.222	120	200	300	93.75	318	200	228.571	200	50	100	187	137.931	309	329	95	487	200	83.3333	128.571	160	176.471	250	162.162	130.435	492.368	218.75	142.857	266.667	144	504	326	189	148	153.846	160	181.818	260.87	50	235	103.681	19.0476
INa..sodium.current..pA.	500	500	2000	0	5044	1793	1590	1000	1000	1500	8000	750	2294	1800	2800	2800	500	2000	2267	1200	1168	3683	839	1957	2000	1200	3000	4503	1500	3500	2000	1800	7000	2000	5000	1500	1515	3788	5473	4408	380	800	2000	500	1000	400	4817	6000	530
INa.density..sodium.current.density..pA.pF.	45.4545	38.4615	142.857	0	187	72	57	55.5556	40	75	266.667	23.4375	115	60	80	93.3333	25	57.1429	157	41.3793	53	141	36	177	66.6667	50	85.7143	155	44.1176	109.375	54.0541	78.2609	344.658	62.5	71.4286	50	47.3	199	304	170	12	61.5385	40	45.4545	43.4783	13.3333	149	103.681	25.2381
number_proteins	122	132	128	142	156	173	179	189	195	240	240	306	334	351	350	421	419	427	431	493	472	567	585	617	748	790	1019	1042	1222	109	116	133	146	150	165	169	198	211	218	216	223	245	228	281	312	389	380	581	626
RMP..mV.	-20	-23	-24	0	-66	-31	-30	0	-25	-30	-30	-25	-43	0	-62	-30	-25	-35	-24	-29	-32	-39	-25	-35	-30	-35	-45	-28	-20	-40	-20	0	0	0	-32	-25	-22	-32	-34	-33	-29	0	-37	0	0	-18	-27	0	0
Spontaneous_AP	0	0	0.567	0	4	0.8	0.825	0	0	0.825	0.64	0	0.72	3	0.8	0	0	0.5	0.064	3.667	0.21	0.125	0.72	0.04	0	0.75	0.84	0.35	0	0.62	0.206667	0	0	0	0.15	0	0.07	1.29	2.25	0.12	1.95	0	0	0	0	0	0.39	0	0
AUC	-98667.9	-167212	-102564	-103627	-284922	-123221	-48557.9	-850424	-256724	0	-124391	-421076	-68118.5	-256605	-363586	-167494	-94874.1	-535270	0	-105338	-27705	-22010	-40953.5	-281995	-50577	0	-302132	-36947.3	-356605	-5234.83	0	-17660.9	-24654.7	-22904.8	-10584.6	-53257.8	0	-30506.6	-130532	-37445.3	0	-222839	-10131.5	-83534.2	-67303.2	-35148	0	-23150.7	-32563.9
sp|P10909|CLUS_HUMAN	0	0	0	0	0	0	0	0	0	0	372870	1386000	0	1107900	2067700	0	1117800	177010	6081100	0	3051200	2518600	20827000	9889900	1208300	1005600	1104000	580880	7200000	0	5003400	0	0	0	0	0	0	0	0	575370	0	947250	1383700	0	0	118990	564920	0	130100
sp|O15240|VGF_HUMAN	0	0	0	0	0	0	0	0	24848	0	1969100	1436800	0	84073	2085800	104940	1155100	96342	1455000	155260	362440	683040	2964200	783320	2253000	1066500	3485400	1192300	1595800	0	13463000	0	1154600	0	104220	46612	2040400	0	0	2957300	1377800	928850	1570300	2252700	2061400	5585800	2149000	3492000	1961700
sp|P27797|CALR_HUMAN	0	0	0	0	0	0	0	1209200	0	0	3631400	2321400	0	1533600	3755200	13999000	2930300	8378500	270820	10114000	0	359620	2484700	2243200	1932900	1030300	6044800	320990	7599500	0	0	0	0	0	0	73948	0	0	0	0	0	0	1039300	280200	1094800	1463800	417500	1156600	2976400
sp|O43175|SERA_HUMAN	0	0	0	0	0	0	0	0	0	0	789880	334590	916380	222290	915600	326940	759720	743000	4404000	639620	991160	2745400	3546200	796970	3510100	2796900	1163400	4716500	2571900	0	0	0	0	0	0	0	0	0	0	0	0	486750	0	1818300	797560	720040	903280	972250	840950
sp|P02649|APOE_HUMAN	0	0	0	0	0	117140	0	0	0	0	2560900	699660	0	0	4669000	0	2941100	505990	21790000	0	657140	6815800	60198000	9670100	15183000	5150800	287770	446230	3428000	0	2454700	0	0	0	0	0	0	0	0	0	0	0	0	0	0	0	3013100	1983800	0
sp|Q8N568|DCLK2_HUMAN	0	0	0	0	0	0	0	0	0	0	0	0	0	0	0	0	0	0	0	0	0	0	0	0	4285100	3167000	4062000	4575300	5522200	0	0	0	0	0	0	0	0	0	0	0	0	0	0	0	0	0	0	0	0
sp|Q15063|POSTN_HUMAN	0	0	0	0	0	0	0	0	0	0	0	0	0	0	0	0	0	0	105470	0	0	146730	24831000	481430	0	9261	0	16207	174440	0	286580	0	0	0	0	0	0	86901	0	0	0	0	0	0	0	0	69218	0	0
sp|Q92743|HTRA1_HUMAN	0	0	0	0	0	0	0	0	0	0	0	0	0	0	0	0	0	0	0	0	0	0	1444700	0	366450	0	0	0	1260700	0	0	0	0	0	0	0	0	0	0	0	0	1268100	0	0	0	0	0	0	0
sp|P51649|SSDH_HUMAN	0	0	0	0	0	0	0	0	0	918980	0	0	0	0	0	0	0	475120	0	772600	0	0	0	0	833930	0	1717500	895250	2933500	0	0	0	0	0	0	0	0	0	0	0	0	0	0	0	0	0	0	370180	0
sp|Q9Y570|PPME1_HUMAN	0	0	0	0	0	0	0	0	0	0	0	0	0	0	0	0	0	0	0	0	0	0	0	0	0	0	0	9906100	0	0	0	0	0	0	0	0	0	0	0	0	0	0	0	0	0	0	0	0	0
sp|O75832|PSD10_HUMAN	0	0	0	0	0	0	0	0	0	0	0	0	0	0	0	0	0	0	0	0	0	0	0	0	0	0	0	736840	473410	0	0	0	0	0	0	0	0	0	0	0	0	0	0	0	0	0	0	0	0
sp|P09622|DLDH_HUMAN	0	0	0	0	0	0	0	0	0	296780	0	0	0	334050	657620	1194500	0	714400	0	1397400	181580	212820	302380	521770	0	226630	4155900	173770	2383900	0	0	0	0	0	0	0	0	0	0	0	0	0	479960	0	0	310670	0	0	0
sp|Q9HD42|CHM1A_HUMAN	0	0	0	0	0	0	0	0	0	0	0	0	0	0	0	0	0	0	0	0	0	0	0	0	0	0	512970	799010	482030	0	0	0	0	0	0	0	0	0	0	0	0	0	0	0	0	0	0	0	0
sp|P35555|FBN1_HUMAN	0	0	0	0	0	0	0	0	0	0	0	0	0	0	0	0	0	0	0	0	0	0	1715300	0	0	0	0	0	0	0	0	0	0	0	0	0	0	0	0	0	0	0	0	0	0	0	0	0	0
sp|Q9H910|JUPI2_HUMAN	0	0	0	0	0	0	0	0	0	0	0	0	0	0	0	0	0	0	0	0	0	0	0	0	0	0	200120	291670	219400	0	0	0	0	0	0	0	0	0	0	0	0	0	0	0	0	0	0	0	0
sp|Q13596|SNX1_HUMAN	0	0	0	0	0	0	0	0	0	0	0	0	0	0	0	0	0	0	0	0	0	0	0	0	0	0	0	158260	119820	0	0	0	0	0	0	0	0	0	0	0	0	0	0	0	0	0	0	0	0
sp|Q9Y2I8|WDR37_HUMAN	0	0	0	0	0	0	0	0	0	0	0	0	0	0	0	0	0	0	0	0	0	0	0	0	0	0	0	388490	222920	0	0	0	0	0	0	0	0	0	0	0	0	0	0	0	0	0	0	0	0
sp|Q9Y3A5|SBDS_HUMAN	0	0	0	0	0	0	0	0	0	0	0	0	0	0	0	0	0	0	0	0	0	0	0	0	0	0	0	868960	0	0	0	0	0	0	0	0	0	0	0	0	0	0	0	0	0	0	0	0	0
sp|P35556|FBN2_HUMAN	0	0	0	0	0	0	0	0	0	0	0	0	0	0	0	0	0	0	0	0	0	0	2198400	0	0	0	0	0	0	0	0	0	0	0	0	0	0	0	0	0	0	0	0	0	0	0	0	0	0
sp|Q15436|SC23A_HUMAN	0	0	0	0	0	0	0	0	0	0	0	0	0	0	0	0	0	0	0	0	0	0	0	0	0	0	0	970990	277670	0	0	0	0	0	0	0	0	0	0	0	0	0	0	0	0	0	0	0	0
sp|P29692|EF1D_HUMAN	0	0	0	0	0	0	0	0	0	0	0	0	0	0	0	0	0	0	679910	0	545690	689940	2021200	0	620420	454580	822910	1225000	886200	0	0	0	0	0	0	0	0	696230	0	0	0	473820	0	0	0	0	0	394300	558990
sp|Q96GY0|ZC21A_HUMAN	0	0	0	0	0	0	0	0	0	0	0	0	0	0	254200	0	0	0	0	0	0	0	0	0	158130	256380	434500	955760	1458500	0	0	0	0	0	0	0	0	0	0	0	0	0	0	0	0	0	0	155820	0
sp|P13639|EF2_HUMAN	593650	886100	243320	1102900	514370	1194200	990790	90426	841050	990610	2242200	1180800	1724800	1654600	1937700	985200	2524500	2619800	3328600	2705300	3648400	3621500	2966300	1081500	3532300	3807400	1506100	10440000	7222200	0	0	0	289040	194160	441660	1220400	5545100	936000	3262800	2062400	1707400	0	687060	1944000	1388200	1414600	1215700	1537700	2160800
sp|P04632|CPNS1_HUMAN	0	0	0	0	0	0	0	0	0	0	0	0	0	0	0	0	0	0	919880	0	0	0	828500	2489800	0	368890	0	514320	509550	0	0	0	0	0	0	0	0	0	0	0	0	0	0	0	0	0	0	0	0
sp|O60256|KPRB_HUMAN	0	0	0	0	0	0	0	0	0	0	0	0	0	0	0	0	0	0	0	150530	0	0	0	0	0	121540	169420	581250	1769600	0	0	0	0	0	0	0	0	0	0	0	0	0	0	0	0	0	0	179030	0
sp|P24821|TENA_HUMAN	0	0	0	0	0	0	0	0	0	0	0	0	0	0	0	0	0	0	451350	0	0	0	1446300	56318	0	0	0	507540	80459	0	0	0	0	0	0	0	0	0	0	0	0	0	785700	0	0	0	0	0	248080
sp|Q8IW75|SPA12_HUMAN	0	706850	0	0	0	0	0	0	780990	0	0	757140	0	418900	0	0	0	0	0	0	0	735360	443220	0	0	700600	0	416660	0	0	0	0	0	0	0	260330	0	0	349250	0	0	0	0	0	0	0	0	0	0
sp|O43324|MCA3_HUMAN	0	0	0	0	0	0	0	0	0	0	0	0	0	0	0	0	0	0	0	0	0	0	0	0	0	0	0	320030	684410	0	0	0	0	0	0	0	0	0	0	0	0	0	0	0	0	0	0	0	0
sp|Q99962|SH3G2_HUMAN	0	0	0	0	0	0	0	0	0	0	0	0	0	0	0	0	0	0	173270	0	0	0	0	0	526470	166100	618880	891230	2320300	0	0	0	0	0	0	0	0	0	0	0	0	0	0	0	0	0	0	0	0
sp|P55010|IF5_HUMAN	0	0	0	0	0	0	0	0	0	0	0	0	0	0	0	0	0	0	0	0	0	0	0	0	1827800	1182500	0	3760500	2486400	0	0	0	0	0	0	0	0	0	0	0	0	0	0	0	0	0	0	0	0
sp|P53041|PPP5_HUMAN	1953200	0	0	0	0	0	0	0	0	0	0	0	0	0	0	0	0	0	0	0	0	0	0	0	0	0	0	1045700	734160	0	0	0	0	0	0	0	0	0	0	0	0	0	0	0	0	0	0	0	0
sp|P41219|PERI_HUMAN	0	0	0	0	0	0	0	0	0	0	0	0	0	0	0	0	0	0	0	0	0	0	0	0	0	0	0	0	0	0	0	0	0	0	0	0	0	0	0	0	0	0	0	0	0	0	0	0	0
sp|P40926|MDHM_HUMAN	0	0	0	0	0	0	0	0	227810	3552600	1230500	969750	2871900	3259700	4061600	5698300	2797800	6231100	792380	16945000	2932200	2296300	7500300	7575400	4204300	2381100	7957200	3446700	10377000	0	2087900	0	0	1007000	998890	0	0	711880	1192600	2045400	0	0	3248400	1034100	0	1908400	1315800	1895300	768440
sp|O14579|COPE_HUMAN	0	0	0	0	0	0	0	0	0	0	0	0	0	0	0	0	0	0	0	0	0	0	0	0	0	0	0	474210	275810	0	0	0	0	0	0	0	0	0	0	0	0	0	0	0	0	0	0	0	0
sp|A1X283|SPD2B_HUMAN	0	0	0	0	0	0	0	0	0	0	0	0	0	0	0	0	0	0	0	0	0	0	0	0	0	225790	207280	310230	251580	0	0	0	0	0	0	0	0	0	0	0	0	0	0	0	0	0	0	0	0
sp|P00367|DHE3_HUMAN;sp|P49448|DHE4_HUMAN	0	0	0	0	0	0	0	222070	0	4679200	1488500	230240	0	437800	927170	7050600	468520	1196600	1378800	4184100	862650	785270	224540	10681000	1430900	1103600	4805200	87123	5173900	0	0	0	0	0	0	0	0	0	0	550350	0	330100	431780	0	0	55955	110710	0	110740
sp|P60891|PRPS1_HUMAN;sp|P21108|PRPS3_HUMAN	0	0	0	0	0	0	0	0	0	0	0	0	0	0	0	305660	0	0	623040	0	0	0	512440	0	0	211460	291430	425350	1462700	0	0	0	0	0	0	0	0	0	0	0	0	0	0	0	0	0	0	0	0
sp|P78356|PI42B_HUMAN	0	0	0	0	0	0	0	0	0	0	0	0	0	0	0	0	0	0	0	0	0	0	0	0	515760	0	331980	478800	543660	0	0	0	0	0	0	0	0	0	0	0	0	0	0	0	0	0	0	0	0
sp|O75787|RENR_HUMAN	0	0	0	0	0	0	0	0	0	0	0	0	0	0	0	0	0	0	0	0	0	0	11951000	0	0	0	0	0	0	0	0	0	0	0	0	0	0	0	0	0	0	0	0	0	0	0	736490	0	0
sp|Q9H444|CHM4B_HUMAN	0	0	0	0	0	0	0	0	0	0	0	0	0	0	0	0	0	0	0	0	0	0	0	0	0	787280	0	1226200	867950	0	0	0	0	0	0	0	0	0	0	1137200	0	0	0	0	0	0	0	0	0
sp|Q15257|PTPA_HUMAN	0	0	0	0	0	0	0	0	0	0	0	0	0	0	0	0	0	0	0	0	0	0	0	0	0	0	586880	668090	1070600	0	0	0	0	0	0	0	0	0	0	0	0	0	0	0	0	0	0	0	0
sp|P61106|RAB14_HUMAN	0	0	0	0	0	0	0	0	0	0	0	0	590160	0	0	492350	0	993000	476180	0	0	886550	1348500	1482900	423440	392950	998150	1614400	1786600	0	0	0	0	0	0	0	0	0	0	0	0	0	0	0	0	0	0	799480	0
sp|O75382|TRIM3_HUMAN	0	0	0	0	0	0	0	0	0	0	0	0	0	0	0	0	0	0	0	0	0	0	0	0	0	0	151140	324420	199990	0	0	0	0	0	0	0	0	0	0	0	0	0	0	0	0	0	0	0	0
sp|P40616|ARL1_HUMAN	0	0	0	0	0	0	0	0	0	0	0	0	0	0	0	0	0	0	0	0	0	905320	0	0	0	0	0	513480	0	0	0	0	0	0	0	0	0	0	0	0	0	0	0	0	0	0	0	0	0
sp|Q9UNH7|SNX6_HUMAN	0	0	0	0	0	0	0	0	0	0	0	0	0	0	0	0	0	0	0	0	0	0	0	0	0	0	0	411130	215600	0	0	0	0	0	0	0	0	0	0	0	0	0	0	0	0	0	0	0	0
sp|Q00169|PIPNA_HUMAN	0	0	0	0	0	0	0	0	0	1570600	0	0	0	0	0	0	0	0	0	0	0	0	0	0	0	0	157910	422620	293270	0	0	0	0	0	0	0	0	0	0	0	0	0	0	0	0	0	0	0	0
sp|P23560|BDNF_HUMAN	0	0	0	0	0	0	0	0	0	0	0	0	0	0	0	0	0	0	0	0	0	0	0	0	0	0	0	263180	0	0	0	0	0	0	0	0	0	0	338290	0	0	0	0	0	0	0	7012700	0	0
sp|Q96CW1|AP2M1_HUMAN	0	0	0	0	1108500	0	0	0	0	0	0	0	0	0	0	559630	0	0	0	0	0	0	0	620560	270450	229540	0	1258200	5252800	0	0	0	0	0	0	0	0	0	0	0	0	0	0	0	0	0	0	0	0
sp|Q9GZP4|PITH1_HUMAN	0	0	0	0	0	0	0	0	0	0	0	0	0	0	0	0	0	0	0	0	0	0	0	0	0	0	0	691580	490820	0	0	0	0	0	0	0	0	0	340150	0	0	0	0	0	0	0	0	0	0
sp|P02461|CO3A1_HUMAN	0	0	0	0	0	0	0	1389300	0	0	0	0	0	0	0	0	0	0	0	115110	0	0	0	0	0	0	213540	0	1533100	0	0	0	0	0	0	0	0	1436100	0	0	0	0	0	0	0	0	0	0	0
sp|P40925|MDHC_HUMAN	0	0	0	0	0	0	0	999180	0	8300700	1038200	0	2503200	1631200	611390	4709900	487620	2899400	143640	9532100	432860	605400	364900	988520	852650	1421200	31605000	1859100	12000000	0	0	0	0	0	0	0	1430600	329270	0	0	473980	3577800	0	0	0	1121600	537410	342460	0
sp|O75937|DNJC8_HUMAN	0	0	0	0	0	0	0	0	0	0	0	0	0	0	0	0	0	0	0	0	0	0	0	0	0	0	274840	479500	272020	0	0	0	0	0	0	0	0	0	0	0	0	0	0	0	0	0	0	0	0
sp|P07384|CAN1_HUMAN	0	775450	0	0	0	0	0	0	1456900	0	0	0	0	1491700	0	0	0	0	1127000	224180	509040	1357500	403020	557150	647400	1005600	185150	745140	335750	0	0	1646900	0	0	0	0	0	0	432200	0	0	0	0	0	0	0	0	0	0
sp|Q99961|SH3G1_HUMAN	0	0	0	0	0	0	0	0	0	0	0	0	0	0	0	0	0	0	0	0	0	0	311560	0	573650	0	0	960600	389360	0	0	0	0	0	0	0	0	0	0	0	0	0	0	0	0	0	0	0	0
sp|O00139|KIF2A_HUMAN	0	0	0	0	0	0	0	0	0	0	0	0	0	0	0	0	0	54872000	0	0	0	0	0	0	1604500	0	5661500	38152000	28429000	0	0	0	0	0	0	0	0	0	0	0	0	0	0	0	0	0	0	0	0
sp|P00505|AATM_HUMAN	0	870710	0	0	0	0	0	0	0	1356000	325350	678570	363350	630790	2241000	5030900	1199200	979390	0	4852700	349080	361260	557510	1877000	1041300	316060	19816000	128470	3047000	0	0	0	0	0	0	0	0	0	0	977390	0	1276200	241870	0	0	0	224990	0	301260
sp|P37235|HPCL1_HUMAN	0	0	0	0	0	0	0	0	0	0	0	0	0	0	0	0	0	0	0	439770	1103900	1195000	937310	2314200	1773500	0	1550500	3657100	8127900	0	0	0	0	0	0	0	0	0	0	0	0	0	0	0	0	0	0	0	0
sp|Q9UBQ7|GRHPR_HUMAN	0	0	0	0	0	0	0	0	0	0	0	0	0	0	0	0	0	0	0	0	0	0	442710	0	0	0	0	850250	292240	0	0	0	0	0	0	0	0	0	0	0	0	0	0	0	0	0	0	0	0
sp|O14964|HGS_HUMAN	0	0	0	0	0	0	0	0	0	0	0	0	0	0	0	0	0	0	0	0	0	0	0	0	0	0	161410	272270	272590	0	0	0	0	0	0	0	0	0	0	0	0	0	0	0	0	0	0	0	0
sp|P60174|TPIS_HUMAN	1735000	21288000	963320	0	0	1928200	2748300	996820	1907800	17083000	12368000	2747000	1002200	17720000	1504200	36658000	2059500	73126000	3035500	22699000	4224500	9817200	5691700	7345000	2871400	4201500	114000000	3232300	42715000	1407900	2649500	3145400	780710	6619400	0	2714200	9890900	6110600	4706300	4172700	5395100	7538600	1221000	3232800	1554700	10247000	4819100	1921000	1547400
sp|Q9BX66|SRBS1_HUMAN	0	0	0	0	0	0	0	0	0	0	0	0	0	0	0	0	0	0	0	0	0	0	0	0	0	0	0	0	0	0	0	0	0	0	0	0	0	0	0	0	0	0	0	0	0	0	0	0	0
sp|Q9Y371|SHLB1_HUMAN	0	0	0	0	0	0	0	0	0	0	0	0	0	0	0	0	0	0	457920	0	0	233920	0	511630	715850	0	376540	702560	878890	0	0	0	0	0	0	0	0	0	0	0	0	0	0	436690	0	0	0	417780	197780
sp|P04080|CYTB_HUMAN	0	0	26136000	0	0	0	0	0	0	0	0	3328300	0	0	0	0	0	0	1265800	9436900	0	1187700	0	0	0	0	1674000	497630	1193600	0	0	0	0	0	0	0	0	0	0	439760	1773500	0	0	0	0	0	0	1061700	0
sp|P04406|G3P_HUMAN	2788500	36242000	5651500	8137100	10514000	13043000	20846000	5818500	18467000	29857000	28742000	17709000	8385100	46389000	13560000	67130000	17656000	83332000	35581000	49756000	23266000	51051000	65582000	21358000	23553000	32764000	151000000	16168000	40944000	9681400	29588000	33466000	14363000	14752000	17547000	18797000	16647000	21943000	22841000	12116000	26185000	73653000	10004000	17196000	18957000	17068000	23908000	26152000	13152000
sp|O94811|TPPP_HUMAN	0	0	0	0	0	0	0	0	0	0	0	0	0	0	0	0	0	0	0	0	0	0	0	200590	218080	0	336730	520640	511320	0	0	0	0	0	0	0	0	0	0	0	0	0	0	0	0	0	0	0	0
sp|P84085|ARF5_HUMAN	0	0	0	0	0	0	0	0	0	0	0	0	0	0	0	0	0	0	614180	595380	343820	1269100	968310	392270	2291000	469990	310520	5134100	1259500	0	0	0	0	0	0	0	2224700	0	0	0	0	0	0	0	0	0	0	946050	0
sp|P61020|RAB5B_HUMAN	0	0	0	0	0	0	0	0	0	0	0	0	0	0	0	0	0	0	0	0	0	0	327650	0	0	0	308320	652020	548140	0	0	0	0	0	0	0	0	0	0	0	0	0	0	0	0	0	0	0	0
sp|Q9UJW0|DCTN4_HUMAN	0	0	0	0	0	0	0	0	0	0	0	0	0	0	0	0	0	0	0	0	0	0	0	0	0	0	188600	219070	650890	0	0	0	0	0	0	0	0	0	0	0	0	0	0	0	0	0	0	0	0
sp|P23284|PPIB_HUMAN	230440	0	0	535670	0	0	0	0	0	6208200	5049500	0	1014800	1146700	1759200	3478700	1261900	3992700	0	4457300	245450	1910600	1269600	4148500	1899800	710310	11110000	1643000	11478000	0	5333600	0	0	0	0	0	1286300	1305400	1136600	2389500	0	0	0	0	0	0	944310	0	224220
sp|Q16566|KCC4_HUMAN	0	0	0	0	0	0	0	0	0	0	0	0	0	0	0	0	0	0	0	0	0	0	0	0	0	0	0	585260	219720	0	0	0	0	0	0	0	0	0	0	0	0	0	0	0	0	0	0	0	0
sp|Q8N8S7|ENAH_HUMAN	0	0	0	0	0	0	0	0	0	0	0	0	0	0	0	0	0	0	0	0	0	0	0	0	422910	346770	321280	664780	625610	0	0	0	0	0	0	0	0	0	0	0	0	0	0	0	0	0	0	0	490380
sp|P14621|ACYP2_HUMAN	0	0	0	0	0	0	0	0	0	0	0	0	0	0	0	0	0	0	0	0	0	0	0	0	0	123490	208410	275840	85650	0	0	0	0	0	0	0	0	0	0	0	0	0	0	0	0	0	0	0	0
sp|P30040|ERP29_HUMAN	0	0	0	0	0	0	0	0	0	0	0	0	0	0	0	0	398010	0	0	709950	0	0	0	493070	252190	0	520360	423820	1722000	0	0	0	0	0	0	0	0	0	0	0	0	0	0	0	0	0	0	0	0
sp|P11166|GTR1_HUMAN	0	0	0	0	0	0	0	0	0	0	0	0	0	0	0	0	0	0	0	0	0	0	0	0	0	0	0	0	438720	0	0	0	0	0	0	0	0	0	0	0	0	0	0	0	0	0	0	0	0
sp|P55058|PLTP_HUMAN	0	0	0	0	0	0	0	0	0	0	0	0	0	0	0	0	0	0	269350	0	79815	493880	18610000	3084600	0	0	0	0	0	0	0	0	0	0	0	0	0	0	0	0	0	0	0	0	0	0	0	0	0
sp|P30101|PDIA3_HUMAN	0	0	0	170960	1755600	0	645320	261750	146220	2073800	2952300	773240	832440	1665800	2158200	8355900	2310500	6860900	1465700	6397100	590660	1401900	1225200	7297800	2943000	1655600	7175500	1937600	12264000	0	1315500	0	243690	0	329520	296880	0	0	397510	1162000	0	6998700	3519800	736930	445200	1558000	623110	1923000	2857800
sp|Q8TEA8|DTD1_HUMAN	0	0	0	0	0	0	0	0	0	0	0	0	887330	0	0	0	0	0	0	0	0	0	0	0	0	0	0	960270	199280	0	0	0	0	0	0	0	0	0	0	0	0	0	0	0	0	0	0	0	0
sp|P21283|VATC1_HUMAN	210030	0	0	0	0	0	0	0	0	0	0	0	0	0	0	0	0	0	0	0	156450	0	0	0	0	0	468710	288030	1737200	0	0	0	0	0	0	0	0	0	0	0	0	0	0	0	0	0	0	0	303620
sp|O15372|EIF3H_HUMAN	0	0	0	0	0	0	0	0	0	0	0	0	0	0	0	0	0	0	0	0	0	0	0	0	0	0	0	1249800	0	0	0	0	0	0	0	0	0	0	0	0	0	0	0	0	0	0	0	0	0
sp|P51911|CNN1_HUMAN	0	0	0	0	0	0	0	0	0	0	0	0	0	0	0	0	0	0	0	0	0	0	0	42742	0	0	0	0	0	0	0	0	0	0	0	0	0	0	0	0	0	0	0	0	0	0	0	0	0
sp|P62244|RS15A_HUMAN	0	0	0	0	0	0	0	0	0	0	0	0	0	0	0	0	0	0	0	0	0	0	580910	396850	0	0	0	427870	2288100	0	0	0	0	0	0	0	0	0	0	0	0	0	414130	0	0	0	0	0	0
sp|O60749|SNX2_HUMAN	0	0	0	0	0	0	0	0	0	0	0	0	0	0	0	0	0	0	577210	0	224210	0	259390	0	274800	186510	183050	712370	246660	0	0	0	0	0	0	0	0	0	0	0	0	0	0	0	0	0	0	0	0
sp|P45973|CBX5_HUMAN	0	0	0	0	0	0	0	0	0	0	0	0	0	0	0	0	0	0	0	0	0	0	0	0	0	0	120840	0	432170	0	0	0	0	0	0	0	0	0	0	0	0	0	0	0	0	0	0	326520	2104900
sp|P50570|DYN2_HUMAN	0	0	0	0	0	0	0	0	0	0	0	0	0	0	0	0	0	0	0	0	0	0	0	0	0	0	0	316570	232690	0	0	0	0	0	0	0	0	0	0	0	0	0	0	0	0	0	0	0	0
sp|Q16143|SYUB_HUMAN	0	0	0	0	0	0	0	0	0	0	0	0	0	0	0	0	0	0	0	893850	0	0	594510	0	0	1121100	0	2074500	2570400	0	0	0	0	0	0	0	0	0	0	0	0	4352300	0	0	0	0	0	0	0
sp|P07305|H10_HUMAN	0	0	0	0	0	0	0	0	0	0	0	0	0	0	0	206110	1144900	0	0	0	0	426900	0	1533200	0	0	0	0	1800600	0	968990	0	0	0	0	0	0	0	0	0	0	0	0	0	0	0	0	1036300	1842700
sp|Q9Y263|PLAP_HUMAN	0	0	0	0	0	0	0	0	0	0	0	0	0	0	0	0	0	0	0	0	0	0	0	0	0	0	0	315980	0	0	0	0	0	0	0	0	0	0	0	0	0	0	0	0	0	0	0	0	0
sp|P61604|CH10_HUMAN	0	0	0	0	0	0	0	711820	0	941510	579270	1343100	0	2716800	2902500	2678500	1441400	2816000	847440	5068700	236600	0	679950	2886400	1575100	1417500	6121000	1019800	4172500	0	1638300	0	0	414180	607110	0	0	581470	277520	0	0	4641400	1017500	0	308710	1000000	0	1157500	633820
sp|Q8N6H7|ARFG2_HUMAN	0	0	0	0	0	0	0	0	0	0	0	0	0	0	0	0	0	0	0	0	0	0	0	0	0	0	0	712550	0	0	0	0	0	0	0	0	0	0	0	0	0	0	0	0	0	0	0	0	0
sp|P49588|SYAC_HUMAN	0	0	0	0	0	0	0	0	0	0	205760	0	238660	425910	137650	0	216750	370910	0	440910	281880	175900	649870	0	823550	603370	732360	4763900	4073500	0	0	0	0	0	0	0	0	0	0	0	0	668990	0	0	573190	0	331370	761910	364340
sp|O15075|DCLK1_HUMAN	0	0	0	0	0	0	0	137650	0	0	383720	0	0	264550	667440	262710	751120	445100	1781200	0	155940	1146400	691470	449700	2084700	929730	3068400	7656200	8434300	0	0	0	0	0	0	0	1103500	0	0	0	0	2139200	0	315310	287490	715910	250190	566300	183270
sp|P09543|CN37_HUMAN	0	0	0	0	0	0	0	0	0	0	0	0	0	0	231140	0	0	785350	0	0	0	0	467630	0	1529500	232180	546730	527930	3275700	0	0	0	0	0	0	0	0	0	0	0	0	0	0	0	0	0	0	522730	0
sp|P41240|CSK_HUMAN	0	0	0	0	0	0	0	0	0	0	0	0	0	0	0	0	0	0	0	0	0	0	0	0	0	0	0	1020300	0	0	0	0	0	0	0	0	0	0	0	0	0	0	0	0	0	0	0	0	0
sp|Q10567|AP1B1_HUMAN	0	0	0	0	0	0	0	0	0	0	0	0	0	0	0	0	0	0	0	0	0	0	0	0	0	0	0	825970	686220	0	0	0	0	0	0	0	0	0	0	0	0	0	0	0	0	0	0	0	0
sp|Q99447|PCY2_HUMAN	0	0	0	0	0	0	0	0	0	0	0	0	0	0	0	0	0	0	0	0	0	0	0	0	0	0	105920	1059100	147670	0	0	0	0	0	0	0	0	0	0	0	0	0	0	0	0	0	0	0	0
sp|Q13595|TRA2A_HUMAN	0	0	0	0	0	0	0	0	0	0	0	0	0	0	0	0	0	0	0	0	0	0	240640	0	0	0	89680	0	318510	0	0	0	0	0	0	0	0	0	0	0	0	0	0	0	0	0	0	326160	603200
sp|Q9BRA2|TXD17_HUMAN	0	0	0	0	0	0	0	0	0	0	0	0	0	0	0	0	0	0	0	275020	0	0	0	0	0	0	0	0	0	0	0	0	0	0	0	0	0	0	0	0	0	0	0	0	0	0	0	0	0
sp|P23526|SAHH_HUMAN	0	722780	0	910730	0	0	0	0	0	2119200	0	0	0	0	0	234490	0	206590	881270	383630	862240	1049200	202510	316710	0	313630	267470	2210400	1225200	0	0	0	0	0	0	178210	448810	0	209990	0	0	0	0	0	0	0	413810	550770	662820
sp|P62760|VISL1_HUMAN	0	0	0	0	0	0	0	0	0	0	0	0	701290	0	728750	163280	503900	388380	0	883710	450920	0	938340	0	1867200	1777900	1777600	2715100	5614800	0	0	0	0	0	0	0	0	0	0	0	0	0	0	0	0	696890	964360	903450	311660
sp|P27361|MK03_HUMAN	0	0	0	0	0	0	0	0	0	0	0	0	0	0	0	0	0	0	0	0	0	0	0	0	4173000	3098700	3004000	6651700	4710500	0	0	0	0	0	0	0	0	0	0	0	0	0	0	0	0	0	0	0	0
sp|O00116|ADAS_HUMAN	0	0	0	0	22467000	6604900	4798500	0	0	0	0	0	0	0	0	0	0	0	0	0	0	0	0	0	0	19285000	0	0	0	0	0	0	0	0	0	0	0	0	0	0	0	0	0	0	0	0	0	0	0
sp|P07910|HNRPC_HUMAN	3765500	0	0	0	0	2136300	0	5412600	0	0	0	10595000	1191700	2245500	4723600	544750	10337000	1594200	4518100	252630	968580	0	1648700	1375900	31617000	10889000	10801000	773490	41122000	3354500	0	0	30672000	4868500	6252900	10323000	0	0	0	0	0	8281200	32760000	3105600	11858000	8214100	620300	20715000	52532000
sp|Q13347|EIF3I_HUMAN	0	0	0	0	0	0	0	0	0	0	0	0	0	0	0	0	0	0	0	0	0	0	0	0	0	0	0	268240	147220	0	0	0	0	0	0	0	0	0	0	0	0	0	0	0	0	0	0	0	0
sp|P42765|THIM_HUMAN	0	0	0	0	0	0	0	0	0	0	0	0	0	0	0	201120	0	181260	0	288740	0	0	0	0	247720	0	313270	0	1462100	0	0	0	0	0	0	0	0	0	0	0	0	0	0	0	0	0	0	0	0
sp|O00571|DDX3X_HUMAN;sp|O15523|DDX3Y_HUMAN	0	0	0	0	0	0	0	0	0	0	0	0	0	0	0	138470	0	0	193110	0	0	264090	0	0	245490	254510	83673	2415400	1103000	0	0	0	0	0	0	0	0	0	0	0	0	0	0	0	0	128580	0	0	0
sp|O75122|CLAP2_HUMAN	0	0	0	0	0	0	0	0	0	0	0	0	0	0	0	0	0	0	0	0	0	0	0	0	392270	156350	753130	1036200	2432000	0	0	0	0	0	0	0	0	0	0	0	0	0	0	0	0	471440	0	91855	178390
sp|P55795|HNRH2_HUMAN	0	0	0	0	0	0	0	0	0	0	0	0	0	0	0	0	0	0	0	0	0	0	0	0	0	0	0	935060	552520	0	0	0	0	0	0	0	0	0	0	0	0	0	0	0	0	0	0	0	0
sp|P53621|COPA_HUMAN	0	0	0	0	0	0	0	0	0	0	0	0	0	0	0	0	86186	0	0	0	183830	0	0	0	0	288570	104520	998440	1226900	0	0	0	0	0	0	0	0	0	0	0	0	0	0	0	0	0	0	143150	0
sp|P15531|NDKA_HUMAN	0	0	0	0	0	0	0	0	0	0	0	0	1736200	324240	0	1448100	0	0	359770	1913800	0	0	0	0	296270	0	5184200	1581700	918550	0	0	0	0	0	0	0	0	0	0	0	0	0	0	0	0	0	0	0	0
sp|Q13561|DCTN2_HUMAN	0	0	0	0	0	0	0	0	0	0	0	0	0	0	0	0	0	116040	199470	96919	149160	276970	550020	0	531350	290350	1342700	993390	5460500	0	0	0	0	0	0	0	0	0	0	0	0	0	0	0	0	389070	346880	609090	342770
sp|Q86TG7|PEG10_HUMAN	0	0	0	0	0	0	0	0	0	0	0	0	0	0	0	0	0	0	0	0	0	0	0	0	0	150830	105880	960120	153100	0	0	0	0	0	0	0	0	0	0	0	0	0	0	0	0	0	0	0	0
sp|Q9UMS4|PRP19_HUMAN	0	0	0	0	0	0	0	0	0	0	0	0	0	0	0	0	0	0	0	0	0	190100	0	0	0	406810	188220	212210	1184300	0	0	0	0	0	0	0	0	0	0	0	0	0	0	0	0	0	0	301700	557980
sp|P28482|MK01_HUMAN	0	0	0	0	0	0	0	0	0	711740	0	0	401910	0	0	153720	344920	171270	0	160940	369430	426410	0	0	1344200	1388200	340370	2372700	2177600	0	0	0	0	0	0	0	0	0	0	731680	0	0	0	397260	0	396060	0	258970	196330
sp|Q8IUR6|CRERF_HUMAN	0	0	0	0	0	0	0	0	0	0	0	0	0	0	0	0	0	0	0	0	0	0	10682000	0	0	0	0	5361700	0	0	0	0	0	0	0	0	0	7931500	0	0	0	0	0	0	0	0	14088000	0	0
sp|P02790|HEMO_HUMAN	0	0	0	0	1406000	0	928660	0	0	0	8369800	932920	808080	0	497460	0	377250	410720	17409000	258580	14329000	6831600	12325000	13644000	3059300	3631700	147300	569250	36945	0	8316100	0	323830	0	1675800	0	0	1256800	551530	0	11889000	0	1743800	1514900	810310	0	18008000	5767500	1205000
sp|P46459|NSF_HUMAN	0	0	0	0	0	0	0	137150	0	0	0	0	184950	163880	644720	157890	167160	481000	188260	194830	142930	74429	423650	246310	903970	638870	3420500	1256800	6240900	0	0	0	0	0	0	0	0	0	0	0	0	101280	0	270610	191360	600510	0	1087700	552350
sp|Q9NR46|SHLB2_HUMAN	0	0	0	0	0	0	0	0	0	0	0	0	0	0	0	0	0	0	0	0	0	0	0	0	239220	0	493700	801240	423570	0	0	0	0	0	0	0	0	0	0	0	0	0	0	0	0	0	0	0	0
sp|P29401|TKT_HUMAN	0	1196500	0	0	0	0	0	0	542510	11216000	2078200	0	1040300	925090	0	3752300	577560	2324200	790130	3183600	531900	1320200	510370	1171000	359550	624580	15323000	866710	2550700	0	0	0	0	0	0	216450	2586800	0	433630	603970	324110	388360	221900	513940	0	1044000	551680	873000	767370
sp|O75688|PPM1B_HUMAN	0	0	0	0	0	0	0	0	0	0	0	0	0	0	0	0	0	0	0	0	0	0	0	0	0	219910	236650	398510	305040	0	0	0	0	0	0	0	0	0	0	0	0	0	0	0	0	0	0	0	0
sp|Q92623|TTC9A_HUMAN	0	0	0	0	0	0	0	0	0	0	0	0	0	0	0	0	0	0	0	0	0	0	0	0	0	0	0	557030	64423	0	0	0	0	0	0	0	0	0	0	0	0	0	0	0	0	0	0	0	0
sp|Q9NZI8|IF2B1_HUMAN	0	0	0	0	0	0	0	0	0	0	0	0	0	0	0	0	0	0	0	0	0	0	0	0	0	0	80631	0	806210	0	0	0	0	0	0	0	0	0	0	0	0	0	0	0	0	0	0	364010	764230
sp|Q14839|CHD4_HUMAN	0	0	0	0	0	0	0	0	0	0	0	0	0	0	0	0	0	0	0	0	0	0	0	0	0	0	0	0	163090	0	0	0	0	0	0	0	0	0	0	0	0	0	0	0	0	0	0	0	370670
sp|O14980|XPO1_HUMAN	0	0	0	0	0	0	0	0	0	0	0	0	0	0	0	0	0	0	0	0	0	0	0	0	0	0	0	654080	194610	0	0	0	0	0	0	0	0	0	0	0	0	0	0	0	0	0	0	0	0
sp|O94819|KBTBB_HUMAN	0	0	0	0	0	0	0	0	0	0	0	0	0	0	0	0	0	0	0	0	0	0	0	0	0	0	0	486250	129070	0	0	0	0	0	0	0	0	0	0	0	0	0	0	0	0	0	0	0	0
sp|P60763|RAC3_HUMAN	0	0	0	0	0	0	0	0	0	0	0	0	0	0	0	0	0	0	0	0	0	0	0	0	0	0	0	0	0	0	0	0	0	0	0	0	0	0	0	0	0	0	0	0	0	0	0	0	0
sp|P15559|NQO1_HUMAN	0	0	0	0	0	0	0	0	0	0	0	0	0	0	0	0	0	0	0	0	0	0	0	0	0	0	0	0	0	0	0	0	0	0	0	0	0	918710	0	0	0	0	0	0	0	0	0	0	0
sp|P17812|PYRG1_HUMAN	0	0	0	0	0	0	0	0	0	0	0	0	0	0	0	0	0	0	0	0	0	0	0	0	0	0	0	567700	183920	0	0	0	0	0	0	0	0	0	0	0	0	0	0	0	0	0	0	0	0
sp|O43684|BUB3_HUMAN	0	0	0	0	0	0	0	0	0	0	0	0	0	0	0	0	0	0	0	0	0	0	0	0	0	0	0	0	338910	0	0	0	0	0	0	0	0	0	0	0	0	0	0	0	0	0	0	0	0
sp|O14639|ABLM1_HUMAN	0	0	803610	0	0	0	0	0	0	0	0	0	0	0	0	0	0	0	0	0	0	0	0	0	0	0	664470	688320	2143000	0	0	0	0	0	0	0	0	0	0	0	0	0	0	0	0	368270	0	0	0
sp|P08758|ANXA5_HUMAN	0	0	0	3365800	0	0	0	0	0	8438600	6212500	1827100	0	244180	6339600	74613000	2902200	2649400	451510	7706300	1461600	2943700	1768000	26453000	1751700	1558100	14025000	264510	4867000	0	514530	0	0	0	0	130950	1255300	0	0	4492400	0	0	3138100	0	681740	122250	566910	730460	2313100
sp|P11142|HSP7C_HUMAN	1047500	886800	536790	2632500	1265800	1290500	1795500	3071000	1221600	20002000	6238400	2614200	5510800	2708800	5030600	8311200	4588800	4114200	5285400	5812900	7173000	6826800	15741000	10643000	6844400	8680700	18290000	15068000	17113000	924480	2004800	914860	1735800	2129600	3410000	1650100	4977700	6872200	2142400	7505700	2602100	5800700	2311700	2358400	3965200	2561100	7603200	6360100	11305000
sp|Q92747|ARC1A_HUMAN	0	0	0	0	0	0	0	0	0	0	0	0	0	356340	0	0	0	0	0	187650	0	0	0	0	0	310630	495460	634450	4347000	0	0	0	0	0	0	0	0	0	0	0	0	1033900	0	0	0	0	0	0	356880
sp|Q8N1G4|LRC47_HUMAN	0	0	0	0	0	0	0	0	0	0	0	0	0	0	0	0	238110	0	236140	0	0	0	366960	0	767320	766240	652400	3146400	2347100	0	0	0	0	0	0	0	0	0	0	0	0	0	0	384090	175740	0	0	189810	341340
sp|P22676|CALB2_HUMAN	0	0	0	0	0	0	0	0	0	0	0	0	0	0	0	0	0	0	0	737350	0	0	0	0	0	0	249370	2447900	645040	0	0	0	0	0	0	0	0	0	0	0	0	0	0	0	0	0	0	0	0
sp|Q06124|PTN11_HUMAN	0	0	0	0	0	0	0	0	0	0	0	0	0	0	0	0	0	0	0	0	0	0	0	0	0	0	0	617250	373650	0	0	0	0	0	0	0	0	0	0	0	0	0	0	0	0	0	0	0	0
sp|P17858|PFKAL_HUMAN	0	0	0	0	0	0	0	0	0	0	0	0	0	0	0	0	0	0	0	110190	0	0	0	0	132360	189030	148150	1375300	4388800	0	0	0	0	0	0	0	0	0	0	0	0	0	0	0	0	0	0	0	0
sp|Q9H3S7|PTN23_HUMAN	0	0	0	0	0	0	0	0	0	0	0	0	0	0	0	0	0	0	0	0	0	0	0	0	0	0	0	378940	221020	0	0	0	0	0	0	0	0	0	0	0	0	0	0	0	0	0	0	0	0
sp|P55809|SCOT1_HUMAN	0	0	0	0	0	0	0	0	0	0	0	0	0	0	0	928030	0	0	0	1173400	0	0	0	397530	0	0	1589300	0	1022800	0	0	0	0	0	0	0	0	0	0	0	0	0	0	0	0	0	0	0	0
sp|Q9HB71|CYBP_HUMAN	0	0	0	1761100	0	0	0	0	0	0	0	0	0	0	0	0	0	0	0	0	0	0	0	0	0	0	835460	2813200	4696800	0	0	0	0	0	0	0	0	0	0	0	0	0	0	0	0	0	0	0	0
sp|P49368|TCPG_HUMAN	0	0	0	960690	1704300	0	527630	0	0	0	621550	1039500	249320	1485400	697940	307570	1125100	779750	3004400	901910	1554100	551760	1557700	1723500	2141900	2512800	2178200	9691400	17406000	0	1370200	0	486340	407510	803130	0	0	0	0	1721800	2024700	4001500	387850	1310400	1100700	929430	800210	1927200	2565900
sp|Q9UHG2|PCS1N_HUMAN	0	0	0	0	0	0	0	0	0	0	1190300	0	0	0	0	159730	223890	334010	7104800	0	1310800	4810700	19024000	6160700	1806700	1795900	518160	606780	427810	409060	4597100	0	0	0	0	0	0	0	0	522330	916190	0	670900	1234100	370020	1401600	1051000	859330	393950
sp|P55263|ADK_HUMAN	0	0	0	0	0	0	0	0	0	0	0	0	0	0	0	0	0	0	0	0	0	0	0	0	0	0	0	573210	124580	0	0	0	0	0	0	0	0	0	0	0	0	0	0	0	0	0	0	0	0
sp|O75390|CISY_HUMAN	0	0	0	0	0	0	0	0	0	5449400	1076500	0	0	1703700	1986800	8942300	2824900	5785400	0	11998000	2275700	2062200	1940800	3837800	3017300	942620	38680000	823020	5939200	0	0	0	0	0	0	0	0	0	0	5048300	0	0	817910	0	0	5689700	3220500	475690	0
sp|P62906|RL10A_HUMAN	0	0	0	0	0	0	0	5053500	0	0	0	0	0	0	0	0	0	0	1883400	557240	3925900	650770	0	0	1478000	0	939660	602920	1783700	0	0	0	0	0	758500	0	0	0	0	0	0	0	0	0	0	0	0	1095600	0
sp|P26639|SYTC_HUMAN	0	0	0	0	538730	0	0	0	0	2791100	0	0	0	0	0	85907	0	0	0	0	0	230570	0	0	88311	90219	271150	1291200	737540	0	0	0	0	0	0	0	0	0	0	0	0	0	0	0	0	0	0	133610	638200
sp|P05090|APOD_HUMAN	0	0	0	0	1157600	3178300	4468800	0	0	0	0	3415100	909670	573570	595400	415970	1475100	300800	474720	442330	0	2118700	0	0	303080	112540	112460	1002700	0	0	1288500	0	2093400	588800	1029100	0	0	0	0	0	0	0	382150	1308500	1094300	0	377990	964760	542810
sp|Q9NSD9|SYFB_HUMAN	0	0	0	0	0	0	0	0	0	0	0	0	0	0	0	0	0	0	0	0	0	0	306180	0	405580	175810	136620	1967300	948830	0	0	0	0	0	0	0	0	0	0	0	0	0	0	0	0	0	165630	183200	126470
sp|Q9C040|TRIM2_HUMAN	0	0	0	0	0	0	0	0	0	0	0	0	0	0	0	0	0	0	0	0	0	0	169760	0	219660	194530	499860	2632000	3064700	0	0	0	0	0	0	0	0	0	0	0	0	1727900	0	0	0	0	0	136800	0
sp|O75821|EIF3G_HUMAN	0	0	0	0	0	0	0	0	0	0	0	0	0	0	0	0	0	0	0	0	624850	0	0	0	0	0	0	811750	610030	0	0	0	0	0	0	0	0	0	0	0	0	0	0	0	0	0	0	0	0
sp|Q15126|PMVK_HUMAN	0	0	0	0	0	0	0	0	0	0	0	0	0	0	0	0	0	0	0	127040	0	0	0	0	0	207690	0	1509600	0	0	0	0	0	0	0	0	0	0	0	0	0	0	0	306320	0	0	0	0	0
sp|O60869|EDF1_HUMAN	0	0	0	0	0	0	0	0	0	0	0	0	0	0	0	0	0	0	0	0	0	0	0	0	0	514560	304560	537010	326840	0	0	0	0	0	0	0	0	0	0	0	0	0	0	0	0	0	0	0	0
sp|P05023|AT1A1_HUMAN	0	0	0	711460	0	0	0	0	0	0	0	0	0	0	290020	1712400	0	304720	880030	0	0	0	656950	5229300	1226400	368480	1176500	0	3213400	0	0	0	0	0	0	0	0	0	0	831580	0	0	0	0	0	0	0	477000	225110
sp|Q08752|PPID_HUMAN	0	0	0	0	0	0	0	0	0	0	0	0	0	0	0	0	0	0	0	0	0	0	0	0	0	0	0	596010	106780	0	0	0	0	0	0	0	0	0	0	0	0	0	0	0	0	0	0	0	0
sp|P07093|GDN_HUMAN	0	0	0	5163500	0	0	0	0	0	453380	0	0	0	0	0	0	0	0	674000	0	455580	472620	615540	508610	0	0	0	208130	0	0	0	0	0	0	0	0	0	0	0	0	0	0	0	0	0	0	447050	0	0
sp|Q05193|DYN1_HUMAN	0	0	0	0	0	0	0	0	0	0	0	0	0	0	1020200	0	0	0	342430	0	960730	204610	926680	612500	2574200	324310	4961300	13335000	14418000	0	0	0	0	0	0	0	0	0	0	0	0	0	0	0	0	780290	399600	1679000	1393800
sp|O00629|IMA3_HUMAN	0	0	0	0	0	0	0	0	0	0	0	0	0	0	0	0	0	0	0	152220	0	404940	0	0	0	0	0	0	349750	0	0	0	0	0	0	0	0	0	0	0	0	0	0	0	0	0	0	275100	0
sp|P07814|SYEP_HUMAN	0	0	0	0	0	0	0	0	0	0	0	0	0	0	0	0	0	0	0	0	0	145440	103630	0	264330	45572	72357	645650	1851000	0	0	0	0	0	0	0	0	0	0	0	0	0	0	0	0	0	0	114130	227500
sp|Q8NBJ4|GOLM1_HUMAN	0	0	0	0	0	0	0	0	0	0	0	0	0	0	0	0	0	0	0	0	0	0	380850	324530	0	0	216570	0	196880	0	0	0	0	0	0	0	0	0	0	0	0	0	0	0	0	0	0	0	0
sp|O14979|HNRDL_HUMAN	0	0	0	0	0	0	0	0	0	0	0	0	308190	0	0	0	0	250770	2574400	0	783410	1021000	0	386460	844380	359890	0	0	1718300	0	0	0	0	0	0	0	0	0	0	0	0	0	0	0	0	0	0	545600	1258000
sp|P68871|HBB_HUMAN	0	0	0	0	868120	3413700	4727100	0	0	0	0	2817800	0	282030	0	0	3279200	356580	608080	0	1355900	5514600	1402700	2744200	972210	0	0	0	0	0	0	0	1105700	6794100	0	0	9882600	0	389040	0	0	0	0	681640	2094000	0	5957800	862610	1062900
sp|Q9P2R7|SUCB1_HUMAN	0	0	0	0	0	0	0	0	0	0	0	0	0	0	0	0	0	0	0	281090	0	0	200980	500590	0	0	468420	382380	280510	0	0	0	0	0	0	0	0	0	0	0	0	0	0	0	0	0	0	0	0
sp|O75145|LIPA3_HUMAN	0	0	0	0	0	0	0	0	0	0	0	0	0	0	0	0	0	0	0	0	0	0	0	0	0	0	111910	547960	780120	0	0	0	0	0	0	0	0	0	0	0	0	0	0	0	0	0	0	0	0
sp|P16035|TIMP2_HUMAN	0	0	0	43497000	0	0	0	0	0	6656700	2513300	0	0	0	0	2544800	0	0	0	0	4347200	6702600	0	9254400	0	0	0	0	0	0	0	0	0	0	0	934290	2276100	0	0	0	0	0	1896500	0	0	0	0	0	0
sp|Q13151|ROA0_HUMAN	0	0	0	0	0	0	0	0	0	0	0	632120	987700	722330	0	0	0	0	0	0	183310	0	1012400	0	953780	467970	689650	818190	3145500	0	0	0	0	0	0	0	0	0	0	0	0	2770300	0	0	0	1487200	749270	1309200	983330
sp|O75061|AUXI_HUMAN	0	0	0	0	0	0	0	0	0	0	0	0	0	0	0	0	0	0	0	0	0	0	0	0	266460	335710	859310	1277900	2175800	0	0	0	0	0	0	0	0	0	0	0	0	0	0	0	0	0	0	0	0
sp|P11021|BIP_HUMAN	234520	288250	113650	2645300	116290	347270	0	1918200	1221400	6366900	2351800	2168600	971850	2498100	3256500	8773100	2426400	5194000	2037000	5913700	1630400	4302800	4916200	12905000	4369600	2491400	6654600	1225300	9412200	254850	2576800	1381200	238800	0	1839200	792590	2950500	1244700	1166700	2691000	567260	2676300	3977700	709620	1075300	745280	1717700	2618700	4914900
sp|Q9UNF0|PACN2_HUMAN	0	0	0	0	0	0	0	0	0	0	0	0	0	0	0	0	0	0	0	0	0	0	0	0	0	0	0	233590	122880	0	0	0	0	0	0	0	0	0	0	0	0	0	0	0	0	0	0	0	0
sp|P12081|SYHC_HUMAN	0	0	0	0	0	0	0	0	0	1580200	0	0	0	0	284660	0	0	0	490150	0	0	0	0	0	0	408850	354620	583530	371120	0	0	0	0	0	0	0	0	0	710250	0	0	0	0	0	0	0	0	0	0
sp|Q9BUF5|TBB6_HUMAN	0	0	0	0	0	0	0	0	0	0	0	0	0	0	0	0	0	0	0	0	0	0	0	0	0	0	0	3299500	1935200	0	0	0	0	0	0	0	0	0	0	0	0	0	0	0	0	0	0	0	0
sp|P11310|ACADM_HUMAN	0	0	0	0	0	0	0	0	0	0	0	0	0	0	0	358090	0	0	0	406730	0	0	0	257510	0	0	997810	0	480590	0	0	0	0	0	0	0	0	0	0	0	0	0	0	0	0	0	0	0	0
sp|Q13885|TBB2A_HUMAN	0	0	0	0	0	0	0	0	0	0	3636300	5209600	13806000	0	10594000	0	7622700	0	11923000	4017900	5589700	0	0	0	12425000	17608000	36860000	4326500	29189000	0	0	0	3915500	0	0	0	0	0	0	9508900	0	10374000	0	13366000	0	0	0	8974300	6622300
sp|Q96FQ6|S10AG_HUMAN	0	0	0	0	0	0	0	0	0	0	0	0	0	0	0	0	0	0	0	0	0	0	0	0	0	0	0	0	0	0	0	0	0	0	0	0	0	0	0	0	0	0	0	0	0	0	0	0	0
sp|P30048|PRDX3_HUMAN	0	0	0	0	0	0	0	0	0	0	576530	0	0	491950	1195600	1617000	0	768600	0	1559700	0	0	923400	1397100	262210	301800	4726600	699220	1361100	0	0	0	0	0	0	0	0	0	0	0	0	508000	452680	0	0	0	0	323860	0
sp|Q01813|PFKAP_HUMAN	0	0	0	0	0	0	0	0	0	0	0	0	0	0	0	0	0	0	0	116290	0	164070	0	0	148110	324970	723630	3449400	5519300	0	0	0	0	0	0	0	0	0	0	0	0	900580	0	0	0	0	0	0	0
sp|P14618|KPYM_HUMAN	0	5343900	169200	1534600	2067000	1887700	1519600	1005200	621970	77628000	11735000	894130	6726900	7177000	3462200	19534000	4430600	13476000	15203000	15168000	17480000	22061000	9704400	7601100	6784200	7423800	19760000	13683000	17515000	853190	3812300	638860	879590	10114000	1482100	3038300	7994300	1892500	3838100	10824000	5614100	2802400	5155600	4782100	2052900	2026500	3186100	4305600	4152800
sp|O75955|FLOT1_HUMAN	0	0	0	0	0	0	0	0	0	0	0	0	0	0	243390	0	0	0	0	0	0	0	0	257250	212340	169350	205920	0	1025800	0	0	0	0	0	0	0	0	0	0	0	0	0	0	0	0	0	0	0	0
sp|P16403|H12_HUMAN	0	0	0	0	0	0	0	5159400	0	0	0	11535000	0	0	0	0	4925400	911480	0	0	0	0	1272800	0	3892800	0	2993700	0	552860	0	0	0	1893400	1939700	2466500	0	0	0	0	0	0	0	0	3919800	64691000	0	1571300	17097000	36612000
sp|P61026|RAB10_HUMAN	0	0	0	0	0	0	0	0	0	0	0	0	0	415940	1035700	0	0	953150	0	883900	639320	0	639130	538550	2040100	1005100	1187800	1389600	3892100	0	0	0	665290	0	0	0	0	0	0	1580100	0	0	0	0	0	0	0	1055200	1091400
sp|Q15370|ELOB_HUMAN	0	0	0	0	0	0	0	0	0	0	0	0	0	0	0	0	0	0	0	0	0	0	879980	0	0	0	370330	509440	649220	0	0	0	0	0	0	0	0	0	0	0	0	0	0	0	0	0	0	0	0
sp|P20042|IF2B_HUMAN	0	0	0	0	0	0	0	0	0	0	0	0	0	0	0	0	0	0	0	0	0	0	0	0	627840	551190	283860	1804600	495840	0	0	0	0	0	0	0	0	0	0	0	0	0	0	0	0	0	0	0	223470
sp|P00918|CAH2_HUMAN	0	0	0	0	0	0	0	0	0	1133400	1147000	0	0	0	0	0	0	0	0	0	0	0	0	199240	0	0	493270	0	218060	0	0	0	0	0	0	0	0	0	0	0	0	0	0	0	0	0	0	0	0
sp|O43670|ZN207_HUMAN	0	0	0	0	0	0	0	0	0	0	0	0	0	0	0	0	0	0	0	0	0	0	0	0	0	195000	0	0	520150	0	0	0	0	0	0	0	0	0	0	0	0	0	0	0	0	0	0	0	0
sp|P18085|ARF4_HUMAN	0	0	0	0	0	0	0	0	0	0	0	0	497970	0	1595100	0	0	0	3435000	275010	347980	3271400	842370	1108700	1964600	1054200	632570	6376900	392920	0	0	0	0	0	0	0	2557000	0	0	0	0	0	0	0	0	435710	729050	956260	0
sp|P60953|CDC42_HUMAN	0	0	0	0	0	0	0	0	0	0	0	0	769740	0	0	902190	0	0	0	0	0	0	1569200	3695600	0	0	0	753590	1743200	0	0	0	0	0	0	0	0	0	0	0	0	0	0	0	0	0	0	0	0
sp|P30085|KCY_HUMAN	0	0	0	0	0	0	0	0	0	0	0	0	0	0	0	0	0	0	270110	311050	0	0	0	0	0	187190	157590	1182500	448090	0	0	0	0	0	0	0	0	0	0	0	0	0	0	0	0	0	0	0	282500
sp|P62304|RUXE_HUMAN	0	0	0	0	0	0	0	0	0	0	0	0	0	0	0	0	0	0	0	0	0	0	0	0	0	0	0	261170	0	0	0	0	0	0	0	0	0	0	0	0	0	0	0	0	0	0	0	0	0
sp|Q9UKM9|RALY_HUMAN	0	0	0	0	0	0	0	0	0	0	0	229120	0	0	0	0	0	0	0	0	0	0	0	0	449860	632250	186840	0	1075700	0	0	0	0	0	0	0	0	0	0	0	0	0	0	0	195660	392120	0	392550	984680
sp|Q01995|TAGL_HUMAN	0	0	0	0	0	0	0	0	0	0	584170	0	0	0	0	394490	0	0	659980	0	574190	488460	0	0	0	0	0	0	113610	0	1587300	0	0	0	0	0	0	0	0	0	0	0	1625400	0	0	0	0	0	0
sp|P30086|PEBP1_HUMAN	0	0	0	0	0	836930	2365800	0	766160	9080500	4582000	843200	5319900	4212000	0	9119000	1159600	7011200	2396000	26290000	4637700	5089600	2214800	5682000	1884900	6405500	44785000	3220300	22388000	0	0	0	0	0	0	700420	3654700	2227400	693770	0	1477100	9381000	0	1074900	0	2797000	1731300	970100	1049200
sp|Q07812|BAX_HUMAN	0	0	0	0	0	0	0	0	0	0	0	0	0	0	0	0	0	0	0	0	0	0	0	0	0	0	0	253750	0	0	0	0	0	0	0	0	0	0	0	0	0	0	0	0	0	0	0	0	0
sp|O75475|PSIP1_HUMAN	0	0	0	0	0	0	0	0	0	0	0	0	0	0	0	0	384270	0	458810	0	0	0	370720	0	1154500	608030	985240	453790	1096000	0	0	0	0	0	0	0	0	0	0	0	0	2193600	0	0	0	891870	0	0	675940
sp|Q9BXS5|AP1M1_HUMAN	0	0	0	0	0	0	0	0	0	0	0	0	0	0	0	0	0	0	0	0	0	0	0	0	0	0	261070	366010	736560	0	0	0	0	0	0	0	0	0	0	0	0	0	0	0	0	0	0	0	0
sp|O94875|SRBS2_HUMAN	0	0	0	0	0	0	0	0	0	0	565290	0	0	0	0	0	0	0	0	0	525620	0	0	645640	0	0	0	0	0	0	0	0	0	0	0	0	0	0	0	0	0	0	0	0	0	0	0	0	0
sp|O75822|EIF3J_HUMAN	0	0	0	0	0	0	0	0	0	0	0	0	0	0	0	0	232680	0	0	0	0	0	316980	0	348100	0	385050	650770	2076700	0	0	0	0	0	0	0	0	0	0	0	0	385390	0	0	0	0	0	0	439780
sp|Q99747|SNAG_HUMAN	0	0	0	0	0	0	0	0	0	0	0	0	0	0	0	0	0	0	0	0	0	0	3631000	0	578640	965840	879050	1586600	2176500	0	0	0	0	0	0	0	0	0	0	0	0	0	0	0	0	0	0	0	0
sp|P10412|H14_HUMAN	0	394520	2569200	4350800	0	0	0	16844000	371710	0	0	25003000	988450	3730500	7071400	4602200	11106000	5248600	7398600	3682800	949530	2762000	4418700	10363000	18385000	4455100	7825500	1145500	22011000	2010300	2767400	0	2168300	3321100	12292000	310970	13761000	1043200	0	3571300	756980	0	1297600	7734400	46152000	5615100	8824100	29323000	123000000
sp|Q9Y6B6|SAR1B_HUMAN	0	0	0	0	0	0	0	0	0	0	514800	0	0	0	0	0	0	0	1071800	0	274010	2169200	1204600	1419700	1122200	1102200	479220	1159600	238150	0	0	0	0	0	0	0	1595300	0	0	0	0	0	0	959720	0	0	0	547380	0
sp|Q9Y490|TLN1_HUMAN	0	0	0	0	0	0	0	0	0	0	0	0	0	0	0	201500	0	0	691840	0	331180	0	0	268470	0	0	263790	380020	134240	0	0	0	0	0	0	0	0	0	0	0	0	0	0	0	0	0	0	0	0
sp|P08133|ANXA6_HUMAN	0	0	0	0	457380	0	139200	0	0	786690	0	142440	0	0	658520	18455000	194280	711850	0	1034500	0	256900	172180	2390400	560740	474310	435550	0	5239100	0	0	0	0	0	0	0	0	0	0	0	0	320120	1258900	0	0	0	0	0	239130
sp|P23588|IF4B_HUMAN	0	0	0	0	0	0	0	0	0	0	0	0	0	0	0	0	0	0	0	0	0	0	0	0	0	0	3687700	2546600	6248500	0	0	0	0	0	0	0	0	0	0	0	0	0	0	0	0	2359300	0	0	0
sp|Q99733|NP1L4_HUMAN	0	0	0	0	0	0	0	0	0	0	0	525810	0	0	1456100	0	581230	0	0	469630	0	0	1062700	2728100	1877300	1271100	2272700	3089600	4809300	0	0	0	0	0	0	0	0	0	0	0	0	0	0	0	1446300	1305400	743490	781810	2009900
sp|P78344|IF4G2_HUMAN	0	0	0	0	0	0	0	0	0	0	0	0	0	0	0	0	0	0	0	0	0	0	0	482940	256120	315220	338180	2374700	3129500	0	0	0	0	0	0	0	0	0	0	0	0	0	0	0	0	0	0	235690	390500
sp|Q9UQ16|DYN3_HUMAN	0	0	0	0	0	0	0	0	0	0	0	0	0	0	0	0	0	0	0	0	0	0	0	0	503230	187630	484560	921090	1033700	0	0	0	0	0	0	0	0	0	0	0	0	0	0	0	0	219110	0	0	247990
sp|Q13526|PIN1_HUMAN	0	0	0	0	0	0	0	0	0	0	0	0	0	0	0	0	0	0	0	300160	625100	0	0	0	0	595940	1053600	1716100	1991000	0	0	0	0	0	0	0	0	0	0	0	0	0	0	0	0	600760	0	598450	0
sp|P22694|KAPCB_HUMAN	0	0	0	0	0	0	0	0	0	0	0	0	0	0	0	0	0	0	0	0	0	0	0	0	0	0	375710	417800	1226500	0	0	0	0	0	0	0	0	0	0	0	0	0	0	0	0	0	0	0	0
sp|P84090|ERH_HUMAN	0	0	0	0	0	0	0	532170	419450	0	0	0	0	1649100	0	471630	0	353160	473730	0	665330	0	430410	1842900	1490400	517190	677320	363820	1064200	0	0	0	0	0	0	0	0	0	0	0	0	0	0	0	1039300	0	0	1254600	1091000
sp|Q16181|SEPT7_HUMAN	0	0	0	0	0	3940100	0	2031000	0	0	2415300	0	0	0	1780200	1610300	1571700	573210	11030000	0	6276500	3011200	2839600	801260	5393600	1420200	5462500	7080300	18924000	0	1746800	0	0	0	0	0	0	0	0	4413100	0	1658000	0	2328800	1390600	6448000	1284900	2928800	1468700
sp|O76094|SRP72_HUMAN	0	0	0	0	0	0	0	0	0	0	0	0	0	0	0	0	0	0	0	0	0	0	0	0	0	0	0	1139600	0	0	0	0	0	0	0	0	0	0	0	0	0	0	0	0	0	0	0	0	0
sp|P38646|GRP75_HUMAN	0	0	0	0	0	0	0	643750	0	2959000	0	659280	68238	769300	1141000	2318800	1218700	1297800	446070	2039500	487020	1144500	2890300	6050600	1853100	1381500	8325900	917310	6279000	0	0	0	0	0	139200	0	0	544940	0	1562600	0	293070	1395300	0	532760	1325300	584850	1370400	941880
sp|P46783|RS10_HUMAN	0	0	0	0	0	0	0	0	0	0	0	0	0	0	0	0	0	0	0	0	0	0	0	2408400	0	0	0	869620	0	0	0	0	0	0	0	0	0	0	0	0	0	0	0	0	0	0	0	0	1879700
sp|O75044|SRGP2_HUMAN	0	0	0	0	0	0	0	0	0	0	0	0	0	0	0	0	0	0	0	0	0	0	0	0	116830	74420	179170	306530	1256200	0	0	0	0	0	0	0	0	0	0	0	0	0	0	0	0	0	0	0	0
sp|O00429|DNM1L_HUMAN	0	0	0	0	0	0	0	0	0	0	0	0	0	0	0	0	0	0	0	0	0	72015	255290	0	267880	242000	578710	1416000	2335700	0	0	0	0	0	0	0	0	0	0	0	0	0	0	0	0	90489	0	0	0
sp|Q96G03|PGM2_HUMAN	0	0	0	0	0	0	0	0	0	0	0	0	0	0	0	0	0	0	0	404480	0	327720	0	0	0	0	0	0	0	0	0	0	0	0	0	0	0	0	0	0	0	0	0	0	0	0	0	0	0
sp|Q9NYB0|TE2IP_HUMAN	0	0	0	0	0	0	0	0	0	0	0	0	0	0	0	0	0	0	0	0	0	0	0	0	0	0	0	521430	0	0	0	0	0	0	0	0	0	0	0	0	0	0	0	0	0	0	0	0	0
sp|P35241|RADI_HUMAN	0	0	0	1371900	0	0	0	0	0	0	424720	0	0	0	0	0	233720	0	1068400	0	0	0	0	322130	210530	301460	513290	409830	934830	0	0	0	0	0	0	0	0	0	0	0	0	0	0	0	0	227770	0	0	0
sp|P07196|NFL_HUMAN	0	371430	0	0	0	0	0	5295700	486070	1174000	6503500	1723600	1076000	1171600	9373500	3722600	156390	0	1478000	167670	4500600	1232600	1100900	9410700	6215200	5799100	27785000	999250	37917000	0	2963300	0	0	0	0	38189	7048500	537020	149790	20153000	324980	8014200	3511400	0	0	1457400	3111900	2182000	194070
sp|P35221|CTNA1_HUMAN	0	0	0	0	0	0	0	0	0	0	0	0	0	0	0	0	0	0	0	0	0	204560	647620	1236300	0	0	0	0	194870	0	0	0	0	0	0	0	0	0	0	0	0	0	0	0	0	0	0	0	0
sp|Q7Z4V5|HDGR2_HUMAN	0	0	0	0	0	0	0	0	0	0	0	0	0	0	0	0	0	0	0	0	0	0	0	0	497540	0	258470	0	332500	0	0	0	0	0	0	0	0	0	0	0	0	0	0	0	0	0	0	379220	0
sp|Q15233|NONO_HUMAN	0	0	0	0	0	922300	0	0	0	0	0	707480	0	0	628690	0	1573700	0	484770	0	276190	0	1053600	413280	2057900	539740	1311200	1764300	7971000	0	0	0	0	0	637350	0	0	0	0	0	0	0	0	0	1535200	674830	0	4229600	8129000
sp|O60763|USO1_HUMAN	0	0	0	0	0	0	0	0	0	0	0	0	0	0	0	0	0	0	0	0	0	0	0	185420	274340	295160	203270	792620	293770	0	0	0	0	0	0	0	0	0	0	0	0	0	0	0	0	0	0	0	0
sp|Q8NFP9|NBEA_HUMAN	0	0	0	0	0	0	0	0	0	0	0	0	0	0	0	0	0	0	0	0	0	0	0	0	186520	0	54111	165880	878520	0	0	0	0	0	0	0	0	0	0	0	0	0	0	0	0	0	0	0	0
sp|P12277|KCRB_HUMAN	0	0	0	54191000	0	10338000	19935000	0	238550	13067000	14924000	683460	9581900	5901400	3330900	36917000	2050300	8214500	6300900	17096000	12683000	10790000	3755500	20970000	9246700	7036900	13708000	5267700	19307000	0	7545000	0	1212100	0	0	0	4670800	0	0	2418200	723980	14101000	415280	4529200	1603100	343140	3380100	11810000	6715600
sp|O95757|HS74L_HUMAN	0	0	0	0	0	0	0	0	0	0	0	0	0	0	0	0	0	0	0	0	0	200610	0	0	322880	0	0	441010	725580	0	0	0	0	0	0	0	0	0	0	0	0	0	0	0	0	0	0	0	0
sp|P61970|NTF2_HUMAN	0	491790	0	0	0	0	0	0	0	0	0	0	506350	0	0	592290	0	0	0	529910	0	551310	355880	0	0	0	3987700	307610	644510	0	0	0	0	0	0	0	0	0	0	0	0	0	0	0	0	0	429280	0	0
sp|P49321|NASP_HUMAN	0	0	0	0	0	0	0	0	0	0	0	0	0	0	0	0	0	0	0	0	0	0	0	0	0	100850	137690	0	344940	0	0	0	0	0	0	0	0	0	0	0	0	0	0	0	0	0	0	305530	416960
sp|P47897|SYQ_HUMAN	0	0	0	0	0	0	0	0	0	0	0	0	0	0	0	0	0	0	0	0	0	0	0	0	0	0	0	179750	179850	0	0	0	0	0	0	0	0	0	0	0	0	0	0	0	0	0	0	0	0
sp|Q00341|VIGLN_HUMAN	0	0	0	0	0	0	0	0	0	0	0	0	0	0	0	0	0	0	0	0	0	0	0	0	0	0	0	577280	0	0	0	0	0	0	0	0	0	0	0	0	0	0	0	0	0	0	0	0	0
sp|Q96F07|CYFP2_HUMAN	0	0	0	0	0	0	0	0	0	0	0	0	0	0	0	0	0	0	0	0	0	0	0	283840	166940	0	519180	594980	3615400	0	0	0	0	0	0	0	0	0	0	0	0	0	0	0	0	0	0	249260	275170
sp|P60842|IF4A1_HUMAN	0	0	0	3457700	1372800	0	0	0	0	1084700	857080	0	934280	0	354640	959420	1333700	377210	765510	1109900	1295700	2305000	909070	535210	1307400	1439800	1363700	9388500	6531500	0	0	0	0	0	0	0	0	815280	0	1817100	837260	281960	0	683970	0	348490	1126000	821020	1708600
sp|P15502|ELN_HUMAN	0	0	0	0	0	0	0	0	0	0	0	0	0	0	0	0	0	0	0	0	0	0	1949700	1326200	0	1591800	0	0	0	0	2442100	0	0	0	0	0	0	0	0	0	0	0	0	0	0	0	0	0	0
sp|O60884|DNJA2_HUMAN	0	0	0	0	0	0	0	0	0	0	0	0	0	0	0	0	0	0	0	0	0	0	0	1280900	0	0	352320	275900	1646600	0	0	0	0	0	0	0	0	0	0	0	0	0	0	0	0	0	0	0	0
sp|P20671|H2A1D_HUMAN	5990300	0	24666000	62680000	136000000	44036000	70697000	63913000	8075700	43206000	6204200	182000000	18032000	40330000	80166000	64265000	65370000	31671000	85950000	35082000	13338000	53945000	46768000	168000000	106000000	26013000	60807000	7749000	86714000	5810200	22063000	7873200	75655000	12118000	112000000	0	29866000	27783000	16405000	28185000	28005000	55492000	42492000	48696000	142000000	31052000	97538000	240000000	626000000
sp|Q9Y617|SERC_HUMAN	0	0	0	0	0	0	0	0	0	0	0	0	0	0	0	570630	0	0	0	121040	0	54907	0	0	0	35432	5763900	0	1310200	0	0	0	0	0	0	0	0	0	0	0	0	0	0	0	0	0	0	0	0
sp|P62140|PP1B_HUMAN	0	0	0	0	0	0	0	0	0	0	0	0	0	0	0	0	0	0	0	0	0	0	0	0	0	0	0	0	928920	0	0	0	0	0	0	0	0	0	0	0	0	0	0	0	0	0	0	0	0
sp|Q13367|AP3B2_HUMAN	0	0	0	0	0	0	0	0	0	0	0	0	0	0	0	0	0	0	0	0	0	0	0	0	0	0	461270	550300	824710	0	0	0	0	0	0	0	0	0	0	0	0	0	0	0	0	0	0	0	0
sp|P48444|COPD_HUMAN	0	0	0	0	0	0	0	0	0	0	0	0	0	0	0	0	0	0	240980	0	0	0	0	0	0	0	482410	967880	888520	0	0	0	0	0	0	0	0	0	0	0	0	0	0	0	0	0	0	0	166210
sp|Q9Y3I0|RTCB_HUMAN	0	0	0	0	0	0	0	0	0	0	0	0	0	0	0	0	0	0	392230	0	0	185470	198980	271390	231950	135520	174020	3239600	3402900	0	0	0	0	0	0	0	0	0	0	0	0	0	0	0	0	0	0	0	223630
sp|A0MZ66|SHOT1_HUMAN	0	0	0	0	0	0	0	0	0	0	0	0	0	0	0	0	0	0	0	0	0	0	0	0	176380	106390	362860	2131800	504740	0	0	0	0	0	0	0	0	0	0	0	0	0	0	0	0	0	0	93179	0
sp|P52306|GDS1_HUMAN	0	0	0	0	0	0	0	0	0	0	0	0	0	0	0	0	0	0	0	149560	0	0	461680	0	219510	239190	427190	3538300	2567500	0	0	0	0	0	0	0	0	0	0	0	0	0	0	0	0	0	0	0	0
sp|Q96QK1|VPS35_HUMAN	0	0	0	0	763980	0	0	0	0	0	0	0	0	0	0	0	0	181840	0	153140	0	0	259420	0	290890	260260	404010	1460100	818070	0	0	0	0	0	0	0	0	0	0	0	0	0	0	0	0	0	264330	0	240760
sp|Q15431|SYCP1_HUMAN	108000000	80591000	14681000	0	0	0	0	6263100	0	0	0	0	17217000	0	0	0	0	0	0	0	0	0	15956000	0	0	0	0	4706800	0	0	0	0	0	0	0	0	0	0	1918000	0	0	0	0	0	0	0	11953000	0	0
sp|P48163|MAOX_HUMAN	0	471590	0	0	411840	0	0	0	841850	1254500	0	0	0	453040	0	0	684090	0	0	0	475670	371130	0	0	0	0	0	896920	0	0	0	0	0	0	0	0	0	0	0	0	0	0	0	0	0	0	0	0	0
sp|O94973|AP2A2_HUMAN	0	0	0	0	0	0	0	0	0	0	0	0	0	0	0	0	0	0	0	0	0	0	0	0	0	1112800	311860	497280	4502100	0	0	0	0	0	0	0	0	0	0	0	0	0	0	0	0	0	0	153350	0
sp|P06850|CRF_HUMAN	0	0	1689400	0	0	0	0	0	0	0	0	0	0	0	0	0	0	0	2023900	0	0	814360	2040500	1473800	0	343590	0	0	0	0	0	0	0	0	0	0	0	0	0	0	0	0	0	0	0	0	0	0	0
sp|P12931|SRC_HUMAN	0	0	0	0	0	0	0	0	0	0	0	0	0	0	0	0	0	0	0	0	0	0	0	0	369460	0	600530	395250	882990	0	0	0	0	0	0	0	0	0	0	0	0	0	0	0	0	0	0	0	0
sp|P05783|K1C18_HUMAN	41565000	0	0	4308400	0	0	0	0	0	0	600830	0	0	0	0	0	0	0	0	0	0	1914700	106000000	440600	0	0	0	48926000	42040	930390	0	0	0	0	0	0	0	179000000	39451000	0	50302000	0	157000000	0	0	715540	53067000	2897300	0
sp|P36542|ATPG_HUMAN	0	0	0	0	0	0	0	0	0	0	0	0	644410	0	366870	518830	0	513720	0	0	0	625930	376420	554900	0	224440	1002800	258530	3107300	0	0	0	0	0	0	0	0	0	0	0	0	470170	0	0	0	0	440350	0	0
sp|Q92614|MY18A_HUMAN	0	0	0	0	0	0	0	0	0	0	0	0	0	0	0	0	0	0	0	0	0	0	0	0	180750	0	537970	563350	4243100	0	0	0	0	0	0	0	0	0	0	0	0	0	0	0	0	0	0	0	0
sp|O14737|PDCD5_HUMAN	0	0	0	0	0	0	0	0	0	0	0	0	236480	0	400300	0	472150	200540	0	198770	0	0	0	0	442580	0	772410	1029700	1327500	0	0	0	0	0	0	0	0	0	0	0	0	0	0	0	0	0	0	287630	351770
sp|P01037|CYTN_HUMAN	0	0	0	0	0	0	0	0	0	0	0	0	0	0	0	0	0	0	0	0	0	8330700	0	0	0	0	0	0	0	0	0	0	0	0	0	0	0	0	0	0	982270	0	0	0	0	0	0	0	0
sp|Q9H6K5|PRR36_HUMAN	0	0	0	0	0	0	0	0	0	0	0	0	0	0	420330	0	0	368380	0	726720	0	0	0	0	0	373440	1951700	354200	1844200	0	0	0	0	0	0	0	0	0	0	0	0	0	0	0	0	310510	0	238230	0
sp|P81605|DCD_HUMAN	35738000	19055000	38495000	0	36617000	135000000	77061000	10612000	35430000	0	20180000	230000000	54820000	52577000	55143000	0	61284000	45877000	24821000	18193000	65430000	84574000	58665000	23113000	90812000	15930000	5597800	57340000	273350	28750000	103000000	109000000	133000000	104000000	46894000	37734000	36163000	55641000	96546000	51167000	135000000	0	0	105000000	223000000	6429600	87503000	218000000	127000000
sp|Q13557|KCC2D_HUMAN	0	0	0	0	805370	573360	631470	0	0	0	0	0	0	0	0	0	0	0	779730	0	518770	0	0	0	328680	253480	982890	1662600	3443600	0	0	0	0	0	0	0	0	0	0	0	0	533010	0	0	0	0	0	261510	0
sp|Q9Y3D6|FIS1_HUMAN	0	0	0	0	0	0	0	0	0	0	0	0	0	0	0	0	0	0	0	0	0	0	2359100	0	0	0	0	0	0	0	0	0	0	0	0	0	0	0	0	0	0	0	0	0	0	0	0	0	0
sp|P62942|FKB1A_HUMAN	0	0	0	0	0	0	0	0	0	0	0	0	0	0	0	0	0	0	0	0	0	0	0	0	0	383780	1922900	0	1242500	0	0	0	0	0	0	0	0	0	0	0	0	0	0	0	0	0	0	0	0
sp|P55786|PSA_HUMAN	0	274900	0	0	0	0	0	0	0	3967100	0	0	729170	0	229120	234240	0	335520	0	1248700	660290	705570	254560	0	674490	655430	1546600	2327800	6424500	0	0	110530	0	398850	0	0	0	0	161440	0	0	0	0	108400	0	0	245070	306190	253810
sp|Q9NYB9|ABI2_HUMAN	0	0	0	0	0	0	0	0	0	0	0	0	0	0	0	0	0	0	0	0	0	0	0	0	163800	0	203420	307020	675150	0	0	0	0	0	0	0	0	0	0	0	0	0	0	0	0	0	0	0	0
sp|P49755|TMEDA_HUMAN	0	0	0	0	0	0	0	0	0	0	0	0	0	0	0	0	0	0	0	0	0	0	805820	793320	0	248840	0	0	726230	0	0	0	0	0	0	0	0	0	0	0	0	0	0	0	0	0	0	0	0
sp|Q13554|KCC2B_HUMAN	0	0	0	0	0	0	0	0	0	0	0	0	0	0	0	0	0	0	0	0	0	0	0	0	0	0	0	754250	858420	0	0	0	0	0	0	0	0	0	0	0	0	0	0	0	0	0	0	0	0
sp|P43487|RANG_HUMAN	1189500	0	0	422540	0	0	0	0	0	0	1022600	0	1039200	0	0	0	1030300	0	689280	813930	397590	0	0	220910	1211000	1284800	1280800	2822300	1806100	0	0	0	0	0	0	0	0	0	0	0	0	0	0	466830	384580	0	0	924000	1125800
sp|P02751|FINC_HUMAN	0	0	0	0	0	0	0	0	0	0	0	0	0	0	0	70380	0	0	56934	0	0	19694	0	40653	0	0	0	0	36769	0	0	0	0	0	0	0	0	0	0	0	0	0	2770900	0	0	0	0	0	0
sp|Q8WVY7|UBCP1_HUMAN	0	0	0	0	0	0	0	0	0	0	0	0	0	0	0	0	0	0	0	0	0	0	0	0	0	0	0	261330	205340	0	0	0	0	0	0	0	0	0	0	0	0	0	0	0	0	0	0	0	0
sp|Q16186|ADRM1_HUMAN	0	0	0	0	0	0	0	0	0	0	0	0	0	0	0	0	0	0	655680	0	0	566090	0	324160	518440	427500	0	1210100	263910	0	0	0	0	0	0	0	0	0	0	0	0	0	0	0	0	0	0	0	388230
sp|Q14203|DCTN1_HUMAN	0	0	0	0	0	0	0	23711000	0	0	0	781000	0	1275600	0	784840	2603100	0	0	0	0	613190	1072200	0	683380	803780	7058300	6324300	17221000	0	0	11995000	0	0	0	1029400	0	0	0	0	0	788550	976960	0	857430	1686100	0	2527700	2868500
sp|P38919|IF4A3_HUMAN	0	0	0	0	0	0	0	0	0	0	0	0	0	0	0	0	0	0	0	0	0	0	0	0	351530	0	144320	563390	872470	0	0	0	0	0	0	0	0	0	0	0	0	0	0	0	0	0	0	386650	679520
sp|Q8N163|CCAR2_HUMAN	0	0	0	0	0	0	0	0	0	0	0	0	0	0	0	0	0	0	0	0	0	0	0	188250	662050	217020	184690	634480	1706700	0	0	0	0	0	0	0	0	0	0	0	0	0	0	573350	0	0	114550	398050	712190
sp|P39019|RS19_HUMAN	0	0	0	0	0	0	0	0	0	952150	0	0	0	0	0	486390	611700	364260	804690	385310	286030	555850	661730	988110	729380	211840	620930	503670	1585400	0	0	0	0	0	0	0	0	0	0	0	0	0	0	0	215980	303930	230930	0	872380
sp|P63151|2ABA_HUMAN	0	0	0	0	0	0	0	0	0	0	0	0	0	0	0	0	0	0	0	0	0	0	0	0	0	0	396560	868440	1160500	0	0	0	0	0	0	0	0	0	0	0	0	0	0	0	0	0	0	0	0
sp|Q16204|CCDC6_HUMAN	0	0	0	0	0	0	0	0	0	0	0	0	0	0	0	0	0	0	0	0	0	0	0	0	0	0	0	654110	0	0	0	0	0	0	0	0	0	0	0	0	0	0	0	0	0	0	0	0	0
sp|P20073|ANXA7_HUMAN	0	0	0	0	0	0	0	0	0	0	0	0	0	0	0	181720	0	0	0	130650	0	157850	136500	221610	0	0	0	0	214870	0	0	0	0	0	0	0	0	0	0	0	0	0	0	0	0	0	0	0	0
sp|O75935|DCTN3_HUMAN	0	0	0	0	0	0	0	0	0	0	0	0	0	0	0	0	0	0	0	0	0	0	0	0	0	0	300360	331960	294790	0	0	0	0	0	0	0	0	0	0	0	0	0	0	0	0	0	0	0	298230
sp|Q6VY07|PACS1_HUMAN	0	0	0	0	0	0	0	0	0	0	0	0	0	0	0	0	0	0	0	0	0	0	0	0	0	0	286500	315660	804120	0	0	0	0	0	0	0	0	0	0	0	0	0	0	0	0	0	0	0	0
sp|P56537|IF6_HUMAN	0	0	0	0	1396300	0	1092500	0	1373300	0	0	764630	0	506490	0	0	1073800	0	0	0	817060	0	0	0	0	1396000	341570	419370	245320	0	0	0	0	0	0	0	0	0	1553100	0	0	0	0	889320	0	0	0	0	0
sp|P11586|C1TC_HUMAN	0	21113000	25595000	0	0	0	0	0	0	0	0	0	0	0	0	1421900	0	0	0	1799900	20007000	18101000	6138300	0	3366900	2255300	3126200	7136900	8993100	0	0	0	0	0	0	7956700	0	0	0	0	0	0	0	0	6119400	0	0	0	1981900
sp|P31947|1433S_HUMAN	4259600	0	4701100	0	0	0	0	0	0	0	0	676520	0	871610	0	0	0	7495100	995640	20118000	3310900	3803400	1768000	0	0	0	0	7995300	0	976780	0	0	0	0	0	334520	0	0	2941000	0	4154400	0	0	0	0	0	6311800	0	0
sp|P80188|NGAL_HUMAN	0	0	0	0	0	0	0	0	0	0	0	0	0	0	0	0	0	0	0	0	0	791930	0	0	0	0	0	0	0	0	0	0	0	0	0	0	0	0	0	0	0	0	0	0	0	0	0	0	0
sp|P30626|SORCN_HUMAN	0	0	0	0	0	0	0	0	0	1553300	0	0	0	0	0	0	0	0	542020	528940	1451600	902000	0	0	498570	1005400	738600	444520	1034900	0	0	0	0	0	0	0	0	0	0	0	0	0	0	0	0	0	387000	560240	498230
sp|P05091|ALDH2_HUMAN	0	0	0	0	0	0	0	0	0	531790	0	0	0	0	0	0	0	237620	390230	776950	452690	347200	440500	1877800	0	0	757550	243460	1856200	0	0	0	0	0	0	0	0	0	0	0	0	0	0	0	0	0	0	0	0
sp|O60282|KIF5C_HUMAN	0	0	0	168260	0	0	0	0	0	0	0	0	0	0	327510	0	184760	0	289130	183970	201920	46085	430550	226260	1407700	686160	3450800	5686600	10505000	0	0	0	0	0	0	0	0	0	0	0	0	0	0	0	0	223130	198880	1395200	696790
sp|P07237|PDIA1_HUMAN	0	0	1174500	0	0	0	0	0	0	4821700	0	1337000	0	1152100	500340	7348700	1702700	4152700	0	11848000	281760	3079600	3311800	12256000	1959500	656070	4049600	819060	11916000	0	0	0	0	0	0	0	0	0	0	0	0	1913500	4069600	0	0	601000	0	1482400	3548800
sp|P24752|THIL_HUMAN	0	0	0	0	0	0	0	0	0	0	0	0	0	170700	0	0	0	300110	0	1361700	0	0	555560	1246400	197030	130530	1486400	490600	7584900	0	0	0	0	0	0	0	0	0	0	0	0	0	0	0	0	0	0	0	0
sp|P68371|TBB4B_HUMAN	0	0	0	0	206180	1413800	2924500	7612400	1144300	5540200	10332000	4921900	11039000	6009400	13871000	6593500	7895100	10655000	16316000	11913000	21427000	23886000	7506400	11526000	18714000	22706000	30918000	58046000	42475000	2696500	4665900	0	3301000	2216700	4724300	0	14181000	3371400	1140600	8535700	5817200	5506500	3477600	17840000	8208800	5276600	12758000	15336000	7813300
sp|O15173|PGRC2_HUMAN	0	0	0	0	0	0	0	0	0	0	0	0	0	0	0	0	0	0	0	0	0	0	0	0	0	191630	181890	0	275690	0	0	0	0	0	0	0	0	0	0	0	0	0	0	0	0	0	0	0	0
sp|Q5XKE5|K2C79_HUMAN;CON__Q5XKE5	0	21138	0	0	0	0	0	0	10196	0	0	32971	0	2600700	0	0	9325400	0	0	19885	3617	146960	281560	0	0	73503	0	464520	0	0	0	19621	0	0	0	0	0	0	138680	0	0	0	0	0	20670	0	58118	0	0
sp|P05026|AT1B1_HUMAN	0	0	0	0	0	0	0	0	0	9123200	0	0	0	0	2223900	954040	683490	819320	0	0	0	791310	1245200	5868700	3223500	1018800	5869300	366950	2454300	0	0	0	0	0	0	0	0	0	0	0	0	0	0	0	0	0	1000700	2190100	0
sp|Q9Y2V2|CHSP1_HUMAN	0	0	0	0	0	0	0	0	0	0	0	0	0	0	0	0	0	0	0	0	0	0	0	0	0	0	967940	612130	982640	0	0	0	0	0	0	0	0	0	0	0	0	0	0	0	0	0	0	0	661270
sp|P40939|ECHA_HUMAN	0	0	0	0	0	0	0	0	0	0	0	0	0	0	0	0	0	0	0	0	0	160850	0	707830	224280	0	304820	0	1380300	0	0	0	0	0	0	0	0	0	0	0	0	0	201880	0	0	0	0	0	0
sp|P53999|TCP4_HUMAN	0	0	0	0	0	0	0	0	0	25344000	0	0	0	884800	4616300	0	1532600	2089000	0	0	0	0	0	0	4206100	2926600	1359700	938640	3092500	0	0	0	0	0	0	0	0	0	0	0	0	0	0	0	0	0	0	978180	1301000
sp|Q9Y678|COPG1_HUMAN	0	0	0	0	0	0	0	0	0	0	0	0	0	0	0	0	0	0	0	0	0	0	0	0	0	0	0	437150	256070	0	0	0	0	0	0	0	0	0	0	0	0	0	0	0	0	0	0	0	0
sp|P09211|GSTP1_HUMAN	0	0	0	0	0	0	0	0	0	6930400	0	0	1537700	1937200	0	4956600	0	3866100	0	8341000	2964900	2006200	3297100	5890900	0	1556700	35128000	1532800	13151000	0	0	0	0	0	0	0	7810400	3565100	0	4248100	3783600	2060600	0	0	0	0	1150800	0	0
sp|P20339|RAB5A_HUMAN	0	0	0	0	0	0	0	0	0	0	0	0	0	0	0	0	0	0	0	0	0	0	282410	337490	0	0	0	709910	579090	0	0	0	0	0	0	0	0	0	0	0	0	0	0	0	0	0	0	0	0
sp|P62166|NCS1_HUMAN	0	0	0	0	0	0	0	0	0	0	0	0	0	0	0	0	0	0	0	0	0	0	0	0	0	0	113770	256790	437070	0	0	0	0	0	0	0	0	0	0	0	0	0	0	0	0	0	0	0	0
sp|P07197|NFM_HUMAN	0	0	0	336650	261240	200320	172180	18129000	0	3174700	6129600	2798600	2166900	2826900	13524000	7453600	1446900	1242500	6419300	890570	12553000	3762600	6254300	15621000	10872000	7578600	59732000	1719900	65845000	0	7277700	0	213740	202220	605300	88088	6654600	463120	455410	40662000	602070	13510000	5837800	0	88330	4147200	8134500	5782900	2675700
sp|P01009|A1AT_HUMAN	0	0	0	0	0	0	0	0	0	0	0	0	0	0	0	0	0	0	0	0	0	7279600	0	0	0	0	0	0	0	0	0	0	0	0	0	0	0	0	0	0	0	0	0	0	0	0	0	0	0
sp|P01857|IGHG1_HUMAN	0	0	0	2765400	13546000	6061600	6914500	0	4236400	1308900	0	5573800	0	0	0	0	2378700	816730	0	619910	2242500	4367800	6811700	1323900	0	471620	0	2772200	0	0	0	531950	2277900	2646300	0	664680	0	5633000	4212300	0	2578400	0	0	0	4048500	0	1911200	1186300	0
sp|P17844|DDX5_HUMAN	0	0	0	0	0	0	0	0	0	0	0	0	139570	0	250920	47505	122530	0	1748400	0	0	664880	656830	973840	1615000	536410	306980	964850	2445500	0	0	0	0	0	225300	0	0	0	0	0	0	0	0	167450	456090	0	170710	1346000	2005900
sp|P43034|LIS1_HUMAN	0	0	0	15161000	0	0	0	0	0	6755600	2309600	0	2848100	1034300	1337400	927170	1196500	1885900	1706000	1985100	0	639690	0	1790200	1637300	1099200	5134300	3688200	7653800	0	0	0	0	0	0	0	5248900	0	1029900	0	0	4790300	0	0	0	0	1336000	1093800	638050
sp|P48047|ATPO_HUMAN	0	0	0	0	0	0	0	0	0	0	0	563620	0	280030	1383200	558450	685430	345870	466330	0	0	305390	687930	1629800	1538700	748160	2175800	148800	3799400	0	0	0	0	0	0	0	0	0	0	0	0	0	838980	0	0	0	590910	1354200	868830
sp|P06576|ATPB_HUMAN	0	0	0	972760	12993000	0	0	2844600	174700	2364100	0	2114300	2266500	3688900	7385200	7371000	2878600	5364700	2579900	1210500	2675600	5478900	7031500	32823000	7480700	4855800	18233000	1426100	26511000	0	0	0	318800	0	563180	96131	0	587320	506750	17381000	660330	14884000	3116300	785720	1350300	461720	3892200	5369700	6405900
sp|Q99714|HCD2_HUMAN	0	0	0	0	0	0	0	0	0	0	0	0	0	0	847650	0	0	0	0	481560	0	0	0	433690	0	0	971280	200140	1786300	0	0	0	0	0	0	0	0	0	0	0	0	1272800	0	0	0	0	0	0	0
sp|Q7Z4S6|KI21A_HUMAN	0	0	0	0	0	0	0	0	0	0	0	0	0	0	0	0	0	0	0	0	0	46741	0	0	0	120600	287240	709550	2014100	0	0	0	0	0	0	0	0	0	0	0	0	0	0	0	0	0	0	0	0
sp|Q9UN36|NDRG2_HUMAN	0	0	0	0	0	0	0	0	0	0	900070	0	0	0	0	0	0	0	0	0	1332600	965040	0	741750	328750	319730	561240	0	194350	0	0	0	0	0	0	0	0	0	0	0	0	0	0	0	0	0	0	0	0
sp|P17931|LEG3_HUMAN	0	0	0	0	0	0	0	0	0	0	0	0	0	0	0	0	0	0	0	220430	0	318100	0	0	0	320370	0	141740	54830	0	0	0	0	0	0	693610	0	0	0	0	258920	0	0	0	0	0	0	0	0
sp|P17096|HMGA1_HUMAN	0	0	0	0	0	0	1080700	0	0	0	0	0	924710	0	774900	0	1381100	0	821760	0	0	517890	0	0	1216200	672270	883740	0	738440	0	0	0	0	0	0	0	1297200	0	0	0	0	0	0	0	0	2279900	0	0	571370
sp|Q3SY84|K2C71_HUMAN;CON__Q3SY84	0	0	5943900	0	0	12738000	0	3306400	0	0	0	6692100	0	0	0	0	0	0	0	0	0	0	7811900	0	0	0	0	17755000	0	0	0	0	0	0	0	0	0	0	31172000	0	16534000	0	0	0	0	0	15430000	5588200	0
sp|P13667|PDIA4_HUMAN	0	0	0	0	0	0	0	204040	0	1128400	170050	0	119680	330470	0	1479100	0	748650	0	902460	0	267630	745140	1318800	429670	0	917800	297760	4615000	0	0	0	0	0	0	0	0	0	0	0	0	900450	252850	170170	223060	0	0	235810	220410
sp|Q16836|HCDH_HUMAN	0	0	0	0	0	0	0	0	0	0	481180	0	0	0	0	944390	0	0	0	0	0	0	289960	319800	0	0	679740	0	867930	0	0	0	0	0	0	0	0	0	0	0	0	0	262490	0	0	0	0	0	0
sp|P02647|APOA1_HUMAN	0	0	0	0	0	0	0	0	0	0	0	0	0	0	0	0	0	0	129130	0	0	0	869390	0	0	0	0	147170	0	0	0	0	0	0	0	0	0	0	0	0	0	0	0	0	0	0	398260	0	0
sp|P13489|RINI_HUMAN	0	0	0	0	0	0	0	0	0	0	0	0	0	0	0	0	0	0	0	429760	308710	367130	0	0	0	270880	167530	719540	526150	0	0	0	0	0	0	0	0	0	0	0	0	0	0	0	0	0	0	0	0
sp|Q00610|CLH1_HUMAN	0	0	0	0	1524800	484290	683640	932130	0	346520	780730	1088300	613790	1179700	3732700	2356600	1893800	2689100	3408100	1858800	5174500	3166300	3698400	3690500	6611500	3450000	12878000	12958000	30062000	0	0	0	0	0	0	0	696740	0	0	2852400	0	4798400	474570	555260	1292100	818370	2248900	6512200	3864200
sp|P22695|QCR2_HUMAN	0	0	0	0	0	0	0	0	0	0	0	0	0	0	0	0	0	0	0	0	0	0	360180	0	577880	270650	1241500	0	3087500	0	0	0	0	0	0	0	0	0	0	0	0	0	0	0	0	0	0	0	0
sp|P52272|HNRPM_HUMAN	231060	0	765280	0	0	0	0	4774200	0	0	0	6658200	2084200	0	1216700	420280	8601000	0	4144900	0	750990	2392200	3443200	2733000	11993000	5218300	3510500	10282000	22375000	0	0	0	0	0	2145300	0	0	0	0	716850	379410	3277600	0	612640	10060000	6948300	2007600	15002000	36915000
sp|Q9UMY4|SNX12_HUMAN	0	0	0	0	0	0	0	0	0	0	0	0	0	0	0	0	0	0	0	0	0	0	0	0	0	393080	0	513340	304840	0	0	0	0	0	0	0	0	0	0	0	0	0	0	0	0	0	0	0	0
sp|P02786|TFR1_HUMAN	0	0	0	0	0	0	0	0	0	0	0	0	0	0	2049300	0	0	0	0	0	0	0	3605700	0	10410000	2702300	5096400	2441700	26554000	0	0	0	0	0	0	0	0	0	0	0	0	0	0	0	0	2969000	0	2496600	3405000
sp|P61088|UBE2N_HUMAN;sp|Q5JXB2|UE2NL_HUMAN	0	0	0	0	0	0	0	0	0	0	0	0	3179100	0	1101800	571540	0	897320	669300	2376800	1445100	0	0	680780	2794100	3784300	1218200	7314800	5230600	0	0	0	1332000	0	0	0	1825400	0	0	1018400	0	0	0	867380	0	0	0	1267900	1942700
sp|P51659|DHB4_HUMAN	0	0	0	0	0	0	0	0	325680	0	0	0	0	605490	484180	0	228620	231300	0	1022400	814690	0	749690	947410	0	812600	354150	0	2156200	0	0	0	0	0	0	0	0	0	0	0	0	742450	0	0	0	0	0	0	0
sp|O60641|AP180_HUMAN	0	0	0	0	0	0	0	0	0	2093200	0	0	0	0	0	0	0	0	0	0	0	0	0	0	281980	110520	567720	1644000	5527900	0	0	0	0	0	0	0	0	0	0	0	0	0	0	0	0	709510	335470	346680	0
sp|P41252|SYIC_HUMAN	0	0	0	0	0	0	0	0	0	0	0	0	0	0	0	0	0	0	0	0	0	0	0	0	0	0	0	270220	453770	0	0	0	0	0	0	0	0	0	0	0	0	0	0	0	0	0	0	0	0
sp|A2NJV5|KV229_HUMAN;sp|A0A0A0MRZ7|KVD26_HUMAN;sp|A0A075B6S2|KVD29_HUMAN;sp|P06310|KV230_HUMAN;sp|P01615|KVD28_HUMAN;sp|A0A075B6S6|KVD30_HUMAN;sp|A0A075B6P5|KV228_HUMAN;sp|P01614|KVD40_HUMAN;sp|A0A087WW87|KV240_HUMAN	0	0	0	892590	0	0	0	0	0	0	0	0	0	0	0	0	0	0	0	0	0	1013600	0	0	0	0	0	0	0	0	0	0	0	0	0	0	0	0	0	0	0	0	0	0	0	0	0	0	0
sp|Q96PK6|RBM14_HUMAN	0	0	0	0	0	0	0	0	0	0	0	0	0	0	0	0	0	0	0	0	0	0	0	0	557350	279600	222120	0	789060	0	0	0	0	0	0	0	0	0	0	0	0	0	0	0	0	0	0	181560	684360
sp|Q96CX2|KCD12_HUMAN	0	0	0	0	0	0	0	0	0	0	0	0	0	484000	0	0	0	0	0	147580	0	0	0	0	214550	0	1498700	0	5046200	0	0	0	0	0	0	0	0	0	0	0	0	0	0	0	0	0	0	0	0
sp|P49207|RL34_HUMAN	0	0	0	0	0	0	0	573400	0	0	0	0	0	0	0	262610	476040	0	278910	0	0	0	317440	1160500	423540	0	243660	200080	904300	0	0	0	0	0	0	0	0	0	0	0	0	0	0	0	0	0	0	135560	0
sp|Q15717|ELAV1_HUMAN	240090	0	0	0	0	0	0	0	0	0	0	0	0	0	0	0	0	0	994850	0	360900	358510	177460	247110	660870	167440	154040	231420	861920	0	0	0	0	0	0	0	0	0	0	0	0	0	0	0	0	0	0	0	408410
sp|P50148|GNAQ_HUMAN	0	0	0	0	0	0	0	506260	0	0	0	0	0	0	0	0	0	327100	0	0	0	0	529920	927990	802330	370760	829170	0	3498600	0	0	0	0	0	0	0	0	0	0	0	0	0	0	0	0	149780	128600	275470	324240
sp|Q9UBC9|SPRR3_HUMAN	448800	0	0	0	0	0	0	0	0	0	0	31908	0	0	0	0	0	0	0	10577000	27340	249680	0	0	0	0	0	0	0	0	0	0	0	0	0	21660	0	0	0	248370	977370	0	0	0	0	0	0	0	0
sp|P37802|TAGL2_HUMAN	0	0	0	1338600	0	0	0	0	0	0	625220	0	0	0	0	265690	204640	0	429250	236590	1237200	804750	875890	566410	882390	879050	126150	644460	677530	0	0	0	0	0	0	0	0	411660	0	0	0	0	0	0	0	695510	185870	0	0
sp|Q15020|SART3_HUMAN	0	0	0	0	0	0	0	0	0	0	0	0	0	0	0	0	0	0	0	0	0	0	0	0	1725900	0	668850	0	157690	0	0	0	0	0	0	0	0	0	0	0	0	0	0	0	0	0	0	1982000	1963300
sp|O76003|GLRX3_HUMAN	0	0	0	0	0	0	0	0	0	0	0	0	0	0	0	0	0	0	0	0	0	0	0	0	0	0	0	1457400	354840	0	0	0	0	0	0	0	0	0	0	0	0	0	0	0	0	0	0	0	0
sp|P50454|SERPH_HUMAN	0	0	0	0	0	0	0	0	0	0	0	0	0	0	0	238940	166400	564500	0	1053700	0	0	446360	1359600	0	0	73883	132650	6571100	0	0	0	0	0	0	0	0	0	0	0	0	0	1061900	0	0	0	0	0	604380
sp|Q13835|PKP1_HUMAN	1079700	0	640930	0	2960700	2207100	1339700	0	2907100	0	0	2959300	0	1189000	0	0	1093600	1046900	0	2046900	1865100	538180	631430	0	95748	9677800	0	169060	20276	0	0	0	0	0	0	3627600	1805100	0	1037600	0	1716100	0	0	1009900	0	0	256650	0	0
sp|Q9UBG3|CRNN_HUMAN	0	0	10612000	0	0	0	0	0	0	0	0	0	0	0	0	0	0	0	0	6894500	0	0	0	211420	0	0	0	0	0	0	0	0	0	0	0	372960	0	0	0	0	9128200	0	0	2146700	0	0	0	656590	0
sp|O00422|SAP18_HUMAN	0	0	0	0	0	0	0	0	0	0	0	0	0	0	0	0	0	0	0	0	0	0	0	0	0	0	0	0	368010	0	0	0	0	0	0	0	0	0	0	0	0	0	0	0	0	0	0	0	482120
sp|P18669|PGAM1_HUMAN	0	0	0	3052700	0	0	0	0	0	0	2815900	0	1895900	1608200	548290	6754100	457670	8005200	547450	11548000	0	336850	1687400	1277400	1146400	2395800	31743000	3069500	19957000	0	0	0	0	7647300	0	0	0	1407800	757780	0	293730	3334500	0	187510	0	1019500	1054000	372220	579790
sp|P20340|RAB6A_HUMAN	0	0	0	0	0	0	0	0	0	0	0	0	0	0	0	0	0	169050	0	364700	548640	0	0	589480	468910	366980	1167400	760260	1510700	0	0	0	0	0	0	0	0	0	0	0	0	0	0	0	0	0	0	0	0
sp|P04792|HSPB1_HUMAN	7541600	361960	9272400	667700	2971900	1378500	0	0	573570	0	518390	0	0	3927800	0	901250	1801700	1771700	3143600	9566300	5212100	6511500	1654600	1896800	0	2910600	713920	3187300	882090	0	0	1141300	0	0	0	3801800	4437800	3195000	2071200	4208100	12595000	0	1107700	0	3160200	406900	690660	0	502170
sp|O94967|WDR47_HUMAN	0	0	0	0	0	0	0	0	0	0	0	0	0	0	0	0	0	0	0	0	0	0	0	0	0	136870	771110	575740	3206200	0	0	0	0	0	0	0	0	0	0	0	0	0	0	0	0	0	0	0	0
sp|P27695|APEX1_HUMAN	0	0	0	0	0	0	0	0	0	779020	779260	0	1199100	0	0	0	704000	529580	159850	0	0	360120	0	186970	525810	432710	507240	1523000	1343600	0	0	0	0	0	0	0	0	0	0	0	0	0	0	0	1785600	539110	0	343600	655980
sp|Q06830|PRDX1_HUMAN	4080600	7467200	2328800	5190600	7449600	5025800	3977600	0	8669800	5887600	6328900	5118000	5276800	3955100	1824800	8284500	7684500	7977800	7088200	7416200	10501000	13492000	10973000	5621800	4134100	16759000	8965200	10501000	8162800	8830400	2964200	2406000	2472300	1737400	3524700	5475700	11621000	5754200	10036000	4905200	9232900	0	1182600	4913800	5042000	1525700	5071600	2498200	2487700
sp|O75489|NDUS3_HUMAN	0	0	0	0	0	0	0	0	0	0	0	0	0	0	0	0	0	0	0	0	0	0	0	0	0	0	0	0	710590	0	0	0	0	0	0	0	0	0	0	0	0	0	0	0	0	0	0	0	0
sp|O60664|PLIN3_HUMAN	0	0	0	0	0	0	0	0	0	0	0	0	0	0	0	0	0	0	0	0	0	0	0	177600	0	309510	0	106760	208000	0	0	0	0	0	0	0	0	0	0	0	0	0	0	0	0	0	0	0	0
sp|P67936|TPM4_HUMAN	0	0	0	519120	3121600	0	0	0	0	0	38952000	1140300	837050	1442200	1566700	9026100	4858200	3280500	4035600	3521200	6696800	6844600	1567900	8556000	2236400	2712900	8059600	3848000	7832100	0	0	0	973180	84136000	0	0	3328600	15105000	0	4979400	0	0	3802400	0	1705800	1576900	0	1553500	3252700
sp|P49841|GSK3B_HUMAN	0	0	0	0	0	0	0	0	0	0	0	0	0	0	0	0	0	0	0	0	0	0	0	0	530980	0	725810	1711000	1797800	0	0	0	0	0	0	0	0	0	0	0	0	0	0	0	0	0	0	0	408650
sp|P09471|GNAO_HUMAN	0	0	0	0	0	0	0	2580400	291300	5546100	0	938870	425520	1486300	2598400	2162900	950340	1805700	2586800	383970	2045400	812230	3644100	5601400	5666500	3041000	5834300	667430	12796000	0	0	0	0	0	741110	0	2001100	0	0	4521800	0	1498000	667850	806600	1112600	3762100	1903700	2954300	3242800
sp|O60493|SNX3_HUMAN	0	0	0	0	0	0	0	0	0	0	0	0	0	0	0	0	0	0	0	313120	0	0	0	561140	450770	507080	343120	815990	296290	0	0	0	0	0	0	0	0	0	0	0	0	0	0	0	0	0	0	0	0
sp|P49411|EFTU_HUMAN	0	0	0	0	0	0	0	428470	0	0	0	0	0	191250	524860	0	0	650090	0	564010	0	287290	599160	1761800	924960	124450	2696300	1886000	1328500	0	0	0	0	0	0	0	0	0	0	0	0	0	0	0	0	596870	371820	791160	0
sp|Q9UBI6|GBG12_HUMAN	0	0	0	0	0	0	0	0	0	0	0	0	0	0	0	338500	0	0	0	0	0	0	0	0	0	0	0	0	376340	0	0	0	0	0	0	0	0	0	0	0	0	0	0	0	0	346890	0	0	0
sp|P62987|RL40_HUMAN;sp|P62979|RS27A_HUMAN;sp|P0CG47|UBB_HUMAN;sp|P0CG48|UBC_HUMAN	3941600	3607600	4565100	18679000	5587500	14711000	5274200	4347500	7435800	6053200	7033000	24863000	17720000	14636000	6319500	11805000	7501200	17651000	11668000	11590000	14476000	33530000	8342500	8848800	13585000	10917000	5255800	17021000	1483900	5043900	8809300	11304000	9815000	11826000	6392800	8584400	11292000	16871000	12774000	15584000	10317000	3662800	1417900	15563000	21639000	5920300	10778000	8680700	12552000
sp|P12429|ANXA3_HUMAN	0	0	0	0	0	0	0	0	0	0	0	0	0	0	0	5063700	0	0	0	0	0	214140	0	2107300	0	0	0	0	0	0	0	0	0	0	0	0	0	0	0	0	0	0	0	0	0	0	0	0	0
sp|P05937|CALB1_HUMAN	0	0	0	0	0	0	0	0	0	0	0	0	0	0	0	0	0	0	0	1840100	0	0	0	0	0	389150	629240	984020	1407900	0	0	0	0	0	0	0	0	0	0	0	0	0	0	0	0	0	0	0	0
sp|Q9UNM6|PSD13_HUMAN	0	0	0	0	0	0	0	0	0	1414700	0	0	0	0	0	1232400	0	0	315360	0	251550	151060	0	0	256410	84670	209110	816220	3586400	0	0	0	0	0	0	0	0	0	0	0	0	0	0	0	0	0	0	0	259380
sp|Q13509|TBB3_HUMAN	0	715220	0	0	0	516100	897920	4116200	926900	3852400	5016300	2981900	8942900	9979400	15106000	4120800	8768900	11418000	11596000	15333000	5765200	7470500	8567000	5197300	15953000	19742000	35803000	70663000	45710000	4399200	1167400	0	5019000	1370000	3110900	0	13100000	2567500	3150700	5446300	6765100	12369000	3809800	14599000	9095400	15630000	19200000	10791000	7199600
sp|O00533|NCHL1_HUMAN	0	0	0	0	0	0	0	0	0	0	0	0	0	0	0	0	0	0	0	0	0	0	0	0	0	0	133070	125870	2941100	0	0	0	0	0	0	0	0	0	0	0	0	0	0	0	0	0	0	0	0
sp|Q9Y383|LC7L2_HUMAN	0	0	0	0	0	0	0	0	0	0	0	0	0	0	0	0	0	0	0	0	0	0	0	0	0	0	142670	364230	232260	0	0	0	0	0	0	0	0	0	0	0	0	0	0	0	0	0	0	0	786620
sp|P22087|FBRL_HUMAN	0	0	0	0	0	0	0	0	0	0	0	0	0	0	0	0	0	0	0	0	0	0	0	0	227720	148690	0	0	440920	0	0	0	0	0	0	0	0	0	0	0	0	0	0	0	0	0	0	0	336790
sp|O43765|SGTA_HUMAN	0	0	0	0	0	0	0	0	0	0	0	0	509990	0	0	0	0	0	0	0	0	0	0	0	344560	0	283070	519280	392200	0	0	0	0	0	0	0	0	0	0	0	0	0	0	0	0	0	0	0	368630
sp|Q14576|ELAV3_HUMAN	0	0	0	0	0	0	0	0	0	0	0	0	0	0	0	0	0	0	0	0	0	0	0	0	292000000	126000000	97361000	162000000	227000000	0	0	0	0	0	0	0	0	0	0	0	0	0	0	0	0	431000000	0	0	0
sp|O60716|CTND1_HUMAN	0	0	0	0	0	0	0	0	0	0	0	0	0	0	0	0	0	0	0	0	0	0	0	0	0	307280	394730	204870	1526400	0	0	0	0	0	0	0	0	0	0	0	0	0	0	0	0	0	0	0	0
sp|P80404|GABT_HUMAN	0	0	0	0	0	0	0	0	0	579100	0	0	0	906250	0	2086800	0	1016500	0	3468800	0	400960	0	1620800	332570	0	4826800	0	8472700	0	0	0	0	0	0	0	0	0	0	0	0	0	0	0	0	0	0	0	0
sp|P23280|CAH6_HUMAN	0	0	2087100	0	0	0	0	0	0	0	0	0	0	0	0	0	0	0	0	0	0	1284600	0	0	0	0	0	0	0	0	0	0	0	0	0	0	0	0	426760	0	0	0	0	0	0	0	0	0	0
sp|O43295|SRGP3_HUMAN	0	0	0	0	0	0	0	0	0	0	0	0	0	0	0	0	0	0	0	0	0	0	0	0	0	65322	139270	379390	1631600	0	0	0	0	0	0	0	0	0	0	0	0	0	0	0	0	0	0	0	0
sp|O75663|TIPRL_HUMAN	0	0	0	0	0	0	0	0	0	0	0	0	0	0	0	0	0	0	0	146580	0	0	0	0	266470	197930	628230	0	875500	0	0	0	0	0	0	0	0	0	0	0	0	0	0	0	0	0	0	0	0
sp|Q15293|RCN1_HUMAN	0	0	0	0	0	0	0	0	0	0	0	0	205460	0	0	193360	269500	176310	0	700090	0	0	358700	686990	326380	124180	613330	0	5180700	0	0	0	0	0	0	0	0	0	0	0	0	299740	0	0	0	0	0	0	112930
sp|Q8WW12|PCNP_HUMAN	0	0	0	0	0	0	0	0	0	0	0	0	0	0	0	0	407180	0	0	0	0	0	0	0	0	0	280680	311480	0	0	0	0	0	0	0	0	0	0	0	0	0	0	0	0	0	0	0	0	0
sp|Q96AC1|FERM2_HUMAN	0	0	0	0	0	0	0	0	0	0	0	0	0	0	0	0	0	0	0	0	0	125100	0	160360	0	0	0	236960	84188	0	0	0	0	0	0	0	0	0	0	0	0	0	0	0	0	0	0	0	0
sp|P14136|GFAP_HUMAN	19003	0	0	1300500	0	139690	40979	2292300	0	612470	4775000	37020	0	152160	0	993760	207250	619370	28800000	46222	24517000	20449000	6012600	24736000	5427600	3575900	4474400	742310	6518400	0	1808800	0	0	0	0	0	0	73903	0	28922000	704090	396210	703730	0	0	54202	0	20754	0
sp|Q92769|HDAC2_HUMAN	0	0	0	0	0	0	0	0	0	0	0	0	0	0	0	0	0	0	0	0	0	0	0	0	0	0	0	0	617620	0	0	0	0	0	0	0	0	0	0	0	0	0	0	0	0	0	0	0	0
sp|Q9Y3U8|RL36_HUMAN	0	0	0	0	0	0	0	0	0	0	0	0	0	0	0	0	0	0	0	0	0	0	0	0	224630	0	242130	0	756550	0	0	0	0	0	0	0	0	0	0	0	0	0	0	0	0	0	0	0	0
sp|Q92558|WASF1_HUMAN	0	0	0	0	0	0	0	0	412000000	0	0	392000000	0	580000000	0	0	0	0	0	0	0	0	0	0	24673000	11471000	87922000	29375000	42443000	0	0	0	0	69931000	0	0	0	0	0	0	0	0	0	789000000	587000000	0	0	0	1580000000
sp|P10599|THIO_HUMAN	9135700	39166000	4709200	2381400	2942200	3434600	2343400	0	11192000	1579600	3227400	3880700	3447500	5017600	1402500	2337100	4807400	1609000	0	8051200	5263000	15473000	3255000	2073600	1626200	6085100	3521700	2855100	1640500	3227500	0	18518000	0	1750200	2693500	5748800	10766000	3936300	6042300	1517800	2903600	0	0	3535000	2754200	0	2693700	1666900	821180
sp|P63220|RS21_HUMAN	0	0	0	0	0	0	0	0	0	0	0	0	700550	0	0	0	415130	0	0	0	0	309510	0	239090	0	0	340630	303950	207110	0	0	0	0	0	0	0	0	0	0	0	0	0	0	0	0	0	0	0	0
sp|P06748|NPM_HUMAN	179270	0	0	0	0	230900	448270	2475400	618330	1137700	800630	428380	1116100	384310	1176700	558790	3151100	557510	0	0	1414700	412760	1543000	1017500	4841800	3736400	2220000	1642600	8179400	0	0	0	0	0	1372000	0	1133500	770700	851060	0	0	0	334290	560550	963790	2548900	2752400	2958200	6488700
sp|P62249|RS16_HUMAN	0	0	0	0	0	0	0	0	0	2026300	703680	0	0	0	504210	612900	785260	514360	844890	0	0	788340	742180	1467300	774850	547330	898420	320530	2021300	0	0	0	0	0	0	0	0	0	0	0	0	0	672280	0	0	0	0	0	1020200
sp|P09972|ALDOC_HUMAN	0	0	0	0	0	0	0	0	97078	1618100	3999700	0	1495800	1396800	561930	2814700	249270	2958800	3622600	2438200	6196400	2570300	266920	2515700	1156900	588870	5933900	3845200	10135000	0	2435900	0	0	0	0	0	705610	476530	494540	1164400	0	1295000	840770	144940	0	1760700	343980	499420	0
sp|P17174|AATC_HUMAN	0	1169400	0	0	634110	0	0	0	1669900	5486900	0	0	464990	3484200	0	891550	0	2375800	0	3441500	249480	2329600	0	281280	0	291540	101000000	789520	8348900	0	0	297580	0	1084700	0	184410	0	0	0	0	0	0	0	675610	0	0	0	0	0
sp|O14617|AP3D1_HUMAN	0	0	0	0	0	0	0	0	0	0	0	0	0	0	0	0	0	0	0	0	0	0	0	0	0	0	246750	239200	1847100	0	0	0	0	0	0	0	0	0	0	0	0	0	0	0	0	0	0	0	0
sp|Q13242|SRSF9_HUMAN	0	0	0	0	0	0	0	0	0	0	0	0	0	0	0	0	0	0	0	0	0	0	0	229680	426240	0	160880	87008	579000	0	0	0	0	0	0	0	0	0	0	0	0	0	0	0	0	0	0	247320	725500
sp|Q9UNF1|MAGD2_HUMAN	0	0	0	0	0	0	0	0	0	0	0	0	0	0	0	0	0	0	0	0	0	0	0	0	0	0	278040	250520	215340	0	0	0	0	0	0	0	0	0	0	0	0	0	0	0	0	0	0	0	0
sp|Q9Y696|CLIC4_HUMAN	0	0	0	0	0	0	0	0	0	0	0	0	0	0	0	0	0	0	0	951200	0	0	0	0	1440700	0	559490	0	1350100	0	0	0	0	0	0	0	0	0	0	0	0	0	0	0	0	0	0	0	1120000
sp|Q12756|KIF1A_HUMAN	0	0	0	0	0	0	0	0	0	0	0	0	0	0	0	0	0	0	0	0	0	0	0	0	0	0	0	8235300	0	0	0	0	0	0	0	0	0	0	0	0	15597000	0	0	0	0	0	0	0	0
sp|P05787|K2C8_HUMAN;CON__P05787	633240	2073200	0	0	450940	0	462980	0	6698600	0	0	0	0	6613500	0	0	3552100	594300	0	2952200	647710	141330	15778000	0	0	1291400	0	11730000	0	0	0	942470	0	0	0	3914200	0	26374000	3423400	0	2969200	0	42546000	177880	0	0	16234000	0	0
sp|O75525|KHDR3_HUMAN	0	0	0	0	0	0	0	0	0	0	0	0	0	0	0	0	0	0	0	0	0	0	0	0	223450	0	161100	0	172940	0	0	0	0	0	0	0	0	0	0	0	0	0	0	0	0	0	0	0	0
sp|P19013|K2C4_HUMAN;CON__P19013	61905000	0	2223800	0	220820	40388	1471300	0	0	7699800	0	451800	0	0	0	0	0	109660	0	62588000	4355400	22714	0	0	0	0	0	184220	0	0	0	0	0	0	0	73831	0	34321	0	0	51303000	0	0	0	0	459170	142360	58763	0
sp|P15104|GLNA_HUMAN	0	0	0	0	0	0	0	0	0	0	972990	0	0	273860	0	0	0	0	1679700	0	2924800	1317700	0	0	0	0	0	0	265680	0	0	0	773910	0	0	0	0	0	0	8586800	0	0	0	0	0	0	0	0	0
sp|P07108|ACBP_HUMAN	0	0	0	0	0	0	0	0	0	0	0	399500	3498500	1275000	870580	706400	0	1956100	0	3591700	0	0	0	0	467950	1257100	6203700	1236300	2260800	0	0	0	0	0	0	0	0	0	0	0	0	0	0	0	0	0	0	0	0
sp|P08237|PFKAM_HUMAN	0	0	0	0	0	0	0	0	0	0	316140	0	0	266510	134730	0	116030	231710	881360	232210	650660	785210	0	0	1263600	286560	1007100	3492000	7814800	0	0	0	0	368190	0	0	0	0	0	0	0	1264900	0	0	0	0	0	473000	150250
sp|Q9Y224|RTRAF_HUMAN	0	0	0	0	0	0	0	0	0	0	0	0	0	0	0	0	0	0	0	0	0	0	0	0	0	0	143290	1893300	795850	0	0	0	0	0	0	0	0	0	0	0	0	0	0	0	0	0	0	0	0
sp|Q07666|KHDR1_HUMAN	0	0	0	0	0	831470	299070	0	0	0	0	1183600	0	0	368430	0	920850	306090	1071200	0	218050	265040	1285400	0	3282400	1331400	1846900	768020	3736700	0	0	0	0	0	409100	0	0	0	0	0	0	0	0	0	3475600	2207600	0	2430200	5818400
sp|Q01082|SPTB2_HUMAN	5105200	0	0	0	434000000	0	0	3510000000	264000000	291000000	154000000	146000000	0	239000000	52876000	243000000	200000000	75952000	116000000	61487000	240000000	59416000	4750300	196000000	81473000	41214000	163000000	91341000	408000000	0	12039000	0	631000000	234000000	27258000	40379000	0	10581000	7141500	491000000	14697000	44366000	114000000	92572000	22107000	85317000	25502000	85224000	105000000
sp|P24593|IBP5_HUMAN	0	0	0	0	0	0	471090	0	0	0	0	422090	0	0	0	0	0	0	864790	0	531560	0	512270	0	469630	473780	240210	0	555370	0	0	0	0	0	0	0	0	0	0	0	0	0	606330	0	0	0	0	0	0
sp|P09651|ROA1_HUMAN	0	0	0	875810	0	1947200	2418100	6477000	0	0	1478200	2527600	3494400	376310	1752800	231350	6162100	1359600	2553500	265520	3122600	2415800	2039600	1470200	2648600	1760700	2546000	4420400	7093300	0	1260900	0	876840	0	2523300	0	3690000	1921700	1226400	1546600	697540	5691800	531720	1076500	4317900	3263100	1346500	3123000	9588900
sp|P39748|FEN1_HUMAN	0	0	0	0	0	0	0	0	0	0	0	0	0	0	0	0	0	0	0	0	0	0	0	0	159060	224570	0	237560	365760	0	0	0	0	0	0	0	0	0	0	0	0	0	0	0	0	0	0	0	523540
sp|Q7Z739|YTHD3_HUMAN	0	0	0	0	0	0	0	0	0	0	0	0	0	0	0	0	0	0	0	0	0	0	0	0	0	0	0	9985300	0	0	0	0	0	0	0	0	0	0	0	0	0	0	0	0	0	1642500	0	0	0
sp|P62318|SMD3_HUMAN	0	0	0	0	0	0	0	0	0	0	0	0	0	0	0	0	0	0	0	0	0	0	630280	0	533010	338770	284220	795120	289620	0	0	0	0	0	0	0	0	772870	0	0	0	0	0	0	0	0	0	535500	504370
sp|O60911|CATL2_HUMAN	0	0	0	0	0	0	0	0	0	0	0	0	0	0	0	0	0	0	0	0	0	0	0	0	0	0	0	0	0	0	0	0	0	0	0	0	0	0	0	0	0	0	0	0	0	0	0	0	0
sp|P20930|FILA_HUMAN;CON__P20930	5569000	5187000	890790	0	772860	2021000	1709300	0	7719100	0	0	6466900	2522600	20911000	0	356670	3489800	9018200	7012500	197490	9228100	10954000	6207300	96187	1369900	5703000	702530	5390100	17441	3526500	0	2211600	20574000	8518300	3505700	14656000	24640000	3038100	12960000	0	13161000	0	0	3245600	4537400	0	3843000	3656900	2785600
sp|O00764|PDXK_HUMAN	0	0	0	0	0	0	0	0	0	0	0	0	0	0	0	0	0	0	0	995880	0	0	0	0	0	315760	11574000	0	3232900	0	0	0	0	0	0	0	0	0	0	0	0	0	0	0	0	0	0	0	0
sp|P08779|K1C16_HUMAN;CON__P08779	34898000	2550000	2127400	3844300	11174000	7493000	90987000	199700	107000000	12396000	0	10342000	372740	4418900	0	8831.7	7145800	11304000	396580	15208000	29578000	6630000	5569400	3021600	1226600	35955000	0	4680800	7736.3	50096000	0	9626000	14965000	621360	24083000	261000000	27401000	2823600	13538000	1639800	296000000	74799	0	9560000	11855000	1116100	66166000	629680	276970
sp|Q12926|ELAV2_HUMAN	0	0	0	0	0	0	0	0	0	0	0	0	0	0	312000	0	0	165950	1057000	0	408910	436090	223450	414990	1184400	459280	441270	948760	903700	0	0	0	0	0	0	0	1384400	0	0	0	0	0	0	0	0	266370	165040	1007200	1087200
sp|P63244|RACK1_HUMAN	435400	0	0	0	2326900	0	707320	0	0	1976100	0	0	266060	0	0	656050	0	0	450030	470240	783680	720230	619190	1052700	0	0	231070	582740	2042900	0	0	0	0	0	0	0	954280	407460	0	0	0	0	0	0	0	853940	122410	0	0
sp|P30838|AL3A1_HUMAN	0	0	0	0	0	0	0	0	0	0	0	0	0	0	0	0	0	0	0	557130	0	198490	620330	0	0	0	0	740160	0	0	0	0	0	0	0	0	1800400	2623700	368130	0	398640	0	0	0	0	0	1409400	0	0
sp|P0DPI2|GAL3A_HUMAN;sp|A0A0B4J2D5|GAL3B_HUMAN	0	0	0	0	0	0	0	0	0	0	0	0	0	0	0	0	0	0	0	462440	0	0	0	0	0	0	0	114610	4723300	0	0	0	0	0	0	0	0	0	0	0	0	391400	0	0	0	0	0	0	0
sp|P62495|ERF1_HUMAN	0	0	0	0	0	0	0	0	0	0	0	0	0	0	0	0	0	0	0	0	0	0	0	0	0	0	0	374890	101510	0	0	0	0	0	0	0	0	0	0	0	0	0	0	0	0	0	0	0	0
sp|O75534|CSDE1_HUMAN	0	0	0	0	0	0	0	0	0	0	0	0	0	0	0	0	0	0	0	0	0	0	0	0	0	0	0	758040	399760	0	0	0	0	0	0	0	0	0	0	0	0	0	0	0	0	0	0	0	0
sp|P62873|GBB1_HUMAN	0	0	0	0	0	0	0	1309400	0	0	0	0	0	402710	772420	1019400	0	1001200	333710	0	699050	439120	1819400	3441000	2268400	1410800	2463600	284270	6797500	0	0	0	0	0	0	0	0	0	0	0	0	0	0	0	0	603620	1000200	2015000	1133400
sp|Q13243|SRSF5_HUMAN	0	0	0	0	0	0	0	0	0	0	0	0	0	0	0	0	0	0	0	0	0	0	0	0	365690	0	0	0	285990	0	0	0	0	0	0	0	0	0	0	0	0	0	0	0	0	0	0	0	609370
sp|P04083|ANXA1_HUMAN	1271200	0	12098000	523660	0	383340	0	0	0	1715000	0	320830	0	560400	0	6534700	167380	1032000	586520	5595600	1500400	3200500	2773300	5238200	185290	88878	361430	1826800	589310	0	0	0	0	0	0	1735500	934090	2614700	548730	2620400	20827000	0	1122200	1803300	0	0	1948100	586070	83402
sp|Q7L7L0|H2A3_HUMAN;sp|P04908|H2A1B_HUMAN	0	0	0	0	0	0	0	4321500	0	0	0	1673300	0	0	0	0	0	0	0	0	0	0	0	0	2230400	0	0	0	558550	0	0	0	0	0	0	0	0	0	0	0	0	0	0	0	1847400	0	0	1214100	4229500
sp|P17600|SYN1_HUMAN	0	0	0	0	0	0	0	40919	0	0	0	96435	109120	62527	1486600	0	249510	87676	0	55077	0	0	82555	119820	1706800	1428700	10236000	2490100	11395000	0	0	0	77168	0	0	0	0	0	175590	0	0	0	0	1064900	194370	6347000	0	550700	246650
sp|P23396|RS3_HUMAN	0	0	0	0	0	271490	0	1629700	0	2118400	0	612430	0	406080	640130	151580	680770	290140	823730	290410	462450	873430	1005600	1298200	1125400	485910	738270	562680	3545500	0	0	0	0	0	0	0	0	0	0	0	0	0	1084000	0	0	1003000	0	907300	3190300
sp|O95433|AHSA1_HUMAN	0	0	0	0	0	0	0	0	0	0	0	0	0	0	0	0	0	0	0	0	0	0	0	0	1901300	2449900	1925400	1416300	863100	0	0	0	0	0	0	0	0	0	0	0	0	0	0	0	0	0	0	0	0
sp|Q15459|SF3A1_HUMAN	0	0	0	0	0	0	0	0	0	0	0	0	0	0	0	0	0	0	0	0	0	0	0	0	219520	0	0	0	210330	0	0	0	0	0	0	0	0	0	0	0	0	0	0	0	0	0	0	0	0
sp|P35754|GLRX1_HUMAN	0	0	0	0	0	0	0	0	705300	0	0	0	0	0	0	0	0	527950	0	0	0	0	440340	0	0	1409700	0	407980	0	0	0	0	0	0	0	0	0	0	369210	0	0	0	0	0	689670	0	0	0	0
sp|P52815|RM12_HUMAN	0	0	0	0	0	0	0	0	0	0	0	0	0	0	0	0	0	0	0	0	0	0	0	197890	0	0	257540	0	893100	0	0	0	0	0	0	0	0	0	0	0	0	0	0	0	0	0	0	0	0
sp|P43243|MATR3_HUMAN	0	0	0	0	0	0	0	1994600	0	0	0	706040	174060	171790	223340	0	2185300	0	1769800	0	61579	1122600	1208300	2266900	7681000	1872100	2835000	2157900	12326000	0	0	0	0	0	1487200	0	0	0	0	0	0	1479300	0	169500	1301900	2062400	192050	4428900	8420200
sp|Q6E0U4|DMKN_HUMAN;CON__A3EZ82	1403100	0	0	0	0	1357000	0	0	453050	0	0	1001000	706080	497130	0	348820	0	0	0	0	1463300	1790800	1304900	0	0	1794800	0	0	0	0	1799600	0	0	0	0	1252200	0	0	883650	1234600	0	0	0	606670	663630	0	0	0	848000
sp|P46782|RS5_HUMAN	0	0	0	0	0	0	0	0	0	0	0	0	0	0	0	0	0	0	0	0	0	0	897810	426190	327990	255620	483420	0	1123200	0	0	0	0	0	0	0	0	755010	0	0	0	0	0	0	0	0	0	0	690560
sp|Q96ME7|ZN512_HUMAN	0	0	0	0	0	0	0	0	0	0	0	0	0	0	0	0	0	0	0	0	0	0	0	0	280700	0	0	0	314550	0	0	0	0	0	0	0	0	0	0	0	0	0	0	0	0	0	0	255670	0
sp|Q7L099|RUFY3_HUMAN	0	0	0	0	0	689330	0	0	0	0	0	0	538140	146640	766960	0	211050	402550	367130	152600	259040	339990	336470	295740	1512600	1028600	555180	5641900	2269300	0	0	0	0	0	0	863790	1384000	0	0	0	0	450700	0	623780	823660	964620	293870	1099600	790070
sp|Q15393|SF3B3_HUMAN	0	0	0	0	0	0	0	0	0	0	0	0	0	0	0	0	0	0	0	0	0	0	0	0	0	0	0	0	1820900	0	0	0	0	0	0	0	0	0	0	0	0	0	0	0	0	0	0	0	0
sp|Q9H9B4|SFXN1_HUMAN	0	0	0	0	0	0	0	464490	0	0	0	594950	0	114380	1481600	0	547800	274070	0	0	0	0	291560	473060	1269100	784010	1170400	0	1884100	0	0	0	0	0	0	0	0	0	0	0	0	0	0	0	0	0	184450	1197800	899430
sp|P35998|PRS7_HUMAN	0	0	0	0	0	0	0	0	0	0	0	0	361890	0	1516100	0	737470	0	650670	414740	953740	630480	1073000	0	1097900	540910	859700	2652200	3172900	0	0	0	0	0	0	0	0	0	0	0	0	0	0	0	675150	0	0	762820	2069600
sp|P12956|XRCC6_HUMAN	0	0	0	0	0	235790	0	0	0	0	0	370990	342010	0	107770	0	277900	94566	881510	0	0	76427	2431000	220440	970640	683480	423590	1327000	2208800	0	0	0	0	0	0	0	0	686620	61240	0	0	0	0	258630	653210	0	739730	836310	3496700
sp|P31151|S10A7_HUMAN	5417900	11240000	5404800	19442000	30984000	137000000	20424000	0	22432000	25465000	10754000	282000000	17257000	214000000	70078000	39091000	126000000	25598000	24677000	23661000	100000000	340000000	34488000	40103000	29903000	2344700	5821300	43887000	33639	9220500	20734000	8602600	109000000	48522000	44077000	27729000	49316000	32300000	78224000	79556000	64944000	0	5424500	93942000	169000000	11752000	230000000	33631000	35633000
sp|P11498|PYC_HUMAN	10504000	0	0	0	0	0	0	0	0	0	0	0	0	5948300	0	0	0	0	1687000	0	0	0	0	3692900	0	0	0	0	0	0	0	0	0	0	0	0	0	0	0	0	0	0	0	0	0	0	0	0	0
sp|P23528|COF1_HUMAN	232520	2158800	0	4175600	0	3544200	3238500	15246000	477370	10083000	27670000	2416700	24172000	10360000	13388000	17037000	24519000	20298000	49618000	33267000	19976000	25443000	9088700	17297000	20991000	24682000	34413000	110000000	40776000	11660000	13029000	1047800	0	6298500	5008200	0	24100000	11281000	7922100	8537100	7126800	13206000	11598000	21572000	12650000	7254300	9716000	17335000	25110000
sp|P06744|G6PI_HUMAN	5174900	4356000	0	641110	0	0	0	0	0	5880600	0	0	1061500	1076600	71137	2166500	0	2370900	0	4752600	168710	431500	1792900	683360	248360	114880	37186000	1990000	9271000	0	0	0	0	206770	0	0	0	3772000	1421900	117480	192930	1638200	0	0	0	2277500	2382500	0	124840
sp|O15145|ARPC3_HUMAN	0	0	0	0	0	0	0	0	0	0	0	0	0	0	349440	0	557770	0	672260	437300	261400	0	0	0	729090	455920	902390	651160	4254700	0	0	0	0	0	0	0	0	0	0	0	0	0	0	362610	0	0	0	0	0
sp|P04259|K2C6B_HUMAN	1818500	0	2076400	0	0	0	50522000	0	4415500	0	0	0	0	0	0	0	4276300	0	0	0	0	1189600	228480	0	0	2464400	0	1307300	0	0	0	0	0	0	0	35021000	2433900	0	0	0	229000000	0	0	0	0	0	6667400	0	0
sp|Q9UH03|SEPT3_HUMAN	1944700	0	0	0	0	0	0	0	0	0	0	0	508870	0	0	0	0	0	825850	0	658620	0	1986300	0	2046400	805520	1682500	4646300	9384200	0	0	0	0	0	0	0	0	554550	0	0	0	0	0	917330	2565100	1117800	645610	2206400	834300
sp|P62328|TYB4_HUMAN	2281200	52361000	10186000	15378000	0	3502300	7829300	12773000	0	0	21962000	5838400	8178700	21849000	6921500	39809000	15587000	45449000	1566900	39935000	2748100	1264900	4009800	3379600	6000500	9137500	74747000	3425700	12528000	12963000	4835700	5107600	4604800	1385900	0	1588100	17204000	4719500	0	9920500	3456400	0	7392500	1850000	13008000	45006000	4642500	3551300	6803300
sp|P43490|NAMPT_HUMAN	0	0	335790	0	0	0	0	0	0	0	0	0	0	0	0	0	0	0	0	132270	0	0	0	0	0	0	141880	349780	1373900	0	0	0	0	0	0	0	0	0	0	0	0	0	0	0	0	0	0	0	0
sp|P07311|ACYP1_HUMAN	0	0	0	0	0	0	0	0	0	0	0	0	0	0	0	0	0	0	0	473300	0	0	0	0	0	512420	410190	523720	297100	0	0	0	0	0	0	0	0	0	0	0	0	0	0	0	0	0	0	0	0
sp|P38606|VATA_HUMAN	0	0	0	3967000	0	0	0	0	0	0	0	553070	1334700	701100	1321000	288360	649430	986370	1170800	1071900	1244400	321020	817150	301230	2403200	2486900	5744000	6136600	20274000	0	0	0	1136400	0	0	0	0	0	0	3890700	0	4710400	0	0	2308400	1305900	0	3065200	2444300
sp|P54577|SYYC_HUMAN	0	0	0	0	0	0	0	0	0	0	0	0	525210	0	0	0	183650	184360	0	228370	0	144230	713430	34247	347950	409010	636220	2136400	2007700	0	0	0	0	0	0	0	0	0	0	0	0	0	0	0	0	0	0	150310	339810
sp|P61081|UBC12_HUMAN	0	0	0	0	0	0	0	0	0	0	0	0	0	0	0	0	0	0	578720	0	0	509960	462230	0	1023000	661440	440940	2316200	612650	0	0	0	0	0	0	0	0	0	0	0	0	0	0	527870	0	566050	0	261830	0
sp|Q5D862|FILA2_HUMAN;CON__Q5D862	27566000	19629000	16781000	0	6393300	6913800	9404100	4874800	103000000	0	0	20678000	12974000	122000000	7045900	0	15979000	14540000	2998100	4932200	6731300	14862000	12821000	4699700	8185000	35466000	0	16839000	0	11687000	0	100000000	4097300	7346200	12033000	9376100	9147400	35799000	30493000	0	14674000	7944100	0	11433000	12477000	1858800	6835700	8923900	6965400
sp|Q12905|ILF2_HUMAN	0	0	0	0	0	0	0	0	0	875850	0	0	0	0	0	0	0	0	0	0	0	402200	632540	0	862250	0	220080	677040	2058500	0	0	0	0	0	0	0	0	0	0	759990	0	3145600	0	0	0	0	0	465810	0
sp|Q9P2J5|SYLC_HUMAN	0	0	0	0	0	0	0	0	0	0	0	0	0	0	0	0	0	0	0	0	0	136710	0	0	0	0	128490	545760	809010	0	0	0	0	0	0	0	0	0	0	0	0	0	0	0	0	0	0	0	0
sp|P41567|EIF1_HUMAN	0	0	0	0	0	0	0	0	0	0	0	0	0	0	0	0	0	0	0	0	0	0	0	0	0	0	0	530420	561570	0	0	0	0	0	0	0	0	0	0	0	0	0	0	0	0	0	0	0	0
sp|Q08188|TGM3_HUMAN	5934400	4802900	1114000	0	4232000	3435500	3529300	0	15972000	0	0	5302400	2192500	8410700	2274700	0	4415500	4038500	471470	3195300	3636700	7119700	7283600	1866100	1819900	7766800	528580	3466700	0	3926800	0	18198000	2668600	1467000	2318400	3605700	6480500	3276000	12883000	0	5562600	0	0	2853700	2341300	386680	1543700	2199700	1903800
sp|Q00765|REEP5_HUMAN	0	0	0	0	0	0	0	0	0	0	0	0	0	0	0	0	0	349180	0	0	0	0	0	0	300020	140240	1152400	0	777850	0	0	0	0	0	0	0	0	0	0	0	0	0	0	0	0	0	0	227020	0
sp|P41091|IF2G_HUMAN;sp|Q2VIR3|IF2GL_HUMAN	0	0	0	0	0	0	0	0	0	0	0	0	0	0	0	0	0	0	0	0	0	0	0	0	289420	424670	157700	637670	239450	0	0	0	0	0	0	0	0	0	0	0	0	0	0	0	0	0	0	282970	372750
sp|P35222|CTNB1_HUMAN	0	0	0	0	0	0	0	0	0	1904200	0	0	0	361150	0	145880	0	0	576430	0	796770	0	0	1228400	0	0	301560	674260	1931400	0	0	0	0	0	0	0	0	0	0	0	0	2174100	212580	0	0	0	0	0	0
sp|Q15555|MARE2_HUMAN	0	0	0	0	0	0	0	0	0	0	0	0	0	0	0	0	0	0	0	0	0	0	0	0	321150	411250	608790	2310900	1739600	0	0	0	0	0	0	0	0	0	0	0	0	0	0	0	0	280330	109300	399330	229540
sp|P02675|FIBB_HUMAN	0	0	0	95708	0	0	0	0	0	0	0	0	0	0	0	0	0	0	0	0	0	22620	0	74913	0	0	0	0	0	0	0	0	0	0	0	0	0	0	0	0	0	0	0	0	0	0	0	0	0
sp|P14866|HNRPL_HUMAN	0	0	0	0	0	0	0	387340	0	0	0	0	119780	0	0	0	0	0	1866200	0	174100	0	724400	206600	2105000	424680	893680	783520	5961500	0	0	0	0	0	694210	0	0	0	0	0	0	0	0	0	0	0	285360	573690	2798500
sp|Q9NRW1|RAB6B_HUMAN	0	0	0	1296300	0	0	0	0	0	0	0	0	0	489540	1627900	311710	0	633940	0	1184000	0	0	1399500	1242200	884650	891190	3703400	1615100	6471200	0	0	0	0	0	0	0	0	0	0	0	0	0	0	0	0	506870	1228100	756170	670520
sp|P14735|IDE_HUMAN	540300	0	0	86679	0	0	0	0	0	138510	0	0	0	499030	0	165950	0	328010	0	0	0	507860	0	180160	0	48496	0	64617	0	0	0	0	0	0	0	375730	2097100	0	289600	0	0	0	0	0	142980	0	0	0	0
sp|Q9Y2A7|NCKP1_HUMAN	0	0	0	0	0	0	0	0	0	0	0	0	0	0	0	0	0	0	0	0	0	46635	0	0	0	0	59410	218120	2570500	0	0	0	0	0	0	0	0	0	0	0	0	0	0	0	0	0	0	0	0
sp|Q01546|K22O_HUMAN	1371700	0	0	0	0	0	0	0	0	0	0	0	0	0	0	0	0	0	0	380030	0	0	0	0	0	0	0	0	0	0	0	0	0	0	2679000	0	89971000	0	0	0	18500000	0	0	0	0	0	0	0	0
sp|P09874|PARP1_HUMAN	0	0	0	0	0	0	0	0	0	0	0	0	0	0	0	0	0	0	0	0	0	0	91033	0	184120	70871	144590	0	1263100	0	0	0	0	0	0	0	0	0	0	0	0	0	0	0	0	0	0	244690	949870
sp|P47985|UCRI_HUMAN;sp|P0C7P4|UCRIL_HUMAN	0	0	0	0	0	0	0	0	0	0	0	0	0	0	0	0	0	0	0	0	0	0	0	0	0	250360	519210	0	441220	0	0	0	0	0	0	0	0	0	0	0	0	0	0	0	0	0	0	0	0
sp|P51148|RAB5C_HUMAN	0	0	0	0	0	0	0	0	0	0	0	0	0	0	0	0	0	585730	242970	0	748530	489470	575510	1753400	1014200	744250	690430	856590	2260800	0	0	0	0	0	0	0	0	0	0	0	0	0	0	0	0	0	0	753250	556760
sp|P63000|RAC1_HUMAN	0	0	0	0	0	0	0	0	0	0	0	0	0	0	0	0	0	0	512770	628680	538390	406310	557720	901720	861060	486870	490630	1251900	1943900	0	0	0	0	0	0	0	0	0	0	1335700	0	0	0	0	0	0	0	364040	0
sp|Q9H479|FN3K_HUMAN	0	0	0	0	0	0	0	0	0	0	0	0	0	0	0	0	0	0	0	0	0	0	0	0	0	0	0	690060	397070	0	0	0	0	0	0	0	0	0	0	0	0	0	0	0	0	0	0	0	0
sp|P53007|TXTP_HUMAN	0	0	0	0	0	0	0	0	0	0	0	0	0	0	0	0	0	0	0	0	0	0	0	282760	256930	0	432620	0	2209300	0	0	0	0	0	0	0	0	0	0	0	0	0	0	0	0	0	0	0	0
sp|P31025|LCN1_HUMAN	0	0	7373800	1176400	4628800	18993000	14271000	0	0	2072900	733040	3667500	513610	0	1626800	2223400	2540600	774270	9568800	360520	6390300	38186000	0	1841600	754760	281060	291470	1224100	0	0	0	0	3196100	3579500	3455400	3056700	5826700	1946900	5212100	0	4753800	0	0	1190300	4291600	0	1236700	1752900	790840
sp|P23246|SFPQ_HUMAN	0	0	628340	874750	0	516540	881610	128390	0	0	195300	1304200	252790	0	1224800	543950	1539600	651120	1545100	0	1009700	1208100	1144400	1353000	3849200	1538400	1779900	2616200	8568000	0	0	0	246160	0	2005500	0	0	132120	0	620250	0	0	477800	664640	2063300	969430	447720	3673400	5677600
sp|P23193|TCEA1_HUMAN	0	0	0	0	0	0	0	0	0	0	0	0	0	0	0	0	0	0	0	0	0	0	0	0	0	0	0	795750	0	0	0	0	0	0	0	0	0	0	0	0	0	0	0	0	0	0	0	0	0
sp|P04181|OAT_HUMAN	0	0	0	0	0	0	0	0	0	0	0	0	0	0	0	0	0	87941	0	309670	0	0	0	0	0	0	4200800	0	251880	0	0	0	0	0	0	0	0	0	0	0	0	0	0	0	0	0	0	0	0
sp|Q9BVA1|TBB2B_HUMAN	3015300	8711700	741360	3819100	1851000	11112000	20771000	25631000	6146200	37103000	34267000	20631000	53734000	47711000	104000000	38489000	59422000	81274000	64867000	77022000	57569000	77110000	39870000	47794000	93923000	109000000	163000000	191000000	129000000	20662000	12591000	2823800	21792000	12119000	23381000	184770	64533000	13634000	8404200	26599000	13912000	40316000	17186000	77546000	41154000	85120000	73150000	67348000	46694000
sp|Q1KMD3|HNRL2_HUMAN	0	0	0	0	0	0	0	0	0	0	0	0	0	0	0	0	197850	0	0	0	161930	50103	0	0	1185900	102740	307620	74307	4129100	0	0	0	0	0	0	0	0	0	0	0	0	0	0	0	377460	248340	0	475680	582490
sp|Q13011|ECH1_HUMAN	0	0	0	0	0	0	0	0	0	0	0	0	0	616990	0	0	0	0	0	2141000	0	0	685740	0	0	0	307240	250190	1601900	0	0	0	0	0	0	0	0	0	432000	0	0	0	0	0	0	0	0	0	0
sp|O43852|CALU_HUMAN	0	0	0	0	0	0	0	242790	0	0	0	0	0	191670	0	227030	146300	154670	0	821390	0	0	0	290630	0	0	295920	0	2518900	0	0	0	0	0	0	0	0	0	0	0	0	0	348360	0	0	0	0	0	218170
sp|P99999|CYC_HUMAN	0	0	0	0	0	0	0	0	583410	0	0	0	0	1312900	742480	2190600	0	1643200	0	2881300	582090	0	0	0	1087800	774800	2634200	1058400	360380	0	0	0	0	0	0	0	0	0	0	0	0	334020	0	1083800	0	0	0	571090	0
sp|P15311|EZRI_HUMAN	238190	0	0	1443300	0	0	393350	128070	0	5049000	3411400	0	148070	128340	0	1092900	295430	713040	5593800	568270	1836100	2473100	1111100	747060	1143100	2044900	1909200	1699200	3918400	0	0	0	0	0	0	0	0	850040	281440	397570	0	0	0	0	0	206010	285820	0	0
sp|Q5SQI0|ATAT_HUMAN	0	0	0	0	0	0	0	0	0	0	0	0	267750	0	2123100	0	0	0	0	0	0	0	0	0	2250300	2995100	3400500	4865000	4634100	0	0	0	0	0	0	0	0	0	0	0	0	0	0	1970500	1621100	1480500	304280	1821500	1696300
sp|O43399|TPD54_HUMAN	0	0	0	0	0	0	0	0	0	0	0	0	0	0	0	0	0	0	0	0	0	0	0	0	0	148860	102620	564120	156490	0	0	0	0	0	0	0	0	0	0	0	0	0	0	0	0	0	0	0	0
sp|O00264|PGRC1_HUMAN	0	0	0	0	1040600	0	0	0	0	1037900	0	1519600	0	341980	2735200	0	743290	346320	442820	0	0	0	823270	2148300	4449400	989990	3415300	961350	10385000	0	0	0	0	246020	1229900	0	0	0	0	0	0	0	0	0	1436000	2042500	435080	4605600	4349100
sp|P15924|DESP_HUMAN	24332000	15032000	7983700	51383	18134000	15900000	19965000	630010	37632000	214370	0	17284000	1410900	30720000	1208600	54059	13997000	12305000	1952500	12963000	13219000	18823000	12199000	3746900	4432400	86179000	14597	9959500	88268	18747000	40447	7772600	3529100	1857600	11121000	68267000	21822000	4316400	37737000	41004	32379000	282890	16026	10428000	10108000	58319	1967000	2573500	5425600
sp|P25311|ZA2G_HUMAN	0	5659600	7702200	2598100	8019000	8598600	5414900	0	20794000	0	675280	16248000	3948900	13336000	7633800	727390	4810300	2316600	7397200	2097100	7899000	19378000	3310100	4166300	4408600	10550000	109800	4442700	74271	2923100	4189200	48990000	9019600	9393300	5830200	9368700	4698900	8018300	9722800	5272400	7593400	0	238210	5313100	11047000	523730	5406000	6063200	4566500
sp|P62805|H4_HUMAN	0	4349800	15888000	24971000	9440400	5348200	5404800	91211000	6295600	30881000	2112900	51310000	6948100	17313000	23754000	28695000	28623000	15425000	23858000	10902000	5394600	18889000	32196000	37396000	39248000	15425000	17106000	10985000	24133000	9109200	6906000	5188900	18633000	6881000	44835000	258050	12681000	13939000	8214900	10697000	7929300	6447300	16481000	28917000	22389000	17735000	61555000	62000000	127000000
sp|P38117|ETFB_HUMAN	0	0	0	0	0	0	0	0	0	0	0	0	0	0	0	577420	0	0	0	532470	0	156370	303830	1644100	275860	0	335890	348180	575520	0	0	0	0	0	0	0	0	0	0	0	0	0	0	0	0	0	0	0	0
sp|P36507|MP2K2_HUMAN	0	0	0	0	0	0	0	0	0	0	0	0	0	0	0	0	0	0	501170	0	0	0	0	0	872780	578060	370880	1760900	1496700	0	0	0	0	0	0	0	0	0	0	0	0	0	0	0	0	572120	0	0	245610
sp|Q9BPU6|DPYL5_HUMAN	0	0	0	0	0	304500	466530	1291600	37149	968750	2084400	1270400	2820800	1437900	4256300	597320	2551500	2704800	3297800	3086500	2164000	1161300	1516700	629400	5119500	7238400	17960000	12198000	29172000	448240	1362400	0	1204000	132200	761110	0	768160	2670600	1339700	1624400	241630	1776000	178860	5951700	3610900	5065200	1158800	4700300	5037500
sp|P00352|AL1A1_HUMAN	0	0	0	0	0	0	0	0	0	0	0	0	0	0	0	0	0	0	0	0	0	0	535320	0	0	0	0	556420	0	0	0	0	0	0	0	0	0	0	0	0	0	0	0	0	0	0	1128400	0	0
sp|P07476|INVO_HUMAN	0	0	222580	0	0	0	0	0	0	0	0	0	0	0	0	0	0	0	0	3612600	0	59538	0	0	0	0	0	0	0	0	0	0	0	0	0	0	0	0	0	0	478520	0	0	0	366970	0	107820	0	0
sp|P06733|ENOA_HUMAN	168720	10935000	683210	2344900	969910	942010	2128800	1955500	720660	20458000	17480000	1746500	3438900	15049000	1509700	64330000	1437800	21521000	5455600	30692000	12621000	15421000	25863000	11860000	6503300	3146100	16223000	12648000	36725000	1057900	16338000	192340	1187400	2719700	625820	3758800	11395000	7673000	5454700	9201400	5195600	26644000	3166900	17938000	1758200	7843600	8941900	1130200	1320900
sp|Q9UQ35|SRRM2_HUMAN	0	0	0	0	0	0	0	0	0	0	0	0	0	0	0	0	0	0	0	0	0	0	0	0	21210	0	20955	0	114170	0	0	0	0	0	0	0	0	0	0	0	0	0	0	0	27570	0	0	0	84317
sp|P13010|XRCC5_HUMAN	0	0	0	0	0	0	0	0	0	0	0	0	0	0	0	148000000	0	6196400	0	0	0	0	0	0	25025000	8897600	7913000	45565000	99833000	0	0	0	0	0	0	0	0	0	0	0	0	0	0	0	0	0	0	29145000	112000000
sp|P22352|GPX3_HUMAN	0	0	0	158000000	0	0	0	0	0	93410000	6587600	0	0	0	0	10448000	0	0	2631000	0	19220000	122000000	0	39571000	0	0	0	0	0	0	2251800	0	0	0	0	3850300	15642000	0	0	16509000	0	0	18864000	0	0	0	0	0	0
sp|Q9NYU2|UGGG1_HUMAN	0	0	0	0	0	0	0	0	0	0	0	0	0	0	0	0	0	0	0	0	0	0	0	0	0	0	97932	0	1022500	0	0	0	0	0	0	0	0	0	0	0	0	0	0	0	0	0	0	0	0
sp|Q99719|SEPT5_HUMAN	0	0	0	0	0	0	0	0	0	0	0	0	0	0	0	0	0	0	0	0	83192	0	215290	59016	0	0	845750	912350	3574300	0	0	0	0	0	0	0	0	0	0	0	0	0	0	0	0	0	0	0	0
sp|P49006|MRP_HUMAN	0	1821500	1967700	1123100	0	1652900	2484000	5866700	517300	0	4231600	4483100	5057700	6579800	12442000	3183800	5606100	6052100	6617300	2092500	960530	5881200	4273300	4062700	20292000	9937600	16023000	7472100	13127000	3645700	19736000	466700	4163600	2863100	2202800	532900	14666000	3145900	1211300	5991900	1226100	9790700	2731200	10363000	9245100	11750000	2339100	14630000	9890700
sp|P12532|KCRU_HUMAN	0	0	0	0	0	0	0	0	0	0	0	0	0	821300	367990	0	0	246950	0	312080	0	1536100	0	400860	538140	0	1936500	518220	894570	0	0	0	0	0	0	0	0	0	308670	0	0	0	0	0	0	0	0	0	0
sp|Q6T4P5|PLPR3_HUMAN	0	0	0	0	0	0	0	0	0	0	0	0	0	0	0	0	0	0	0	0	0	0	0	0	192360	166630	195420	0	334710	0	0	0	0	0	0	0	0	0	0	0	0	0	0	0	0	0	0	0	270660
sp|P55884|EIF3B_HUMAN	0	0	0	0	0	0	0	0	0	0	0	0	0	0	0	0	0	0	0	0	0	0	0	0	0	0	0	533060	172200	0	0	0	0	0	0	0	0	0	0	0	0	0	0	0	0	0	0	0	0
sp|P08579|RU2B_HUMAN	0	0	0	0	0	0	0	0	0	0	0	0	0	0	0	0	0	0	0	0	0	0	302330	0	0	0	0	0	0	0	0	0	0	0	0	0	0	0	0	0	0	0	0	0	0	0	303160	0	0
sp|Q9Y266|NUDC_HUMAN	0	0	0	0	0	0	0	0	0	0	0	0	484660	0	0	0	0	0	0	0	260610	0	0	0	881240	0	686470	1810900	1038600	0	0	0	0	0	0	0	0	0	0	0	0	0	0	0	0	550660	0	0	0
sp|P35659|DEK_HUMAN	0	0	0	0	0	0	0	0	0	0	0	0	0	0	0	0	0	0	0	0	0	0	0	0	409520	0	0	0	812530	0	0	0	0	0	0	0	0	0	0	0	0	0	0	0	0	0	0	0	1681400
sp|O75340|PDCD6_HUMAN	0	0	0	0	0	0	0	0	0	0	0	0	0	0	0	0	0	0	0	0	0	0	0	0	0	0	356330	205280	829360	0	0	0	0	0	0	0	0	0	0	0	0	0	0	0	0	0	0	0	0
sp|Q13740|CD166_HUMAN	0	0	0	0	0	0	0	0	0	0	0	0	0	0	0	0	0	0	0	0	0	0	0	221440	0	0	273920	0	8151400	0	0	0	0	0	0	0	0	0	0	0	0	0	0	0	0	0	0	0	0
sp|P08559|ODPA_HUMAN	0	0	0	0	0	0	0	0	0	0	0	0	0	0	0	242140	0	234900	0	0	0	0	0	552300	0	0	264120	0	673080	0	0	0	0	0	0	0	0	0	0	0	0	0	0	0	0	0	0	0	0
sp|Q04695|K1C17_HUMAN;CON__Q04695	13201000	8013500	1064300	1275200	1372500	4179600	41961000	0	16073000	4367000	0	1641100	1241300	24856000	0	59107	32023000	2444900	0	776660	14108000	3456400	4753300	178150	374510	6075800	0	2276100	0	6163100	0	8269200	1746800	364680	1432700	9078200	1470400	2128400	4450500	0	58098000	2350000	0	2361500	2901900	175700	25489000	579810	364400
sp|Q14103|HNRPD_HUMAN	0	0	0	1982100	0	1742700	2264500	0	0	0	1927700	0	1728900	0	0	433300	1839000	1302700	4644200	0	0	0	1584600	2426500	3826500	2559100	1889600	6138100	8330600	0	0	0	0	0	0	0	5201600	1322200	818560	0	0	0	897350	0	0	598290	1282900	0	2874100
sp|P24666|PPAC_HUMAN	0	0	0	0	0	0	0	0	0	0	0	0	0	0	0	0	0	0	0	497220	0	0	0	0	0	0	153620	675740	352720	0	0	0	0	0	0	0	0	0	0	0	0	0	0	0	0	0	0	0	0
sp|P62913|RL11_HUMAN	0	0	0	0	0	0	0	0	0	0	0	0	0	0	0	563250	0	396310	0	0	0	701080	844450	1118500	0	296490	0	384940	1880200	0	0	0	0	0	0	0	0	0	0	0	0	0	0	0	0	0	401710	0	0
sp|Q9H0U4|RAB1B_HUMAN	0	0	0	0	0	0	0	0	0	0	0	0	0	0	807650	0	0	0	0	0	0	0	0	0	627280	0	743830	0	995370	0	0	0	0	0	0	0	0	0	0	0	0	0	0	0	0	598910	0	0	0
sp|P00441|SODC_HUMAN	0	0	0	0	0	0	0	0	1014700	0	0	0	0	2285900	0	0	0	0	0	0	0	0	0	0	0	0	0	0	289930	0	0	3001600	0	1305800	0	0	0	0	0	0	0	0	0	493530	0	0	0	628490	0
sp|P28072|PSB6_HUMAN	0	1753300	0	0	803550	728040	478280	0	944130	1879500	1068400	393900	391470	885940	0	460470	705170	513750	0	608660	790010	802950	468630	328440	482780	905570	444540	965710	215910	0	0	1387300	0	0	0	381150	0	847220	728200	771670	1032900	0	0	523890	0	428410	274890	349230	232080
sp|Q9NYF8|BCLF1_HUMAN	0	0	0	0	0	0	0	0	0	0	0	0	0	0	0	0	0	0	0	0	0	186390	0	0	3833400	0	1284500	0	5269100	0	0	0	0	0	0	0	0	0	0	0	0	0	0	0	963520	0	385620	1138600	2997400
sp|O95989|NUDT3_HUMAN	0	0	0	0	0	0	0	0	0	0	0	0	0	0	0	0	0	0	0	0	0	0	0	0	0	0	500050	642910	361240	0	0	0	0	0	0	0	0	0	0	0	0	0	0	0	0	0	0	0	0
sp|Q04760|LGUL_HUMAN	0	0	0	0	0	0	0	0	0	501730	935800	0	0	0	0	440030	0	0	0	472900	0	0	0	0	0	0	2589100	305240	450130	0	0	0	0	0	0	0	0	0	0	0	0	0	0	0	0	0	0	0	0
sp|Q8IUD2|RB6I2_HUMAN	0	0	0	0	0	0	0	0	0	0	0	0	0	0	0	0	0	0	0	0	0	0	0	43137	0	0	348910	274930	2945000	0	0	0	0	0	0	0	0	0	0	0	0	0	0	0	0	0	0	0	0
sp|P05141|ADT2_HUMAN	0	0	0	417060	519910	177340	349330	780130	0	0	0	0	0	708190	2694000	2046400	0	1474200	1334100	159390	1112300	1188100	604610	7155200	2093500	298940	5279100	0	17460000	0	0	0	175310	0	0	0	0	0	0	5935000	0	618100	1448900	0	0	0	0	806910	791510
sp|Q15286|RAB35_HUMAN	0	0	0	0	0	0	0	0	0	0	0	0	0	0	0	0	0	0	0	0	0	0	0	0	0	0	0	831370	0	0	0	0	0	0	0	0	0	0	0	0	0	0	0	0	0	407680	259640	0	0
sp|P37268|FDFT_HUMAN	0	0	0	0	0	0	0	0	0	0	0	0	0	0	0	0	0	0	0	0	0	0	0	0	0	0	0	0	862750	0	0	0	0	0	0	0	0	0	0	0	0	0	0	0	0	0	0	0	0
sp|Q8TAX7|MUC7_HUMAN	0	0	0	0	0	0	199700	0	0	222880	0	0	0	0	0	0	0	0	0	213710	111110	231570	0	0	0	0	0	0	0	0	0	0	0	0	0	0	369630	0	0	0	0	0	0	0	0	0	0	0	0
sp|P26599|PTBP1_HUMAN	0	0	0	0	0	0	0	0	0	0	0	0	0	0	0	0	0	0	0	0	0	0	0	0	0	0	0	0	439880	0	0	0	0	0	0	0	0	0	0	0	0	0	0	0	0	0	0	0	0
sp|O15020|SPTN2_HUMAN	0	0	0	0	0	0	0	0	0	0	0	0	0	0	0	0	0	0	0	0	0	0	0	0	108540	0	167320	108580	3898600	0	0	653610	0	0	0	0	0	0	0	0	0	0	0	0	0	0	0	0	132000
sp|P20020|AT2B1_HUMAN	0	0	0	0	0	0	0	0	0	0	0	0	286080	0	118620	121310	0	0	0	0	0	0	382950	976750	1090100	409190	1100400	0	5998200	0	0	0	0	0	0	0	0	0	0	0	0	0	0	0	0	550740	0	0	0
sp|O75608|LYPA1_HUMAN	0	0	0	0	0	0	0	0	558720	0	0	0	0	418200	0	0	0	0	0	148700	0	0	328600	0	229350	381950	0	587750	139580	0	0	1024700	0	0	0	0	0	0	0	0	0	0	0	0	0	0	0	0	0
sp|P0DP25|CALM3_HUMAN;sp|P0DP24|CALM2_HUMAN;sp|P0DP23|CALM1_HUMAN	1085900	9128700	2298700	7318600	1391700	4263500	2611700	6779800	612040	2882800	18037000	7922000	33026000	32019000	8999300	35298000	8587700	38612000	6474000	31177000	4134100	6790500	12180000	9241300	7602400	11375000	112000000	4144000	23360000	5544500	5646000	2809700	3658900	1321700	2182500	1423900	6220500	8955600	6078400	7208600	2263500	3089100	1109500	3716800	3454700	25823000	7364000	3276200	8408300
sp|O75643|U520_HUMAN	0	0	0	0	0	0	0	0	0	0	0	0	0	0	0	0	0	0	0	0	0	0	0	0	367970	0	0	0	604320	0	0	0	0	0	0	0	0	0	0	0	0	0	0	0	0	0	0	0	241850
sp|Q15102|PA1B3_HUMAN	0	0	0	0	0	0	0	0	0	0	0	0	1894100	265950	710510	1609300	255470	877240	0	1892400	1432300	810530	449810	0	1912700	1309300	5478400	1869700	6838800	0	0	0	3010200	0	0	0	0	0	0	0	0	2450400	0	1187700	1916900	2359100	0	3794600	2947900
sp|P68104|EF1A1_HUMAN;sp|Q5VTE0|EF1A3_HUMAN	1095300	0	3287000	5290100	3330900	13609000	15946000	8351600	2923800	3503200	31336000	8333700	12933000	8704000	28691000	21961000	31350000	26315000	56588000	25005000	32405000	25539000	24840000	12022000	30842000	26343000	26743000	76368000	46975000	4604700	11351000	2725700	9657400	4583800	5824400	1666100	38201000	5503600	8699300	24815000	8155700	16530000	12368000	29301000	11013000	15327000	13644000	19717000	18457000
sp|P31949|S10AB_HUMAN	1761100	0	374220	0	579960	0	0	0	390030	0	0	0	0	388280	0	0	0	551200	0	2977600	1265600	1453200	0	0	0	0	0	435090	0	0	0	0	0	0	0	0	1222100	0	0	0	1621700	0	0	0	0	0	0	0	0
sp|O75746|CMC1_HUMAN	0	0	0	0	0	0	0	0	0	0	0	0	0	0	0	0	0	0	0	0	0	0	0	171990	167970	92972	407570	0	1750200	0	0	0	0	0	0	0	0	0	0	0	0	0	0	0	0	0	0	130870	0
sp|Q13510|ASAH1_HUMAN	0	0	0	520680	0	528360	600790	0	949820	25285000	0	316740	0	638040	0	500550	1119700	417160	0	520120	260080	2071200	797520	618970	326220	387920	290680	452170	0	0	0	0	0	0	0	0	0	0	186840	0	0	0	0	0	0	0	0	0	318330
sp|Q9Y2W1|TR150_HUMAN	0	0	0	0	0	0	0	0	0	0	0	0	0	0	0	0	56031	0	0	0	0	0	0	63467	254130	42008	212200	0	917550	0	0	0	0	0	0	0	0	0	0	0	0	0	0	0	0	204100	0	134270	600520
sp|O43790|KRT86_HUMAN;CON__O43790;CON__Q14533;sp|Q14533|KRT81_HUMAN	0	0	0	0	533870	214440	0	0	156730	0	0	809440	0	125460	0	0	0	0	0	0	0	349090	1211800	0	0	0	0	0	0	0	0	0	204090	0	0	137390	0	0	0	0	0	0	0	0	145790	0	0	0	0
sp|P47755|CAZA2_HUMAN	0	0	0	0	0	0	0	0	0	699170	0	0	0	0	0	675490	471070	0	0	790490	2331200	1005600	0	388130	558910	1326100	1042400	1969200	3233500	0	0	0	0	0	0	0	0	0	0	0	0	0	0	0	0	0	0	0	0
sp|O75223|GGCT_HUMAN	0	3497700	2258600	749800	1773500	2922300	1845800	0	7255800	0	0	2554100	1250400	2441400	1306200	372650	2442300	1567300	2500500	824810	3101100	5549900	2228200	1856700	1183400	3399100	746450	1420600	185670	1488000	0	5572000	1367400	1157300	896260	948830	1893100	1623800	2954700	848820	2458300	0	0	961040	3249600	0	1639600	1808200	1706700
sp|P63096|GNAI1_HUMAN	0	0	0	0	0	0	0	0	0	0	0	0	0	0	0	0	0	1361100	0	0	0	0	0	760370	3371800	0	1305300	0	1049000	0	0	0	0	0	0	0	0	0	0	0	0	0	0	0	0	0	0	1201700	0
[truncated: 866 more rows]
[truncated: 8 more columns]

## Sheet: e.phys cells to be used
Majority.protein.IDs(7889)	LFQ intensity 20201018_807-1153-S-2	LFQ intensity 20201018_807-1153-S-3	LFQ intensity 20201018_812-1153-S-4	LFQ intensity B1_219-1153-S-1	LFQ intensity 20200704_SC_1153-6-24-MT1	LFQ intensity 20200704_SC_1153-6-24-MT5	LFQ intensity 20200704_SC_1153-6-24-MT4	LFQ intensity 20201018_812-1153-S-1	LFQ intensity 20200704_SC_p1153-6-23-S5	LFQ intensity C5_35-1153-S-2	LFQ intensity F6_219-1153-S-3	LFQ intensity 20200704_SC_p1153-6-23-S2	LFQ intensity 20201018_805-1153-MT-4	LFQ intensity 20200704_SC_p1153-6-23-S4	LFQ intensity 20200704_SC_p1153-6-29-S4	LFQ intensity 2D5_221-1153-S-5	LFQ intensity 20200704_SC_p1153-6-29-S1	LFQ intensity 20200704_SC_p1153-7-1-S2	LFQ intensity A6_219-1153-MT-3	LFQ intensity 20200704_SC_p1153-7-1-S3	LFQ intensity E2_220-1153-MT-3	LFQ intensity 2D3_219-1153-MT-2	LFQ intensity 20201018_828-1153-MT-2	LFQ intensity B3_220-1153-MT-1	LFQ intensity 20200704_SC_p1153-7-1-S4	LFQ intensity 20200704_SC_p1153-7-1-S1	LFQ intensity 20200704_SC_p1153-6-29-S3	LFQ intensity 20201018_909-1153-MT-4	LFQ intensity 20200704_SC_p1153-6-23-S3	LFQ intensity 20201018_804-7889-S-4	LFQ intensity F8_36-7889-S-4	LFQ intensity 20201018_818-7889-S-2	LFQ intensity 20200704_SC_7889-6-26-S4	LFQ intensity 20200704_SC_7889-6-26-S2	LFQ intensity 20200704_SC_7889-6-26-S1	LFQ intensity 2D2_36-7889-S-5	LFQ intensity D7_36-7889-MT-3 32020_03_06_19	LFQ intensity 20201018_911-7889-MT-1	LFQ intensity 20201018_911-7889-MT-2	LFQ intensity E1_219-7889-MT-3	LFQ intensity 20201018_903-7889-MT-3	LFQ intensity 20200704_SC_7889-6-12-S4	LFQ intensity 2C2_36-7889-S-3	LFQ intensity 20200704_SC_7889-6-12-S5	LFQ intensity 20200704_SC_7889-6-12-S2	LFQ intensity 20201018_804-7889-S-3	LFQ intensity 20201018_821-7889-MT-4	LFQ intensity 20200704_SC_7889-6-26-S3	LFQ intensity 20200704_SC_7889-6-12-S1
[truncated: 1,401 more rows]
[truncated: 7 more columns]

[truncated: 2 more sheets: AD(P1153) e.phys cells, WT(7889) e.phys cells]
