# Supplementary material for: Single‐Cell Patch‐Clamp/Proteomics of Human Alzheimer's Disease iPSC‐Derived Excitatory Neurons Versus Isogenic Wild‐Type Controls Suggests Novel Causation and Therapeutic Targets
Source: Adv Sci (Weinh). 2024 May 21;11(29):2400545. doi: 10.1002/advs.202400545 (PMC11304297; doi:10.1002/advs.202400545)
Supplement: Supplementary file 4 — Supplemental Table 3 [file ADVS-11-2400545-s006.csv]

source	term_name	term_id	highlighted	adjusted_p_value	negative_log10_of_adjusted_p_value	term_size	query_size	intersection_size	effective_domain_size	intersections
GO:MF	signaling receptor binding	GO:0005102	TRUE	0.008444045	2.07344947	1564	14	7	20195	APOE,CALR,PTPA,AP2M1,SNX6,VGF,BDNF
GO:MF	protein homodimerization activity	GO:0042803	TRUE	0.019755505	1.704311854	710	14	5	20195	APOE,PTPA,PRPS1,TPPP,SNX6
GO:MF	low-density lipoprotein particle receptor binding	GO:0050750	FALSE	0.029636815	1.528168473	24	14	2	20195	APOE,AP2M1
GO:MF	lipoprotein particle receptor binding	GO:0070325	FALSE	0.043509919	1.361411721	29	14	2	20195	APOE,AP2M1
GO:CC	Golgi apparatus	GO:0005794	TRUE	0.003379568	2.471138796	1648	14	7	22122	POSTN,APOE,CALR,TRIM3,TPPP,COPE,VGF
GO:CC	endoplasmic reticulum lumen	GO:0005788	TRUE	0.004398149	2.356730045	313	14	4	22122	APOE,CALR,VGF,BDNF
GO:CC	cytoplasmic vesicle	GO:0031410	FALSE	0.005417239	2.266221969	2510	14	8	22122	APOE,CALR,TRIM3,AP2M1,SNX6,COPE,VGF,BDNF
GO:CC	intracellular vesicle	GO:0097708	FALSE	0.005464965	2.262412643	2513	14	8	22122	APOE,CALR,TRIM3,AP2M1,SNX6,COPE,VGF,BDNF
GO:CC	cytoplasmic vesicle membrane	GO:0030659	FALSE	0.006600255	2.180439278	1204	14	6	22122	APOE,CALR,AP2M1,SNX6,COPE,VGF
GO:CC	vesicle membrane	GO:0012506	FALSE	0.007207442	2.14221886	1223	14	6	22122	APOE,CALR,AP2M1,SNX6,COPE,VGF
GO:CC	endomembrane system	GO:0012505	FALSE	0.011454283	1.941032093	4776	14	10	22122	POSTN,APOE,CALR,TRIM3,AP2M1,TPPP,SNX6,COPE,VGF,BDNF
GO:CC	endocytic vesicle lumen	GO:0071682	TRUE	0.011672775	1.932825882	23	14	2	22122	APOE,CALR
GO:CC	membrane protein complex	GO:0098796	TRUE	0.013107352	1.882485038	1361	14	6	22122	CYTB,CALR,PTPA,AP2M1,SNX6,COPE
GO:CC	glutamatergic synapse	GO:0098978	TRUE	0.015500923	1.809642442	433	14	4	22122	APOE,AP2M1,SNX6,VGF
GO:CC	synapse	GO:0045202	FALSE	0.019726713	1.704945265	1465	14	6	22122	APOE,AP2M1,TPPP,SNX6,VGF,BDNF
GO:CC	vesicle	GO:0031982	FALSE	0.021149498	1.67469994	3998	14	9	22122	APOE,CALR,TRIM3,PTPA,AP2M1,SNX6,COPE,VGF,BDNF
GO:CC	cell junction	GO:0030054	FALSE	0.023691994	1.62539839	2230	14	7	22122	APOE,CALR,AP2M1,TPPP,SNX6,VGF,BDNF
GO:CC	endocytic vesicle membrane	GO:0030666	FALSE	0.027291838	1.563967211	192	14	3	22122	APOE,CALR,AP2M1
GO:CC	coated vesicle membrane	GO:0030662	FALSE	0.028137153	1.55071984	194	14	3	22122	APOE,AP2M1,COPE
GO:CC	cytoplasm	GO:0005737	FALSE	0.036197267	1.441324219	12365	14	14	22122	POSTN,APOE,KIF2A,CYTB,CALR,TRIM3,PTPA,AP2M1,PRPS1,TPPP,SNX6,COPE,VGF,BDNF
REAC	Scavenging by Class A Receptors	REAC:R-HSA-3000480	FALSE	0.036415173	1.438717628	19	10	2	10790	APOE,CALR
HPA	cerebellum; granular cells - cytoplasm/membrane[≥Low]	HPA:0090971	FALSE	0.029772193	1.526189169	297	12	4	11006	APOE,TPPP,COPE,BDNF
CORUM	Calreticulin homo-oligomer complex	CORUM:5217	FALSE	0.049679937	1.303818964	1	4	1	3383	CALR
