# Supplementary material for: Single‐Cell Patch‐Clamp/Proteomics of Human Alzheimer's Disease iPSC‐Derived Excitatory Neurons Versus Isogenic Wild‐Type Controls Suggests Novel Causation and Therapeutic Targets
Source: Adv Sci (Weinh). 2024 May 21;11(29):2400545. doi: 10.1002/advs.202400545 (PMC11304297; doi:10.1002/advs.202400545)
Supplement: Supplementary file 5 — Supplemental Table 4 [file ADVS-11-2400545-s004.xlsx]

## Sheet: Sheet1
	mutant_status
LFQ intensity 20200704_SC_1153-6-24-MT1	1
LFQ intensity 20200704_SC_1153-6-24-MT4	1
LFQ intensity 20200704_SC_1153-6-24-MT5	1
LFQ intensity 20200704_SC_7889-6-12-S1	0
LFQ intensity 20200704_SC_7889-6-12-S2	0
LFQ intensity 20200704_SC_7889-6-12-S4	0
LFQ intensity 20200704_SC_7889-6-12-S5	0
LFQ intensity 20200704_SC_7889-6-23-MT1	0
LFQ intensity 20200704_SC_7889-6-26-S1	0
LFQ intensity 20200704_SC_7889-6-26-S2	0
LFQ intensity 20200704_SC_7889-6-26-S3	0
LFQ intensity 20200704_SC_7889-6-26-S4	0
LFQ intensity 20200704_SC_p1153-6-23-S2	1
LFQ intensity 20200704_SC_p1153-6-23-S3	1
LFQ intensity 20200704_SC_p1153-6-23-S4	1
LFQ intensity 20200704_SC_p1153-6-23-S5	1
LFQ intensity 20200704_SC_p1153-6-29-S1	1
LFQ intensity 20200704_SC_p1153-6-29-S3	1
LFQ intensity 20200704_SC_p1153-6-29-S4	1
LFQ intensity 20200704_SC_p1153-7-1-S1	1
LFQ intensity 20200704_SC_p1153-7-1-S2	1
LFQ intensity 20200704_SC_p1153-7-1-S3	1
LFQ intensity 20200704_SC_p1153-7-1-S4	1
LFQ intensity 20201018_804-7889-MT-1	0
LFQ intensity 20201018_804-7889-MT-2	0
LFQ intensity 20201018_804-7889-S-3	0
LFQ intensity 20201018_804-7889-S-4	0
LFQ intensity 20201018_805-1153-MT-4	1
LFQ intensity 20201018_807-1153-S-2	1
LFQ intensity 20201018_807-1153-S-3	1
LFQ intensity 20201018_812-1153-S-1	1
LFQ intensity 20201018_812-1153-S-4	1
LFQ intensity 20201018_818-7889-S-2	0
LFQ intensity 20201018_821-7889-MT-4	0
LFQ intensity 20201018_821-7889-MT-5	0
LFQ intensity 20201018_828-1153-MT-2	1
LFQ intensity 20201018_903-7889-MT-3	0
LFQ intensity 20201018_909-1153-MT-4	1
LFQ intensity 20201018_911-7889-MT-1	0
LFQ intensity 20201018_911-7889-MT-2	0
LFQ intensity 2B2_219-7889-S-2	0
LFQ intensity 2B7_219-7889-MT-1	0
LFQ intensity 2C2_36-7889-S-3	0
LFQ intensity 2D2_36-7889-S-5	0
LFQ intensity 2D3_219-1153-MT-2	1
LFQ intensity 2D5_221-1153-S-5	1
LFQ intensity A6_219-1153-MT-3	1
LFQ intensity B1_219-1153-S-1	1
LFQ intensity B3_220-1153-MT-1	1
LFQ intensity C2_219-7889-S-1	0
LFQ intensity C5_35-1153-S-2	1
LFQ intensity D7_36-7889-MT-3 32020_03_06_19	0
LFQ intensity E1_219-7889-MT-3	0
LFQ intensity E2_220-1153-MT-3	1
LFQ intensity F3_219-7889-S-3	0
LFQ intensity F6_219-1153-S-3	1
LFQ intensity F8_36-7889-S-4	0
