# Supplementary material for: Single‐Cell Patch‐Clamp/Proteomics of Human Alzheimer's Disease iPSC‐Derived Excitatory Neurons Versus Isogenic Wild‐Type Controls Suggests Novel Causation and Therapeutic Targets
Source: Adv Sci (Weinh). 2024 May 21;11(29):2400545. doi: 10.1002/advs.202400545 (PMC11304297; doi:10.1002/advs.202400545)
Supplement: Supplementary file 6 — Supplemental Table 5 [file ADVS-11-2400545-s005.xlsx]

## Sheet: Titles and Keys for Models
Model
1	Linear regression model results with protein abundance taken as the dependent variable and mutation status (yes=1, no=0) taken as the independent variable
2	Linear regression model results with log(AUC) taken as the dependent variable and protein abundance taken as the independent variable
3	Linear regression model results with log(AUC) taken as the dependent variable and protein abundance and mutation status (1/0) taken as the independent variable
4	Linear regression-based mediation model with log(AUC) as the outcome, protein abundance as the mediator and mutation status as the treatment
5	Linear regression-based mediation model with protein abundance as the outcome, log(AUC) as the mediator, and mutation status as the treatment.

## Sheet: Model1
prot_name	intercept_coef	intercept_stderr	intercept_pvalue	mutantWT_coef	mutantWT_stderr	mutantWT_pvalue	Protein	Gene
sp|A0MZ66|SHOT1_HUMAN	3.10865	0.98738	0.00265235	-0.896192	1.38428	0.520061	A0MZ66	SHOT1
sp|A1X283|SPD2B_HUMAN	0.866443	0.722837	0.235796	0.845619	1.01339	0.407642	A1X283	SPD2B
sp|A6NCE7|MP3B2_HUMAN|sp|Q9GZQ8|MLP3B_HUMAN	3.06502	1.17598	0.0117531	0.815984	1.64869	0.622623	A6NCE7|MP3B2_HUMAN|sp|Q9GZQ8	MP3B2_HUMAN|sp|Q9GZQ8|MLP3B
sp|A8K2U0|A2ML1_HUMAN	3.20085	1.12495	0.00622098	0.558819	1.57715	0.724452	A8K2U0	A2ML1
sp|E9PAV3|NACAM_HUMAN|sp|Q13765|NACA_HUMAN	5.71523	1.16512	8.67e-06	-2.92745	1.63346	0.0786061	E9PAV3|NACAM_HUMAN|sp|Q13765	NACAM_HUMAN|sp|Q13765|NACA
sp|O00139|KIF2A_HUMAN	2.7426	1.16758	0.0224463	0.0945707	1.63692	0.954138	O00139	KIF2A
sp|O00154|BACH_HUMAN	6.80252	1.32787	3.99e-06	-0.130126	1.86163	0.944528	O00154	BACH
sp|O00231|PSD11_HUMAN	4.32322	1.1823	0.000572799	-0.322257	1.65755	0.846566	O00231	PSD11
sp|O00232|PSD12_HUMAN	1.84365	0.812112	0.027136	-0.517506	1.13856	0.651238	O00232	PSD12
sp|O00264|PGRC1_HUMAN	7.79691	1.38107	5.97e-07	-0.518571	1.93622	0.789834	O00264	PGRC1
sp|O00299|CLIC1_HUMAN	3.84048	1.15247	0.00154441	0.0921544	1.61573	0.954723	O00299	CLIC1
sp|O00330|ODPX_HUMAN	2.22079	0.828357	0.00967016	-0.927582	1.16133	0.427887	O00330	ODPX
sp|O00422|SAP18_HUMAN	2.32575	0.746617	0.00291997	-1.88383	1.04673	0.0773909	O00422	SAP18
sp|O00429|DNM1L_HUMAN	2.27465	1.01066	0.0284263	0.850369	1.41692	0.550869	O00429	DNM1L
sp|O00499|BIN1_HUMAN	3.76459	1.06084	0.000801078	-1.46459	1.48726	0.329056	O00499	BIN1
sp|O00533|NCHL1_HUMAN	1.2822	0.734937	0.0866339	0.0431781	1.03036	0.966726	O00533	NCHL1
sp|O00571|DDX3X_HUMAN|sp|O15523|DDX3Y_HUMAN	4.01482	1.10873	0.000640034	-0.52181	1.55441	0.738377	O00571|DDX3X_HUMAN|sp|O15523	DDX3X_HUMAN|sp|O15523|DDX3Y
sp|O00629|IMA3_HUMAN	3.18224	0.909943	0.000938427	-1.88536	1.27571	0.145141	O00629	IMA3
sp|O00764|PDXK_HUMAN	0.94908	0.827014	0.256102	1.04152	1.15945	0.372949	O00764	PDXK
sp|O14531|DPYL4_HUMAN	7.18542	1.27343	6.04e-07	-0.0114643	1.78531	0.9949	O14531	DPYL4
sp|O14617|AP3D1_HUMAN	1.34571	0.758603	0.0816105	0.00706157	1.06354	0.994726	O14617	AP3D1
sp|O14639|ABLM1_HUMAN	2.72159	0.958455	0.00631953	-0.824237	1.34372	0.542142	O14639	ABLM1
sp|O14737|PDCD5_HUMAN	3.20675	1.11745	0.00581923	0.836306	1.56662	0.595612	O14737	PDCD5
sp|O14744|ANM5_HUMAN	1.38076	0.750822	0.0713153	-0.0844602	1.05263	0.93634	O14744	ANM5
sp|O14773|TPP1_HUMAN	0.510228	0.755209	0.502118	1.69915	1.05878	0.114262	O14773	TPP1
sp|O14818|PSA7_HUMAN	9.45832	1.14243	3.07e-11	0.952637	1.60165	0.554426	O14818	PSA7
sp|O14828|SCAM3_HUMAN	2.89885	1.01219	0.00591215	-1.77505	1.41906	0.21628	O14828	SCAM3
sp|O14979|HNRDL_HUMAN	4.53412	1.23352	0.000539446	-0.365111	1.72936	0.83357	O14979	HNRDL
sp|O15020|SPTN2_HUMAN	3.13913	0.950448	0.00168669	-1.40141	1.3325	0.297529	O15020	SPTN2
sp|O15075|DCLK1_HUMAN	7.35323	1.31238	6.98e-07	0.625899	1.83992	0.735018	O15075	DCLK1
sp|O15126|SCAM1_HUMAN	1.93945	0.809379	0.0199932	-0.960934	1.13472	0.400752	O15126	SCAM1
sp|O15144|ARPC2_HUMAN	3.18744	1.12283	0.00633338	1.224	1.57417	0.440163	O15144	ARPC2
sp|O15145|ARPC3_HUMAN	3.30444	1.1669	0.00645434	1.30827	1.63596	0.427325	O15145	ARPC3
sp|O15173|PGRC2_HUMAN	1.78397	0.781115	0.0262636	-0.514948	1.0951	0.64005	O15173	PGRC2
sp|O15240|VGF_HUMAN	11.9002	1.17109	3.13e-14	-3.12859	1.64184	0.0619416	O15240	VGF
sp|O15347|HMGB3_HUMAN	3.73523	1.04807	0.000764285	-1.47554	1.46936	0.319676	O15347	HMGB3
sp|O15400|STX7_HUMAN	4.75263	1.20566	0.00023051	-0.319414	1.69029	0.850812	O15400	STX7
sp|O15498|YKT6_HUMAN	1.42324	0.78415	0.074976	-0.0525077	1.09935	0.962079	O15498	YKT6
sp|O15511|ARPC5_HUMAN	2.76426	0.94038	0.0047984	-0.987867	1.31838	0.456868	O15511	ARPC5
sp|O15540|FABP7_HUMAN	4.85468	1.30771	0.000480726	1.47062	1.83336	0.425921	O15540	FABP7
sp|O43143|DHX15_HUMAN	1.86172	0.893797	0.0419198	0.290122	1.25308	0.817764	O43143	DHX15
sp|O43169|CYB5B_HUMAN	4.59622	1.07821	7.98e-05	-3.13481	1.51161	0.0427913	O43169	CYB5B
sp|O43175|SERA_HUMAN	7.43782	1.31019	5.32e-07	1.72776	1.83685	0.351018	O43175	SERA
sp|O43237|DC1L2_HUMAN	4.1755	1.12826	0.000498495	-0.992766	1.58178	0.532846	O43237	DC1L2
sp|O43242|PSMD3_HUMAN	4.67072	1.11716	0.000105011	-1.97822	1.56622	0.211899	O43242	PSMD3
sp|O43295|SRGP3_HUMAN	1.24482	0.768513	0.111001	0.482169	1.07743	0.65626	O43295	SRGP3
sp|O43301|HS12A_HUMAN	2.13944	0.888167	0.0193806	-0.0376074	1.24518	0.976015	O43301	HS12A
sp|O43390|HNRPR_HUMAN	5.56222	1.23101	3.35e-05	-2.28949	1.72584	0.190125	O43390	HNRPR
sp|O43396|TXNL1_HUMAN	3.3038	1.08332	0.00351992	-0.189985	1.51879	0.900908	O43396	TXNL1
sp|O43399|TPD54_HUMAN	1.80911	0.83096	0.0337794	-0.131411	1.16498	0.910599	O43399	TPD54
sp|O43602|DCX_HUMAN	7.75039	1.34293	3.76e-07	0.800028	1.88274	0.672547	O43602	DCX
sp|O43681|ASNA_HUMAN	0.977783	0.767191	0.207846	0.773961	1.07558	0.474832	O43681	ASNA
sp|O43707|ACTN4_HUMAN	9.89898	1.42346	4.48e-09	3.10495	1.99564	0.125476	O43707	ACTN4
sp|O43765|SGTA_HUMAN	2.78142	0.981595	0.00642356	-0.557788	1.37617	0.686814	O43765	SGTA
sp|O43768|ENSA_HUMAN	2.25614	0.939986	0.019799	-0.0067478	1.31783	0.995933	O43768	ENSA
sp|O43776|SYNC_HUMAN	1.90064	0.890361	0.0372585	-0.0770722	1.24826	0.950991	O43776	SYNC
sp|O43790|KRT86_HUMAN|CON__O43790|CON__Q14533|sp|Q14533|KRT81_HUMAN	3.27264	1.02828	0.00240152	-0.185034	1.44162	0.898339	O43790|KRT86_HUMAN|CON__O43790|CON__Q14533|sp|Q14533	KRT86_HUMAN|CON__O43790|CON__Q14533|sp|Q14533|KRT81
sp|O43809|CPSF5_HUMAN	1.89645	0.75963	0.0155662	-1.04486	1.06498	0.330837	O43809	CPSF5
sp|O43837|IDH3B_HUMAN	1.39074	0.754617	0.0707235	-0.0901525	1.05795	0.9324	O43837	IDH3B
sp|O43852|CALU_HUMAN	3.65144	1.12395	0.00197889	0.289061	1.57574	0.855124	O43852	CALU
sp|O60218|AK1BA_HUMAN	3.38208	0.941867	0.000703169	-2.40222	1.32047	0.0743228	O60218	AK1BA
sp|O60256|KPRB_HUMAN	1.32476	0.837174	0.119288	0.859008	1.17369	0.467346	O60256	KPRB
sp|O60282|KIF5C_HUMAN	5.87106	1.29519	3.18e-05	0.480116	1.81581	0.792453	O60282	KIF5C
sp|O60313|OPA1_HUMAN	4.01515	0.968668	0.000118314	-2.62321	1.35804	0.0585659	O60313	OPA1
sp|O60493|SNX3_HUMAN	1.86709	0.981839	0.0624631	1.27099	1.37651	0.359862	O60493	SNX3
sp|O60502|OGA_HUMAN	1.77445	0.742323	0.0202816	-0.87442	1.04071	0.404427	O60502	OGA
sp|O60506|HNRPQ_HUMAN	6.5337	1.33049	8.5e-06	-1.24917	1.86531	0.50586	O60506	HNRPQ
sp|O60641|AP180_HUMAN	3.77264	1.10983	0.0012636	-0.951807	1.55595	0.543244	O60641	AP180
sp|O60664|PLIN3_HUMAN	0.935856	0.733346	0.207267	0.738409	1.02813	0.475669	O60664	PLIN3
sp|O60701|UGDH_HUMAN	2.88062	0.917077	0.00270886	-1.55819	1.28571	0.23072	O60701	UGDH
sp|O60716|CTND1_HUMAN	3.00012	0.933487	0.00219211	-1.20736	1.30872	0.36027	O60716	CTND1
sp|O60749|SNX2_HUMAN	2.67294	1.03637	0.0126094	0.800234	1.45297	0.584029	O60749	SNX2
sp|O60763|USO1_HUMAN	3.22279	1.02914	0.00278474	-0.61438	1.44283	0.671903	O60763	USO1
sp|O60884|DNJA2_HUMAN	1.87071	0.887118	0.039534	-0.019769	1.24371	0.987376	O60884	DNJA2
sp|O60925|PFD1_HUMAN	2.27167	1.05319	0.0353974	1.7448	1.47654	0.242417	O60925	PFD1
sp|O75044|SRGP2_HUMAN	0.866444	0.768064	0.264179	1.25972	1.0768	0.247097	O75044	SRGP2
sp|O75061|AUXI_HUMAN	1.86875	0.934564	0.0504935	0.460028	1.31023	0.726851	O75061	AUXI
sp|O75083|WDR1_HUMAN	8.94956	1.46858	1.13e-07	1.34539	2.05891	0.516188	O75083	WDR1
sp|O75122|CLAP2_HUMAN	3.09511	1.00451	0.00321738	-0.78729	1.40829	0.578403	O75122	CLAP2
sp|O75131|CPNE3_HUMAN	1.8415	0.819077	0.0285874	-0.483785	1.14832	0.67518	O75131	CPNE3
sp|O75145|LIPA3_HUMAN	1.27407	0.73048	0.0867186	0.0502959	1.02411	0.961008	O75145	LIPA3
sp|O75223|GGCT_HUMAN	11.1358	1.04488	5.43e-15	1.23797	1.46488	0.401716	O75223	GGCT
sp|O75347|TBCA_HUMAN	6.2656	1.31784	1.47e-05	0.894166	1.84757	0.630329	O75347	TBCA
sp|O75367|H2AY_HUMAN	6.82862	1.40569	1.03e-05	-0.345466	1.97074	0.86149	O75367	H2AY
sp|O75368|SH3L1_HUMAN	0.938763	0.86075	0.280189	1.77171	1.20674	0.147754	O75368	SH3L1
sp|O75369|FLNB_HUMAN	4.26416	1.1519	0.000496902	-0.752888	1.61492	0.642909	O75369	FLNB
sp|O75390|CISY_HUMAN	6.89677	1.429	1.15e-05	1.90196	2.00342	0.346592	O75390	CISY
sp|O75396|SC22B_HUMAN	4.222	1.11553	0.00038218	-1.15348	1.56394	0.463925	O75396	SC22B
sp|O75475|PSIP1_HUMAN	5.42793	1.22481	4.51e-05	-1.74762	1.71715	0.313257	O75475	PSIP1
sp|O75489|NDUS3_HUMAN	2.32688	0.753096	0.00313987	-1.86226	1.05582	0.0833174	O75489	NDUS3
sp|O75494|SRS10_HUMAN	2.36287	0.765427	0.00316471	-1.88998	1.07311	0.0837585	O75494	SRS10
sp|O75531|BAF_HUMAN	3.11716	0.938016	0.0015876	-2.16586	1.31507	0.105269	O75531	BAF
sp|O75533|SF3B1_HUMAN	2.70512	0.791892	0.00120132	-2.19732	1.11021	0.0528087	O75533	SF3B1
sp|O75569|PRKRA_HUMAN	2.31877	0.879835	0.0108957	-0.916203	1.2335	0.460784	O75569	PRKRA
sp|O75608|LYPA1_HUMAN	1.32691	0.933396	0.160789	2.15984	1.30859	0.104539	O75608	LYPA1
sp|O75643|U520_HUMAN	2.31948	0.810784	0.00596344	-1.41853	1.13669	0.21734	O75643	U520
sp|O75663|TIPRL_HUMAN	1.0256	0.828367	0.220937	1.1681	1.16134	0.318911	O75663	TIPRL
sp|O75688|PPM1B_HUMAN	1.32077	0.785608	0.0983948	0.410235	1.1014	0.710976	O75688	PPM1B
sp|O75746|CMC1_HUMAN	2.16437	0.905556	0.0202966	0.0018393	1.26956	0.998849	O75746	CMC1
sp|O75781|PALM_HUMAN	6.68651	1.27117	2.43e-06	-0.859544	1.78214	0.6315	O75781	PALM
sp|O75821|EIF3G_HUMAN	2.4054	0.893865	0.00941701	-1.01666	1.25317	0.420709	O75821	EIF3G
sp|O75822|EIF3J_HUMAN	3.71385	1.07743	0.0010938	-1.00427	1.51052	0.508923	O75822	EIF3J
sp|O75874|IDHC_HUMAN	11.0814	1.42524	2.03e-10	0.479236	1.99815	0.811346	O75874	IDHC
sp|O75891|AL1L1_HUMAN	0.980277	0.862993	0.260922	1.69678	1.20989	0.166407	O75891	AL1L1
sp|O75914|PAK3_HUMAN	3.11892	1.03191	0.00380231	-0.41999	1.44671	0.772673	O75914	PAK3
sp|O75915|PRAF3_HUMAN	2.43872	0.95944	0.0138755	-0.546868	1.34511	0.685908	O75915	PRAF3
sp|O75935|DCTN3_HUMAN	2.19212	0.825268	0.010319	-0.884553	1.157	0.447824	O75935	DCTN3
sp|O75947|ATP5H_HUMAN	4.50683	1.2335	0.000578035	-0.307371	1.72932	0.85958	O75947	ATP5H
sp|O75955|FLOT1_HUMAN	1.73783	0.903842	0.0597008	0.856729	1.26716	0.501809	O75955	FLOT1
sp|O76070|SYUG_HUMAN	7.38813	1.32925	8.23e-07	-0.778392	1.86356	0.6778	O76070	SYUG
sp|O94760|DDAH1_HUMAN	3.87744	1.26822	0.00344379	3.30885	1.77801	0.0680951	O94760	DDAH1
sp|O94811|TPPP_HUMAN	0.86132	0.78091	0.274843	1.32958	1.09481	0.229768	O94811	TPPP
sp|O94826|TOM70_HUMAN	4.10158	1.07626	0.000351507	-1.45656	1.50888	0.33861	O94826	TOM70
sp|O94875|SRBS2_HUMAN	1.97736	0.857827	0.0249604	-0.605107	1.20265	0.616871	O94875	SRBS2
sp|O94903|PLPHP_HUMAN	1.77046	0.726541	0.0180801	-0.916019	1.01859	0.372412	O94903	PLPHP
sp|O94905|ERLN2_HUMAN	2.77714	0.943917	0.00476345	-0.991154	1.32334	0.457062	O94905	ERLN2
sp|O94967|WDR47_HUMAN	1.35318	0.826691	0.107368	0.496001	1.159	0.670353	O94967	WDR47
sp|O94973|AP2A2_HUMAN	2.29426	0.931641	0.0169535	-0.397378	1.30613	0.762093	O94973	AP2A2
sp|O94979|SC31A_HUMAN	1.76669	0.788676	0.0291465	-0.455015	1.1057	0.682292	O94979	SC31A
sp|O95202|LETM1_HUMAN	4.08275	1.06562	0.000329298	-1.48509	1.49396	0.324547	O95202	LETM1
sp|O95292|VAPB_HUMAN	3.29881	1.08789	0.00369787	-0.156568	1.52519	0.91861	O95292	VAPB
sp|O95336|6PGL_HUMAN	1.50619	1.04066	0.153477	2.35741	1.45897	0.111859	O95336	6PGL
sp|O95373|IPO7_HUMAN	1.88288	0.837721	0.0286303	-0.498362	1.17446	0.672978	O95373	IPO7
sp|O95433|AHSA1_HUMAN	2.53072	1.04181	0.0184285	-0.0661656	1.46058	0.964032	O95433	AHSA1
sp|O95573|ACSL3_HUMAN	2.48918	0.814434	0.00345409	-1.96588	1.14181	0.0907399	O95573	ACSL3
sp|O95670|VATG2_HUMAN	1.51565	0.878983	0.0902654	0.381094	1.23231	0.758298	O95670	VATG2
sp|O95747|OXSR1_HUMAN	1.37796	0.745909	0.0700774	-0.100511	1.04574	0.923779	O95747	OXSR1
sp|O95757|HS74L_HUMAN	1.37661	0.811258	0.0953728	0.395315	1.13736	0.729488	O95757	HS74L
sp|O95782|AP2A1_HUMAN	4.70675	1.26556	0.000470606	-1.17103	1.77428	0.512006	O95782	AP2A1
sp|O95831|AIFM1_HUMAN	2.89861	0.945084	0.00335028	-1.47076	1.32498	0.271817	O95831	AIFM1
sp|O95865|DDAH2_HUMAN	4.65778	1.195	0.000265995	-0.197657	1.67535	0.906514	O95865	DDAH2
sp|O95989|NUDT3_HUMAN	1.34491	0.757521	0.0813637	0.0100418	1.06202	0.99249	O95989	NUDT3
sp|P00167|CYB5_HUMAN	3.30563	1.02766	0.00217435	-1.05705	1.44075	0.46626	P00167	CYB5
sp|P00338|LDHA_HUMAN	10.611	1.24116	1.12e-11	-0.696557	1.74007	0.690484	P00338	LDHA
sp|P00367|DHE3_HUMAN|sp|P49448|DHE4_HUMAN	6.57954	1.26971	3.23e-06	3.04867	1.78009	0.0924099	P00367|DHE3_HUMAN|sp|P49448	DHE3_HUMAN|sp|P49448|DHE4
sp|P00387|NB5R3_HUMAN	3.37439	1.05357	0.00226413	-1.05249	1.47707	0.479135	P00387	NB5R3
sp|P00441|SODC_HUMAN	2.425	0.906963	0.00985537	-1.00949	1.27153	0.430658	P00441	SODC
sp|P00505|AATM_HUMAN	6.24329	1.27007	8.36e-06	3.29352	1.7806	0.0697373	P00505	AATM
sp|P00558|PGK1_HUMAN	13.9279	0.90398	1.32e-21	-1.02457	1.26735	0.422324	P00558	PGK1
sp|P00568|KAD1_HUMAN	7.79677	1.33195	2.77e-07	-0.514464	1.86735	0.783961	P00568	KAD1
sp|P00918|CAH2_HUMAN	1.35709	0.861394	0.120885	0.901423	1.20765	0.458587	P00918	CAH2
sp|P01036|CYTS_HUMAN	5.15436	1.35184	0.000349377	1.68291	1.89523	0.378422	P01036	CYTS
sp|P01040|CYTA_HUMAN	15.0008	0.589338	4.14e-32	-0.0727171	0.826234	0.930188	P01040	CYTA
sp|P01112|RASH_HUMAN	2.413	0.888227	0.00879845	-1.05578	1.24527	0.400204	P01112	RASH
sp|P01308|INS_HUMAN|sp|F8WCM5|INSR2_HUMAN	7.31557	1.74279	9.93e-05	3.32966	2.44333	0.178514	P01308|INS_HUMAN|sp|F8WCM5	INS_HUMAN|sp|F8WCM5|INSR2
sp|P01591|IGJ_HUMAN	3.63067	1.12449	0.00209886	-0.291005	1.5765	0.85423	P01591	IGJ
sp|P01833|PIGR_HUMAN	3.87285	1.23637	0.00277733	2.11113	1.73335	0.228442	P01833	PIGR
sp|P01834|IGKC_HUMAN	4.36786	1.27991	0.0012137	1.43726	1.7944	0.426595	P01834	IGKC
sp|P01857|IGHG1_HUMAN	6.81392	1.42052	1.27e-05	1.35067	1.99152	0.500483	P01857	IGHG1
sp|P01876|IGHA1_HUMAN	10.2681	1.08414	3.77e-13	0.841415	1.51993	0.582103	P01876	IGHA1
sp|P02452|CO1A1_HUMAN	4.51366	1.17398	0.000315462	-1.10761	1.64589	0.503792	P02452	CO1A1
sp|P02533|K1C14_HUMAN|CON__P02533	18.7624	0.361793	2.17e-48	0.188592	0.507222	0.711461	P02533|K1C14_HUMAN	K1C14
sp|P02538|K2C6A_HUMAN|CON__P02538	12.6768	1.15592	1.84e-15	0.296567	1.62056	0.855469	P02538|K2C6A_HUMAN	K2C6A
sp|P02545|LMNA_HUMAN	12.061	0.952676	6.22e-18	-0.204206	1.33562	0.879043	P02545	LMNA
sp|P02649|APOE_HUMAN	3.93815	1.32491	0.00437774	4.19674	1.85749	0.0278443	P02649	APOE
sp|P02652|APOA2_HUMAN	4.16355	1.20326	0.00105051	-1.20729	1.68693	0.47722	P02652	APOA2
sp|P02656|APOC3_HUMAN	15.2344	1.26695	5.05e-17	-3.26354	1.77622	0.0715631	P02656	APOC3
sp|P02751|FINC_HUMAN	3.15249	0.930188	0.00130299	-1.32061	1.30409	0.315656	P02751	FINC
sp|P02768|ALBU_HUMAN|CON__P02768|1	12.5289	0.89589	9.34e-20	0.890667	1.25601	0.481243	P02768|ALBU_HUMAN|CON__P02768	ALBU
sp|P02786|TFR1_HUMAN	3.85021	1.27738	0.00389264	-0.131385	1.79084	0.941782	P02786	TFR1
sp|P02787|TRFE_HUMAN	14.4681	0.8699	4.07e-23	-1.74355	1.21957	0.158475	P02787	TRFE
sp|P02788|TRFL_HUMAN	9.07143	1.33641	8.39e-09	0.516797	1.8736	0.783712	P02788	TRFL
sp|P02790|HEMO_HUMAN	10.0891	1.33702	4.81e-10	-0.782689	1.87446	0.677899	P02790	HEMO
sp|P02810|PRPC_HUMAN	8.63878	1.44547	1.76e-07	0.196047	2.0265	0.923283	P02810	PRPC
sp|P02812|PRB2_HUMAN	2.85015	1.00464	0.00636411	-0.86847	1.40847	0.540041	P02812	PRB2
sp|P02814|SMR3B_HUMAN	3.78703	1.30935	0.00546867	0.539974	1.83567	0.769745	P02814	SMR3B
sp|P04040|CATA_HUMAN	10.8835	1.12296	1.69e-13	0.508389	1.57435	0.74798	P04040	CATA
sp|P04075|ALDOA_HUMAN	14.4791	0.429783	2.1e-38	0.263399	0.602542	0.663717	P04075	ALDOA
sp|P04080|CYTB_HUMAN	2.91633	1.17879	0.0164753	1.1401	1.65262	0.493174	P04080	CYTB
sp|P04083|ANXA1_HUMAN	9.57622	1.24665	2.89e-10	0.443814	1.74776	0.800494	P04083	ANXA1
sp|P04181|OAT_HUMAN	1.22971	0.780335	0.12079	0.553574	1.09401	0.614874	P04181	OAT
sp|P04259|K2C6B_HUMAN	2.88143	1.26098	0.0261888	1.68396	1.76786	0.344991	P04259	K2C6B
sp|P04264|K2C1_HUMAN	19.6852	0.366366	3.21e-49	0.301685	0.513634	0.559369	P04264	K2C1
sp|P04350|TBB4A_HUMAN	9.61722	1.39675	5.81e-09	-0.920308	1.95821	0.640231	P04350	TBB4A
sp|P04406|G3P_HUMAN	16.862	0.137974	1.14e-68	0.0826093	0.193435	0.670999	P04406	G3P
sp|P04632|CPNS1_HUMAN	1.87258	0.974775	0.0599158	0.927321	1.36661	0.500263	P04632	CPNS1
sp|P04745|AMY1_HUMAN|sp|P19961|AMY2B_HUMAN|sp|P04746|AMYP_HUMAN	7.00049	1.34609	3.02e-06	-0.917557	1.88717	0.628752	P04745|AMY1_HUMAN|sp|P19961|AMY2B_HUMAN|sp|P04746	AMY1_HUMAN|sp|P19961|AMY2B_HUMAN|sp|P04746|AMYP
sp|P04792|HSPB1_HUMAN	10.349	1.23686	2.21e-11	0.658806	1.73404	0.705464	P04792	HSPB1
sp|P04843|RPN1_HUMAN	5.6367	1.21571	2.22e-05	-2.81748	1.70438	0.104013	P04843	RPN1
sp|P04844|RPN2_HUMAN	3.93727	1.06188	0.000487625	-2.05253	1.48872	0.173561	P04844	RPN2
sp|P04899|GNAI2_HUMAN	3.46056	1.17264	0.00464622	0.353181	1.64401	0.830695	P04899	GNAI2
sp|P05023|AT1A1_HUMAN	4.38701	1.26004	0.000984134	0.833126	1.76654	0.639067	P05023	AT1A1
sp|P05026|AT1B1_HUMAN	5.08137	1.34691	0.000397218	1.35291	1.88833	0.476741	P05026	AT1B1
sp|P05067|A4_HUMAN	4.42141	1.14528	0.00029985	-1.64367	1.60565	0.310467	P05067	A4
sp|P05089|ARGI1_HUMAN	12.3733	1.04773	1.04e-16	-0.0442337	1.46888	0.976085	P05089	ARGI1
sp|P05090|APOD_HUMAN	5.79363	1.28972	3.66e-05	2.12576	1.80815	0.244797	P05090	APOD
sp|P05091|ALDH2_HUMAN	3.88913	1.21205	0.00222551	1.13144	1.69926	0.508295	P05091	ALDH2
sp|P05109|S10A8_HUMAN	13.2719	0.980949	3.86e-19	-0.122908	1.37526	0.929112	P05109	S10A8
sp|P05141|ADT2_HUMAN	7.12239	1.33145	1.76e-06	1.97888	1.86664	0.293721	P05141	ADT2
sp|P05164|PERM_HUMAN	2.60719	1.02654	0.0139478	-0.582253	1.43918	0.68736	P05164	PERM
sp|P05198|IF2A_HUMAN	3.84903	1.04443	0.00052351	-1.97086	1.46426	0.183833	P05198	IF2A
sp|P05387|RLA2_HUMAN	7.85082	1.32725	2.21e-07	2.57661	1.86077	0.171736	P05387	RLA2
sp|P05388|RLA0_HUMAN|sp|Q8NHW5|RLA0L_HUMAN	6.8855	1.28848	1.8e-06	-2.18708	1.80642	0.231176	P05388|RLA0_HUMAN|sp|Q8NHW5	RLA0_HUMAN|sp|Q8NHW5|RLA0L
sp|P05455|LA_HUMAN	2.91193	1.0839	0.00952909	0.270195	1.5196	0.859528	P05455	LA
sp|P05556|ITB1_HUMAN	1.97519	0.8935	0.0312393	-0.201866	1.25266	0.872566	P05556	ITB1
sp|P05783|K1C18_HUMAN	6.9297	1.44766	1.32e-05	-2.77739	2.02957	0.176732	P05783	K1C18
sp|P05787|K2C8_HUMAN|CON__P05787	7.83221	1.3787	5.24e-07	-0.907069	1.93289	0.640723	P05787|K2C8_HUMAN	K2C8
sp|P05937|CALB1_HUMAN	1.48319	0.916795	0.111427	0.882543	1.28532	0.495198	P05937	CALB1
sp|P06454|PTMA_HUMAN	6.853	1.40555	9.63e-06	0.579099	1.97054	0.769957	P06454	PTMA
sp|P06576|ATPB_HUMAN	12.3012	1.17062	9.17e-15	-0.251084	1.64118	0.878966	P06576	ATPB
sp|P06702|S10A9_HUMAN	15.2515	0.745036	2.14e-27	-0.562543	1.04452	0.592359	P06702	S10A9
sp|P06703|S10A6_HUMAN	2.98997	1.09162	0.00828983	-0.136324	1.53042	0.929345	P06703	S10A6
sp|P06733|ENOA_HUMAN	15.4255	0.262285	2.42e-51	0.0640982	0.367715	0.862258	P06733	ENOA
sp|P06744|G6PI_HUMAN	7.80852	1.31603	2.06e-07	1.43907	1.84503	0.438752	P06744	G6PI
sp|P06748|NPM_HUMAN	10.0199	1.2203	3.96e-11	0.971686	1.71082	0.572369	P06748	NPM
sp|P06753|TPM3_HUMAN	8.5501	1.31521	2.47e-08	-0.537625	1.84389	0.771711	P06753	TPM3
sp|P06850|CRF_HUMAN	2.08971	1.04122	0.0496757	0.805112	1.45975	0.583497	P06850	CRF
sp|P07093|GDN_HUMAN	1.89577	1.0322	0.0716715	1.78401	1.44712	0.222893	P07093	GDN
sp|P07108|ACBP_HUMAN	1.9013	1.14854	0.103538	3.96593	1.61022	0.0169377	P07108	ACBP
sp|P07196|NFL_HUMAN	10.9121	1.23914	4.32e-12	0.177601	1.73724	0.918945	P07196	NFL
sp|P07197|NFM_HUMAN	13.3264	0.998686	6.93e-19	-0.329567	1.40013	0.814785	P07197	NFM
sp|P07237|PDIA1_HUMAN	7.06127	1.42127	6.93e-06	2.04443	1.99258	0.309374	P07237	PDIA1
sp|P07305|H10_HUMAN	5.59839	1.17399	1.4e-05	-3.26054	1.6459	0.0525993	P07305	H10
sp|P07339|CATD_HUMAN	12.0641	0.847131	4.26e-20	1.595	1.18765	0.184792	P07339	CATD
sp|P07355|ANXA2_HUMAN|sp|A6NMY6|AXA2L_HUMAN	14.5277	0.426813	1.22e-38	0.214387	0.598378	0.721505	P07355|ANXA2_HUMAN|sp|A6NMY6	ANXA2_HUMAN|sp|A6NMY6|AXA2L
sp|P07384|CAN1_HUMAN	4.65332	1.2469	0.000451927	1.80181	1.74811	0.307185	P07384	CAN1
sp|P07437|TBB5_HUMAN	12.6035	1.31283	2.36e-13	-0.277906	1.84055	0.880536	P07437	TBB5
sp|P07476|INVO_HUMAN	2.52431	0.848901	0.00436258	-1.19992	1.19013	0.317764	P07476	INVO
sp|P07686|HEXB_HUMAN	1.02378	1.05538	0.336263	3.88248	1.47961	0.0112263	P07686	HEXB
sp|P07737|PROF1_HUMAN	7.24807	1.38349	2.63e-06	1.17975	1.93961	0.54553	P07737	PROF1
sp|P07814|SYEP_HUMAN	4.0351	1.07379	0.000416344	-1.08176	1.50542	0.475444	P07814	SYEP
sp|P07858|CATB_HUMAN	4.95693	1.34298	0.000514205	2.04306	1.88282	0.282608	P07858	CATB
sp|P07900|HS90A_HUMAN	14.4601	0.58416	1.7e-31	0.761195	0.818974	0.356717	P07900	HS90A
sp|P07910|HNRPC_HUMAN	12.1327	1.35521	2.52e-12	-1.79558	1.89996	0.348762	P07910	HNRPC
sp|P07954|FUMH_HUMAN	4.09119	1.24753	0.00180764	-0.101879	1.749	0.953761	P07954	FUMH
sp|P08123|CO1A2_HUMAN	1.83719	0.850403	0.0351168	-0.173342	1.19224	0.884933	P08123	CO1A2
sp|P08133|ANXA6_HUMAN	5.25188	1.2764	0.000130875	2.12441	1.78948	0.240265	P08133	ANXA6
sp|P08195|4F2_HUMAN	5.37434	1.13087	1.49e-05	-3.14407	1.58544	0.05236	P08195	4F2
sp|P08237|PFKAM_HUMAN	5.64648	1.27085	4.33e-05	0.745321	1.78169	0.67734	P08237	PFKAM
sp|P08238|HS90B_HUMAN	12.6343	0.994414	5.37e-18	0.0315094	1.39414	0.98205	P08238	HS90B
sp|P08559|ODPA_HUMAN	3.2864	1.01501	0.0020437	-1.0833	1.42302	0.449745	P08559	ODPA
sp|P08621|RU17_HUMAN	5.12902	1.08986	1.75e-05	-2.9078	1.52796	0.0622712	P08621	RU17
sp|P08670|VIME_HUMAN	17.2787	0.24366	9.38e-56	0.301816	0.341603	0.380796	P08670	VIME
sp|P08729|K2C7_HUMAN|CON__Q3KNV1|CON__P08729	3.26714	1.05268	0.0030173	-1.73824	1.47582	0.243945	P08729|K2C7_HUMAN|CON__Q3KNV1	K2C7
sp|P08758|ANXA5_HUMAN	9.13516	1.33696	7.09e-09	1.18636	1.87438	0.529401	P08758	ANXA5
sp|P08779|K1C16_HUMAN|CON__P08779	13.7489	0.928809	7.82e-21	-0.19109	1.30216	0.883867	P08779|K1C16_HUMAN	K1C16
sp|P08865|RSSA_HUMAN	10.3085	1.47185	3.72e-09	-0.61782	2.06348	0.765759	P08865	RSSA
sp|P09012|SNRPA_HUMAN	2.2591	0.830634	0.00872669	-0.990562	1.16452	0.398671	P09012	SNRPA
sp|P09104|ENOG_HUMAN	10.9443	1.23474	3.49e-12	0.21766	1.73106	0.900398	P09104	ENOG
sp|P09211|GSTP1_HUMAN	6.97731	1.45794	1.32e-05	0.376948	2.04399	0.854364	P09211	GSTP1
sp|P09417|DHPR_HUMAN	2.77738	1.1073	0.0151125	1.64966	1.5524	0.292584	P09417	DHPR
sp|P09429|HMGB1_HUMAN|sp|B2RPK0|HGB1A_HUMAN	5.97346	1.31655	3.14e-05	-0.685875	1.84576	0.711623	P09429|HMGB1_HUMAN|sp|B2RPK0	HMGB1_HUMAN|sp|B2RPK0|HGB1A
sp|P09455|RET1_HUMAN	4.25721	1.22232	0.000980331	1.154	1.71365	0.503504	P09455	RET1
sp|P09471|GNAO_HUMAN	9.94528	1.28754	2.46e-10	0.522676	1.80509	0.773244	P09471	GNAO
sp|P09493|TPM1_HUMAN	4.10139	1.26523	0.00202082	1.0225	1.77381	0.566669	P09493	TPM1
sp|P09496|CLCA_HUMAN	5.23388	1.2569	0.000111046	0.654012	1.76214	0.711954	P09496	CLCA
sp|P09497|CLCB_HUMAN	3.28882	1.10985	0.00449037	0.293755	1.55598	0.850951	P09497	CLCB
sp|P09525|ANXA4_HUMAN	1.8766	0.975763	0.0596366	1.20118	1.36799	0.383729	P09525	ANXA4
sp|P09543|CN37_HUMAN	2.80827	1.09641	0.0131997	0.880225	1.53713	0.569222	P09543	CN37
sp|P09622|DLDH_HUMAN	4.70656	1.247	0.000395086	1.6666	1.74826	0.344612	P09622	DLDH
sp|P09651|ROA1_HUMAN	12.6565	1.07378	1.12e-16	-1.19074	1.5054	0.432353	P09651	ROA1
sp|P09661|RU2A_HUMAN	1.88671	0.761423	0.0163162	-1.01984	1.06749	0.343576	P09661	RU2A
sp|P09668|CATH_HUMAN	1.37646	0.939957	0.148781	1.78014	1.31779	0.182274	P09668	CATH
sp|P09874|PARP1_HUMAN	4.54976	1.03923	5.41e-05	-2.45867	1.45698	0.097168	P09874	PARP1
sp|P09936|UCHL1_HUMAN	13.2505	1.00692	1.24e-18	-0.890926	1.41167	0.530579	P09936	UCHL1
sp|P09972|ALDOC_HUMAN	9.2708	1.26492	1.09e-09	0.603137	1.77338	0.735073	P09972	ALDOC
sp|P0CG35|TB15B_HUMAN|sp|P0CG34|TB15A_HUMAN	3.44616	1.20957	0.00615765	0.948616	1.69579	0.578163	P0CG35|TB15B_HUMAN|sp|P0CG34	TB15B_HUMAN|sp|P0CG34|TB15A
sp|P0DMV9|HS71B_HUMAN|sp|P0DMV8|HS71A_HUMAN	9.31863	1.22765	4.07e-10	-0.155088	1.72113	0.928529	P0DMV9|HS71B_HUMAN|sp|P0DMV8	HS71B_HUMAN|sp|P0DMV8|HS71A
sp|P0DOY3|IGLC3_HUMAN|sp|P0DOY2|IGLC2_HUMAN|sp|P0CF74|IGLC6_HUMAN|sp|A0M8Q6|IGLC7_HUMAN	2.13947	0.986397	0.0344255	-0.142704	1.3829	0.918186	P0DOY3|IGLC3_HUMAN|sp|P0DOY2|IGLC2_HUMAN|sp|P0CF74|IGLC6_HUMAN|sp|A0M8Q6	IGLC3_HUMAN|sp|P0DOY2|IGLC2_HUMAN|sp|P0CF74|IGLC6_HUMAN|sp|A0M8Q6|IGLC7
sp|P0DP25|CALM3_HUMAN|sp|P0DP24|CALM2_HUMAN|sp|P0DP23|CALM1_HUMAN	15.5858	0.201322	7.88e-58	0.331266	0.282248	0.245584	P0DP25|CALM3_HUMAN|sp|P0DP24|CALM2_HUMAN|sp|P0DP23	CALM3_HUMAN|sp|P0DP24|CALM2_HUMAN|sp|P0DP23|CALM1
sp|P0DPI2|GAL3A_HUMAN|sp|A0A0B4J2D5|GAL3B_HUMAN	1.85957	0.832753	0.0296352	-0.478133	1.16749	0.683735	P0DPI2|GAL3A_HUMAN|sp|A0A0B4J2D5	GAL3A_HUMAN|sp|A0A0B4J2D5|GAL3B
sp|P10155|RO60_HUMAN	1.8311	0.882028	0.0425804	0.0340165	1.23658	0.978154	P10155	RO60
sp|P10412|H14_HUMAN	13.9751	1.09345	4.2e-18	-1.87405	1.53298	0.226738	P10412	H14
sp|P10515|ODP2_HUMAN	5.34247	1.20747	4.62e-05	-2.02116	1.69284	0.237622	P10515	ODP2
sp|P10599|THIO_HUMAN	11.7122	0.988551	9.12e-17	2.40695	1.38592	0.0880347	P10599	THIO
sp|P10606|COX5B_HUMAN	3.79141	1.16271	0.00190976	0.280035	1.63009	0.864232	P10606	COX5B
sp|P10619|PPGB_HUMAN	0.937116	0.865065	0.283406	1.79565	1.21279	0.144422	P10619	PPGB
sp|P10636|TAU_HUMAN	12.8374	1.05902	3.65e-17	-0.728211	1.48472	0.625752	P10636	TAU
sp|P10809|CH60_HUMAN	12.1111	1.13869	5.85e-15	0.915178	1.5964	0.568795	P10809	CH60
sp|P10909|CLUS_HUMAN	6.82949	1.35816	5.6e-06	1.11857	1.9041	0.559305	P10909	CLUS
sp|P11021|BIP_HUMAN	14.0748	0.559075	7.24e-32	-0.0696869	0.783805	0.929478	P11021	BIP
sp|P11137|MTAP2_HUMAN	12.4931	0.812279	1.42e-21	0.147086	1.13879	0.897702	P11137	MTAP2
sp|P11142|HSP7C_HUMAN	15.3257	0.175291	1.03e-60	-0.0338536	0.245753	0.890937	P11142	HSP7C
sp|P11177|ODPB_HUMAN	3.86405	1.05215	0.000544894	-1.95934	1.47507	0.189566	P11177	ODPB
sp|P11216|PYGB_HUMAN	4.65042	1.23608	0.000410542	2.52209	1.73295	0.15125	P11216	PYGB
sp|P11233|RALA_HUMAN	3.22171	1.01142	0.00238273	-0.981685	1.41799	0.491656	P11233	RALA
sp|P11310|ACADM_HUMAN	0.87246	0.797377	0.278652	1.37097	1.1179	0.225281	P11310	ACADM
sp|P11387|TOP1_HUMAN	2.19511	0.817702	0.00958072	-0.92367	1.14639	0.423875	P11387	TOP1
sp|P11413|G6PD_HUMAN	3.73294	1.1387	0.00181405	-0.0995315	1.59643	0.950513	P11413	G6PD
sp|P11498|PYC_HUMAN	2.10581	1.00514	0.040785	0.00544116	1.40917	0.996933	P11498	PYC
sp|P11532|DMD_HUMAN	7.39926	1.5973	2.26e-05	-2.10182	2.23937	0.352051	P11532	DMD
sp|P11586|C1TC_HUMAN	3.79075	1.38397	0.00828911	2.69386	1.94028	0.170618	P11586	C1TC
sp|P11766|ADHX_HUMAN	2.24442	0.958254	0.0228186	0.361023	1.34344	0.789143	P11766	ADHX
sp|P11940|PABP1_HUMAN	6.14829	1.25647	9.04e-06	-0.392426	1.76153	0.824535	P11940	PABP1
sp|P12035|K2C3_HUMAN|CON__P12035	5.99892	1.37468	5.68e-05	-0.772113	1.92727	0.690247	P12035|K2C3_HUMAN	K2C3
sp|P12081|SYHC_HUMAN	2.37473	1.03222	0.0252312	0.788569	1.44714	0.588016	P12081	SYHC
sp|P12235|ADT1_HUMAN	1.43163	0.806653	0.0814679	0.0113327	1.1309	0.992041	P12235	ADT1
sp|P12236|ADT3_HUMAN	3.86224	1.0851	0.000775209	-1.51536	1.52128	0.32356	P12236	ADT3
sp|P12268|IMDH2_HUMAN	2.25054	0.878541	0.0131876	-0.535208	1.23169	0.665602	P12268	IMDH2
sp|P12273|PIP_HUMAN	6.32371	1.4246	4.4e-05	0.383337	1.99725	0.848502	P12273	PIP
sp|P12277|KCRB_HUMAN	11.4092	1.22742	7.15e-13	1.74264	1.72081	0.315644	P12277	KCRB
sp|P12429|ANXA3_HUMAN	2.28218	0.888492	0.0129554	-0.824495	1.24564	0.510795	P12429	ANXA3
sp|P12532|KCRU_HUMAN	2.72408	1.11975	0.0182646	1.86844	1.56985	0.239079	P12532	KCRU
sp|P12814|ACTN1_HUMAN	3.02825	1.17631	0.0127653	2.30775	1.64916	0.167323	P12814	ACTN1
sp|P12882|MYH1_HUMAN	1.84448	0.698876	0.0107896	-0.712203	0.979803	0.47038	P12882	MYH1
sp|P12931|SRC_HUMAN	1.3754	0.822008	0.0999639	0.441972	1.15243	0.702818	P12931	SRC
sp|P12956|XRCC6_HUMAN	7.45293	1.30018	4.34e-07	-0.751501	1.82282	0.681741	P12956	XRCC6
sp|P13010|XRCC5_HUMAN	5.70267	1.50511	0.000377161	-1.58451	2.11011	0.455906	P13010	XRCC5
sp|P13073|COX41_HUMAN	4.33386	1.14711	0.000390369	-1.47448	1.60821	0.363225	P13073	COX41
sp|P13489|RINI_HUMAN	2.80205	1.0454	0.00968552	0.288385	1.46562	0.844736	P13489	RINI
sp|P13521|SCG2_HUMAN	12.3736	1.26211	1.13e-13	-3.34139	1.76943	0.064251	P13521	SCG2
sp|P13591|NCAM1_HUMAN	8.7634	1.30401	1.08e-08	0.712188	1.82819	0.698367	P13591	NCAM1
sp|P13637|AT1A3_HUMAN	10.0064	1.23837	6.45e-11	1.31133	1.73616	0.453289	P13637	AT1A3
sp|P13639|EF2_HUMAN	12.2291	0.693171	2.63e-24	2.02754	0.971804	0.0415953	P13639	EF2
sp|P13645|K1C10_HUMAN|CON__P13645	19.4983	0.370305	9.56e-49	0.29498	0.519156	0.572218	P13645|K1C10_HUMAN	K1C10
sp|P13647|K2C5_HUMAN|CON__P13647	17.1757	0.392535	2e-44	0.374877	0.550321	0.498605	P13647|K2C5_HUMAN	K2C5
sp|P13667|PDIA4_HUMAN	6.66887	1.28523	3.15e-06	0.186761	1.80186	0.917825	P13667	PDIA4
sp|P13693|TCTP_HUMAN	1.9701	0.965273	0.0460641	0.396386	1.35328	0.770696	P13693	TCTP
sp|P13861|KAP2_HUMAN	3.37557	1.02948	0.0018104	-1.4592	1.4433	0.316434	P13861	KAP2
sp|P14136|GFAP_HUMAN	7.35245	1.26141	3.04e-07	3.72011	1.76846	0.0400022	P14136	GFAP
sp|P14174|MIF_HUMAN	8.04156	1.35287	1.98e-07	-1.20976	1.89668	0.52623	P14174	MIF
sp|P14314|GLU2B_HUMAN	4.21693	1.18511	0.000777722	0.248895	1.66148	0.881468	P14314	GLU2B
sp|P14324|FPPS_HUMAN	3.02374	1.17774	0.0129951	0.937062	1.65115	0.57267	P14324	FPPS
sp|P14550|AK1A1_HUMAN	1.40794	0.789322	0.0799837	-0.00357308	1.1066	0.997435	P14550	AK1A1
sp|P14618|KPYM_HUMAN	15.2556	0.444363	7.79e-39	-0.240674	0.622983	0.700746	P14618	KPYM
sp|P14625|ENPL_HUMAN	12.5642	1.13016	1.1e-15	-1.37735	1.58445	0.388466	P14625	ENPL
sp|P14735|IDE_HUMAN	3.0765	1.07389	0.00589803	1.10813	1.50557	0.464845	P14735	IDE
sp|P14866|HNRPL_HUMAN	6.0603	1.30591	2.19e-05	-0.984671	1.83084	0.592868	P14866	HNRPL
sp|P14868|SYDC_HUMAN	3.45835	1.13203	0.0034671	0.0925385	1.58706	0.953715	P14868	SYDC
sp|P14923|PLAK_HUMAN	12.6651	0.986879	3.54e-18	0.979168	1.38357	0.482114	P14923	PLAK
sp|P14927|QCR7_HUMAN	1.35466	0.806322	0.09862	0.421553	1.13044	0.710648	P14927	QCR7
sp|P15104|GLNA_HUMAN	2.9898	1.08776	0.00808005	-0.158322	1.525	0.917691	P15104	GLNA
sp|P15121|ALDR_HUMAN	4.65482	1.24177	0.00042877	1.32042	1.74093	0.451416	P15121	ALDR
sp|P15311|EZRI_HUMAN	5.83874	1.23015	1.52e-05	4.61556	1.72463	0.00979046	P15311	EZRI
sp|P15502|ELN_HUMAN	2.17603	0.935975	0.0237967	-0.698047	1.31221	0.596893	P15502	ELN
sp|P15531|NDKA_HUMAN	2.43287	1.12835	0.0354634	1.86246	1.58191	0.244126	P15531	NDKA
sp|P15880|RS2_HUMAN	5.42877	1.28382	8.95e-05	0.498704	1.79987	0.782759	P15880	RS2
sp|P15924|DESP_HUMAN	14.282	0.58709	4.1e-31	0.384459	0.823082	0.642276	P15924	DESP
sp|P16035|TIMP2_HUMAN	2.99044	1.20415	0.016089	0.796791	1.68818	0.638807	P16035	TIMP2
sp|P16152|CBR1_HUMAN	1.45088	0.928895	0.124037	1.27827	1.30228	0.330614	P16152	CBR1
sp|P16298|PP2BB_HUMAN	2.25676	0.891104	0.0142075	-0.505436	1.2493	0.687359	P16298	PP2BB
sp|P16401|H15_HUMAN	10.7181	1.32773	6.65e-11	-1.16975	1.86144	0.532335	P16401	H15
sp|P16403|H12_HUMAN	5.52395	1.35491	0.000148183	-1.44753	1.89954	0.449291	P16403	H12
sp|P16435|NCPR_HUMAN	3.66544	1.03082	0.000783597	-1.43209	1.44518	0.326054	P16435	NCPR
sp|P16615|AT2A2_HUMAN	5.33378	1.33139	0.00018697	-1.22047	1.86656	0.515925	P16615	AT2A2
sp|P16870|CBPE_HUMAN	3.77827	1.14674	0.00172726	-0.130812	1.6077	0.935446	P16870	CBPE
sp|P17096|HMGA1_HUMAN	3.89854	1.22005	0.00231384	0.816625	1.71048	0.634951	P17096	HMGA1
sp|P17174|AATC_HUMAN	3.72817	1.26892	0.00481771	4.16461	1.77898	0.0228844	P17174	AATC
sp|P17600|SYN1_HUMAN	6.58866	1.26872	3.1e-06	0.043482	1.77871	0.980586	P17600	SYN1
sp|P17612|KAPCA_HUMAN	3.76261	1.08471	0.00102357	-1.06874	1.52074	0.485159	P17612	KAPCA
sp|P17677|NEUM_HUMAN	16.2096	0.472452	8.06e-39	-1.03663	0.662363	0.123309	P17677	NEUM
sp|P17844|DDX5_HUMAN	6.91113	1.30019	1.99e-06	-1.03729	1.82283	0.571636	P17844	DDX5
sp|P17858|PFKAL_HUMAN	2.29594	0.977923	0.0225109	0.355355	1.37102	0.796456	P17858	PFKAL
sp|P17931|LEG3_HUMAN	1.78369	0.861597	0.0431401	0.299909	1.20793	0.80484	P17931	LEG3
sp|P17980|PRS6A_HUMAN	4.3652	1.09575	0.000201181	-2.10179	1.53621	0.176824	P17980	PRS6A
sp|P17987|TCPA_HUMAN	7.75406	1.29164	1.59e-07	0.736485	1.81084	0.6858	P17987	TCPA
sp|P18077|RL35A_HUMAN	3.80741	1.15161	0.00166991	0.178601	1.61452	0.912319	P18077	RL35A
sp|P18085|ARF4_HUMAN	5.45963	1.32124	0.000123451	0.766724	1.85233	0.68054	P18085	ARF4
sp|P18124|RL7_HUMAN	8.99616	1.39698	3.11e-08	-0.953257	1.95852	0.628389	P18124	RL7
sp|P18206|VINC_HUMAN	9.17099	1.2432	9.1e-10	0.502116	1.74293	0.774363	P18206	VINC
sp|P18621|RL17_HUMAN	3.40568	1.01968	0.00150998	-1.54931	1.42956	0.283196	P18621	RL17
sp|P18669|PGAM1_HUMAN	9.17321	1.3581	9.52e-09	-0.0470011	1.90401	0.980395	P18669	PGAM1
sp|P18859|ATP5J_HUMAN	2.88421	1.01917	0.00648716	-0.573717	1.42885	0.68959	P18859	ATP5J
sp|P19013|K2C4_HUMAN|CON__P19013	4.74306	1.26504	0.000427679	0.965405	1.77355	0.588411	P19013|K2C4_HUMAN	K2C4
sp|P19022|CADH2_HUMAN	3.33492	1.01331	0.00174612	-1.45683	1.42063	0.309623	P19022	CADH2
sp|P19105|ML12A_HUMAN|sp|O14950|ML12B_HUMAN	4.5476	1.29152	0.000871994	2.47057	1.81067	0.177982	P19105|ML12A_HUMAN|sp|O14950	ML12A_HUMAN|sp|O14950|ML12B
sp|P19338|NUCL_HUMAN	9.38408	1.24511	4.98e-10	0.941579	1.7456	0.591787	P19338	NUCL
sp|P19367|HXK1_HUMAN	7.25837	1.28529	5.93e-07	0.432432	1.80193	0.811236	P19367	HXK1
sp|P20020|AT2B1_HUMAN	3.80693	1.17448	0.00202232	0.294564	1.64658	0.858678	P20020	AT2B1
sp|P20042|IF2B_HUMAN	3.74846	1.05759	0.000811872	-1.45032	1.4827	0.332279	P20042	IF2B
sp|P20073|ANXA7_HUMAN	1.75714	0.886644	0.0525097	0.734947	1.24305	0.556777	P20073	ANXA7
sp|P20336|RAB3A_HUMAN	3.37032	1.16813	0.00557647	0.838313	1.63769	0.610778	P20336	RAB3A
sp|P20339|RAB5A_HUMAN	2.32258	0.911393	0.0136444	-0.528704	1.27775	0.680645	P20339	RAB5A
sp|P20340|RAB6A_HUMAN	3.3463	1.14852	0.00515642	0.755696	1.61019	0.640694	P20340	RAB6A
sp|P20618|PSB1_HUMAN	7.38358	1.2186	1.29e-07	1.22346	1.70843	0.476942	P20618	PSB1
sp|P20671|H2A1D_HUMAN	17.1927	0.656146	9.48e-33	-0.267317	0.919897	0.772454	P20671	H2A1D
sp|P20674|COX5A_HUMAN	1.99652	0.890597	0.0290296	-0.515232	1.24859	0.681466	P20674	COX5A
sp|P20700|LMNB1_HUMAN	9.07349	1.29083	3.38e-09	-0.811175	1.8097	0.655743	P20700	LMNB1
sp|P20930|FILA_HUMAN|CON__P20930	11.4795	1.19805	2.52e-13	0.584682	1.67963	0.729092	P20930|FILA_HUMAN	FILA
sp|P20962|PTMS_HUMAN	2.06101	1.00918	0.0459315	0.408493	1.41484	0.773881	P20962	PTMS
sp|P21281|VATB2_HUMAN	7.71193	1.26713	1.17e-07	-0.600494	1.77648	0.736631	P21281	VATB2
sp|P21283|VATC1_HUMAN	2.18689	0.919828	0.0209346	0.0273126	1.28957	0.983179	P21283	VATC1
sp|P21333|FLNA_HUMAN	8.18932	1.26122	2.54e-08	0.397453	1.76819	0.822984	P21333	FLNA
sp|P21579|SYT1_HUMAN	3.198	0.965332	0.00163704	-1.4352	1.35337	0.293565	P21579	SYT1
sp|P21796|VDAC1_HUMAN	3.82954	1.10984	0.00108193	-0.752085	1.55595	0.630759	P21796	VDAC1
sp|P22061|PIMT_HUMAN	5.90502	1.27272	2.2e-05	-1.96499	1.78432	0.275583	P22061	PIMT
sp|P22087|FBRL_HUMAN	1.3794	0.747226	0.0702731	-0.0951864	1.04759	0.927932	P22087	FBRL
sp|P22234|PUR6_HUMAN	3.81246	1.2038	0.00251291	1.99205	1.68769	0.242944	P22234	PUR6
sp|P22307|NLTP_HUMAN	2.36293	0.880423	0.00959647	-0.992888	1.23433	0.424631	P22307	NLTP
sp|P22314|UBA1_HUMAN	10.0609	1.17017	9.35e-12	0.900125	1.64054	0.585448	P22314	UBA1
sp|P22352|GPX3_HUMAN	4.90675	1.42859	0.00113532	-0.190867	2.00284	0.924425	P22352	GPX3
sp|P22392|NDKB_HUMAN|sp|O60361|NDK8_HUMAN	7.47727	1.29887	3.96e-07	2.16157	1.82098	0.240314	P22392|NDKB_HUMAN|sp|O60361	NDKB_HUMAN|sp|O60361|NDK8
sp|P22626|ROA2_HUMAN	13.2061	0.822701	2.07e-22	0.180921	1.1534	0.875931	P22626	ROA2
sp|P22676|CALB2_HUMAN	1.43919	0.850952	0.0964438	0.423748	1.19301	0.723804	P22676	CALB2
sp|P22695|QCR2_HUMAN	2.89841	1.02744	0.00664703	-0.569282	1.44044	0.694214	P22695	QCR2
sp|P22735|TGM1_HUMAN	6.86836	1.20385	4.79e-07	2.83601	1.68776	0.0985626	P22735	TGM1
sp|P23246|SFPQ_HUMAN	9.70968	1.22541	1.16e-10	0.769383	1.71798	0.656027	P23246	SFPQ
sp|P23284|PPIB_HUMAN	7.73535	1.34437	4.01e-07	2.24006	1.88477	0.239741	P23284	PPIB
sp|P23381|SYWC_HUMAN	2.38983	0.963262	0.0161891	-0.461728	1.35046	0.733727	P23381	SYWC
sp|P23396|RS3_HUMAN	6.04555	1.27365	1.52e-05	3.21695	1.78561	0.0770915	P23396	RS3
sp|P23526|SAHH_HUMAN	6.07498	1.27012	1.33e-05	0.791387	1.78067	0.658474	P23526	SAHH
sp|P23528|COF1_HUMAN	15.2802	0.832396	4.04e-25	-0.150743	1.16699	0.897693	P23528	COF1
sp|P23588|IF4B_HUMAN	2.52121	0.966919	0.0117187	-0.951604	1.35559	0.485649	P23588	IF4B
sp|P24534|EF1B_HUMAN	3.77027	1.2758	0.00459295	1.10278	1.78863	0.540075	P24534	EF1B
sp|P24539|AT5F1_HUMAN	5.16461	1.19703	6.71e-05	-1.16072	1.6782	0.49207	P24539	AT5F1
sp|P24593|IBP5_HUMAN	1.96702	1.05494	0.0675786	2.09371	1.47899	0.16252	P24593	IBP5
sp|P24666|PPAC_HUMAN	1.42659	0.823968	0.0889934	0.340861	1.15518	0.769049	P24666	PPAC
sp|P24752|THIL_HUMAN	3.33055	1.17176	0.00627171	1.26168	1.64277	0.445761	P24752	THIL
sp|P24821|TENA_HUMAN	3.35703	0.972734	0.00108002	-1.19923	1.36374	0.383029	P24821	TENA
sp|P25311|ZA2G_HUMAN	14.086	0.859662	8.09e-23	-0.489699	1.20522	0.686088	P25311	ZA2G
sp|P25398|RS12_HUMAN	3.14539	1.06263	0.00453198	-1.15022	1.48977	0.443375	P25398	RS12
sp|P25685|DNJB1_HUMAN	0.91116	0.742983	0.22529	0.826691	1.04164	0.430814	P25685	DNJB1
sp|P25705|ATPA_HUMAN	13.1833	0.993884	8.91e-19	0.338254	1.39339	0.809098	P25705	ATPA
sp|P25786|PSA1_HUMAN	11.1718	1.25501	3.04e-12	0.443815	1.75948	0.801794	P25786	PSA1
sp|P25787|PSA2_HUMAN	6.67261	1.26601	2.34e-06	2.24909	1.77491	0.210439	P25787	PSA2
sp|P25788|PSA3_HUMAN	4.14977	1.19064	0.000973124	0.79577	1.66924	0.635446	P25788	PSA3
sp|P25789|PSA4_HUMAN	4.5805	1.29551	0.000833863	-0.033616	1.81627	0.9853	P25789	PSA4
sp|P25815|S100P_HUMAN	2.23743	0.933338	0.0199433	-0.0107646	1.30851	0.993466	P25815	S100P
sp|P26038|MOES_HUMAN	5.85021	1.3064	3.84e-05	2.1711	1.83153	0.240955	P26038	MOES
sp|P26196|DDX6_HUMAN	3.91477	1.1308	0.00104498	-1.08802	1.58534	0.495408	P26196	DDX6
sp|P26232|CTNA2_HUMAN	4.03148	1.10843	0.000608817	-0.876418	1.55398	0.575059	P26232	CTNA2
sp|P26368|U2AF2_HUMAN	1.45593	0.775301	0.0657016	-0.14694	1.08695	0.892959	P26368	U2AF2
sp|P26373|RL13_HUMAN	7.12834	1.26661	6.37e-07	-0.859116	1.77575	0.630444	P26373	RL13
sp|P26447|S10A4_HUMAN	2.01962	0.814553	0.0162525	-1.0951	1.14198	0.341779	P26447	S10A4
sp|P26639|SYTC_HUMAN	3.49341	1.10444	0.00254184	0.459671	1.54838	0.767683	P26639	SYTC
sp|P26640|SYVC_HUMAN	1.3945	0.834138	0.100247	0.705863	1.16944	0.548596	P26640	SYVC
sp|P26641|EF1G_HUMAN	9.91971	1.17027	1.47e-11	0.367797	1.64068	0.823453	P26641	EF1G
sp|P27348|1433T_HUMAN	12.1659	1.24613	1.31e-13	-0.623743	1.74703	0.722435	P27348	1433T
sp|P27361|MK03_HUMAN	1.05197	0.941076	0.268496	1.57499	1.31936	0.237698	P27361	MK03
sp|P27482|CALL3_HUMAN	4.27445	1.22929	0.000997682	1.19316	1.72343	0.491649	P27482	CALL3
sp|P27635|RL10_HUMAN|sp|Q96L21|RL10L_HUMAN	2.36045	0.832896	0.00641557	-1.41629	1.16769	0.230354	P27635|RL10_HUMAN|sp|Q96L21	RL10_HUMAN|sp|Q96L21|RL10L
sp|P27695|APEX1_HUMAN	4.74357	1.25003	0.000370146	1.19859	1.7525	0.49689	P27695	APEX1
sp|P27797|CALR_HUMAN	8.03978	1.3638	2.38e-07	1.05243	1.91201	0.584252	P27797	CALR
sp|P27816|MAP4_HUMAN	5.83329	1.50097	0.000275954	2.73635	2.10432	0.198904	P27816	MAP4
sp|P27824|CALX_HUMAN	13.5012	1.2334	1.98e-15	-2.12409	1.72918	0.224537	P27824	CALX
sp|P28066|PSA5_HUMAN	6.18424	1.26797	9.57e-06	2.16757	1.77766	0.227918	P28066	PSA5
sp|P28070|PSB4_HUMAN	6.11314	1.27486	1.28e-05	0.78552	1.78731	0.662023	P28070	PSB4
sp|P28072|PSB6_HUMAN	8.44494	1.13146	6.56e-10	2.1714	1.58627	0.176604	P28072	PSB6
sp|P28074|PSB5_HUMAN	6.28805	1.27228	7.6e-06	2.6037	1.7837	0.150056	P28074	PSB5
sp|P28161|GSTM2_HUMAN	2.39357	1.06048	0.0279968	0.898678	1.48676	0.548027	P28161	GSTM2
sp|P28331|NDUS1_HUMAN	2.30254	0.892819	0.012615	-0.576966	1.25171	0.646657	P28331	NDUS1
sp|P28482|MK01_HUMAN	5.96066	1.25032	1.41e-05	-0.0585204	1.75291	0.973489	P28482	MK01
sp|P28838|AMPL_HUMAN	1.32684	0.739418	0.0782407	-0.0183575	1.03664	0.985935	P28838	AMPL
sp|P29218|IMPA1_HUMAN	1.40062	0.912211	0.130416	1.31507	1.27889	0.308315	P29218	IMPA1
sp|P29401|TKT_HUMAN	9.63262	1.22447	1.44e-10	0.115265	1.71667	0.94671	P29401	TKT
sp|P29508|SPB3_HUMAN	11.6347	0.852296	2.64e-19	1.67569	1.19489	0.166421	P29508	SPB3
sp|P29692|EF1D_HUMAN	5.74721	1.24389	2.35e-05	-1.5299	1.74389	0.384146	P29692	EF1D
sp|P29762|RABP1_HUMAN	10.8753	1.14228	3.15e-13	2.72898	1.60144	0.0940114	P29762	RABP1
sp|P29966|MARCS_HUMAN	15.3491	0.682787	2.13e-29	-1.54581	0.957247	0.112066	P29966	MARCS
sp|P30040|ERP29_HUMAN	2.86529	1.07256	0.00991526	0.320634	1.5037	0.831936	P30040	ERP29
sp|P30041|PRDX6_HUMAN	4.44452	1.30041	0.00119491	1.38549	1.82313	0.450531	P30041	PRDX6
sp|P30044|PRDX5_HUMAN	5.57019	1.35102	0.000127306	0.814838	1.89409	0.668731	P30044	PRDX5
sp|P30048|PRDX3_HUMAN	4.84287	1.28517	0.000402713	1.30899	1.80176	0.470611	P30048	PRDX3
sp|P30049|ATPD_HUMAN	2.928	0.893668	0.00182399	-1.98503	1.2529	0.118847	P30049	ATPD
sp|P30050|RL12_HUMAN	3.51402	1.03976	0.00134059	-1.65579	1.45771	0.260933	P30050	RL12
sp|P30084|ECHM_HUMAN	2.78918	1.00619	0.00758764	-0.463794	1.41064	0.743569	P30084	ECHM
sp|P30085|KCY_HUMAN	2.63463	0.981952	0.0096168	-0.00505013	1.37667	0.997086	P30085	KCY
sp|P30086|PEBP1_HUMAN	9.90125	1.2925	3.12e-10	1.67595	1.81204	0.359061	P30086	PEBP1
sp|P30101|PDIA3_HUMAN	11.2883	1.0651	6.68e-15	1.0904	1.49324	0.468353	P30101	PDIA3
sp|P30153|2AAA_HUMAN	7.56482	1.35619	7.65e-07	-0.356731	1.90134	0.851864	P30153	2AAA
sp|P30626|SORCN_HUMAN	4.71044	1.22993	0.000330883	-0.0261124	1.72432	0.987972	P30626	SORCN
sp|P30838|AL3A1_HUMAN	3.04169	1.00248	0.00367856	-1.23887	1.40545	0.381896	P30838	AL3A1
sp|P31025|LCN1_HUMAN	9.35825	1.28648	1.34e-09	1.71123	1.8036	0.346879	P31025	LCN1
sp|P31040|SDHA_HUMAN	4.27826	1.232	0.00101159	-2.49634	1.72722	0.15405	P31040	SDHA
sp|P31146|COR1A_HUMAN	2.80514	0.957632	0.00493736	-0.982401	1.34257	0.467439	P31146	COR1A
sp|P31150|GDIA_HUMAN	12.4108	1.17195	6.88e-15	-2.30113	1.64303	0.166969	P31150	GDIA
sp|P31151|S10A7_HUMAN	16.4789	0.676104	3.72e-31	-0.0658779	0.947876	0.944843	P31151	S10A7
sp|P31153|METK2_HUMAN	1.8466	0.918072	0.0491955	0.703139	1.28711	0.587073	P31153	METK2
sp|P31323|KAP3_HUMAN	3.92372	1.15811	0.0013072	-0.643783	1.62364	0.693266	P31323	KAP3
sp|P31689|DNJA1_HUMAN	3.8501	1.07439	0.000719267	-1.55159	1.50626	0.307475	P31689	DNJA1
sp|P31930|QCR1_HUMAN	2.32534	0.818129	0.0062731	-1.40377	1.14699	0.226217	P31930	QCR1
sp|P31942|HNRH3_HUMAN	5.57764	1.31572	8.64e-05	0.910598	1.8446	0.623515	P31942	HNRH3
sp|P31943|HNRH1_HUMAN	8.26651	1.45805	5.47e-07	-0.58678	2.04414	0.775149	P31943	HNRH1
sp|P31944|CASPE_HUMAN	14.535	0.859809	1.92e-23	-1.23213	1.20542	0.311183	P31944	CASPE
sp|P31946|1433B_HUMAN	10.5393	1.31946	9.14e-11	-0.926115	1.84984	0.618618	P31946	1433B
sp|P31947|1433S_HUMAN	4.19343	1.34329	0.00286428	1.48356	1.88326	0.434217	P31947	1433S
sp|P31948|STIP1_HUMAN	6.27549	1.2826	9.06e-06	1.46969	1.79816	0.417266	P31948	STIP1
sp|P31949|S10AB_HUMAN	3.35951	1.18462	0.00638231	1.31561	1.6608	0.431674	P31949	S10AB
sp|P32004|L1CAM_HUMAN	5.35001	1.1883	3.54e-05	-0.954042	1.66596	0.569204	P32004	L1CAM
sp|P32119|PRDX2_HUMAN	14.8673	0.133066	1.55e-66	0.279884	0.186554	0.13926	P32119	PRDX2
sp|P32969|RL9_HUMAN	1.52925	0.826866	0.0697682	-0.111409	1.15924	0.923786	P32969	RL9
sp|P33176|KINH_HUMAN	4.54535	1.05934	7.27e-05	-2.33914	1.48516	0.120991	P33176	KINH
sp|P34897|GLYM_HUMAN	4.06722	1.06677	0.00034961	-1.43709	1.49558	0.340811	P34897	GLYM
sp|P34932|HSP74_HUMAN	6.10692	1.23605	7.65e-06	1.74519	1.73291	0.318304	P34932	HSP74
sp|P35080|PROF2_HUMAN	4.54189	1.31047	0.0010327	0.92327	1.83724	0.6173	P35080	PROF2
sp|P35221|CTNA1_HUMAN	2.81347	0.952252	0.00460152	-1.02667	1.33503	0.44517	P35221	CTNA1
sp|P35222|CTNB1_HUMAN	3.86734	1.1868	0.00192216	0.288973	1.66386	0.862757	P35222	CTNB1
sp|P35232|PHB_HUMAN	7.86558	1.29168	1.15e-07	-1.53362	1.8109	0.400728	P35232	PHB
sp|P35241|RADI_HUMAN	3.59776	1.15023	0.00281423	0.909518	1.61258	0.575038	P35241	RADI
sp|P35268|RL22_HUMAN	4.36359	1.24398	0.00090853	1.55256	1.74402	0.377227	P35268	RL22
sp|P35527|K1C9_HUMAN|CON__P35527	19.0605	0.392857	7.84e-47	0.231501	0.550773	0.675889	P35527|K1C9_HUMAN	K1C9
sp|P35579|MYH9_HUMAN	9.69641	1.19648	5.9e-11	1.86927	1.67742	0.269966	P35579	MYH9
sp|P35606|COPB2_HUMAN	3.637	1.03465	0.000888046	-1.3646	1.45055	0.350949	P35606	COPB2
sp|P35611|ADDA_HUMAN	5.29471	1.26305	0.000101187	0.55148	1.77076	0.756646	P35611	ADDA
sp|P35612|ADDB_HUMAN	5.0637	1.20005	9.23e-05	-0.971109	1.68244	0.566157	P35612	ADDB
sp|P35637|FUS_HUMAN	4.94823	1.26606	0.000257011	-0.223541	1.77498	0.900239	P35637	FUS
sp|P35659|DEK_HUMAN	2.96566	0.894565	0.00162563	-2.05081	1.25415	0.107715	P35659	DEK
sp|P35754|GLRX1_HUMAN	1.38649	0.877831	0.119966	0.914068	1.23069	0.460807	P35754	GLRX1
sp|P35813|PPM1A_HUMAN	1.35073	0.746228	0.0757476	-0.0444391	1.04619	0.966272	P35813	PPM1A
sp|P35908|K22E_HUMAN|CON__P35908v2	18.9327	0.395138	1.54e-46	0.351509	0.553971	0.528369	P35908|K22E_HUMAN	K22E
sp|P35998|PRS7_HUMAN	5.50236	1.31711	0.000106166	0.649595	1.84655	0.726341	P35998	PRS7
sp|P36405|ARL3_HUMAN	2.8543	1.02294	0.00722347	-0.500397	1.43413	0.728481	P36405	ARL3
sp|P36507|MP2K2_HUMAN	3.71288	1.0948	0.00129401	-0.902698	1.53487	0.558855	P36507	MP2K2
sp|P36542|ATPG_HUMAN	4.79983	1.23845	0.000285599	0.216082	1.73627	0.901411	P36542	ATPG
sp|P36543|VATE1_HUMAN	6.88063	1.3881	7.22e-06	-1.78762	1.94607	0.362328	P36543	VATE1
sp|P36578|RL4_HUMAN	6.52552	1.32747	8.35e-06	-0.448889	1.86107	0.810297	P36578	RL4
sp|P36871|PGM1_HUMAN	1.80969	0.90282	0.0499516	0.415199	1.26573	0.744132	P36871	PGM1
sp|P36957|ODO2_HUMAN	5.23855	1.24957	0.000101092	-0.186277	1.75186	0.915707	P36957	ODO2
sp|P37108|SRP14_HUMAN	3.36741	1.00297	0.00143298	-1.55681	1.40613	0.273044	P37108	SRP14
sp|P37235|HPCL1_HUMAN	2.55257	1.17336	0.0339136	1.89478	1.64502	0.254375	P37235	HPCL1
sp|P37802|TAGL2_HUMAN	4.31371	1.24208	0.0010105	2.51379	1.74136	0.154529	P37802	TAGL2
sp|P37837|TALDO_HUMAN	6.16688	1.28246	1.22e-05	0.680704	1.79797	0.706445	P37837	TALDO
sp|P37840|SYUA_HUMAN	3.01535	1.0915	0.00778313	-0.18939	1.53025	0.901953	P37840	SYUA
sp|P38117|ETFB_HUMAN	3.69938	1.14265	0.00204523	0.32215	1.60196	0.841364	P38117	ETFB
sp|P38159|RBMX_HUMAN	7.60077	1.34364	5.73e-07	-0.0361431	1.88375	0.984762	P38159	RBMX
sp|P38606|VATA_HUMAN	7.84044	1.35469	3.54e-07	1.40339	1.89923	0.463096	P38606	VATA
sp|P38646|GRP75_HUMAN	9.12677	1.29212	2.97e-09	0.597887	1.81151	0.742617	P38646	GRP75
sp|P38919|IF4A3_HUMAN	3.77246	1.01047	0.000449878	-1.99416	1.41665	0.164861	P38919	IF4A3
sp|P39019|RS19_HUMAN	5.69983	1.27371	3.89e-05	1.16078	1.78571	0.518373	P39019	RS19
sp|P39023|RL3_HUMAN	4.89869	1.26522	0.000289175	0.999618	1.7738	0.575353	P39023	RL3
sp|P39656|OST48_HUMAN	1.92957	0.872703	0.0312096	-0.459957	1.2235	0.708412	P39656	OST48
sp|P39687|AN32A_HUMAN	3.56677	1.33815	0.010073	0.0340593	1.87605	0.985581	P39687	AN32A
sp|P39748|FEN1_HUMAN	1.89977	0.859474	0.0312573	-0.19332	1.20496	0.873124	P39748	FEN1
sp|P39905|GDNF_HUMAN	2.4141	1.00319	0.019496	-0.0364025	1.40644	0.979445	P39905	GDNF
sp|P40227|TCPZ_HUMAN	8.5529	1.33385	3.45e-08	-0.904896	1.87002	0.63038	P40227	TCPZ
sp|P40429|RL13A_HUMAN	3.3476	0.972421	0.00110856	-1.91892	1.3633	0.16489	P40429	RL13A
sp|P40925|MDHC_HUMAN	7.37006	1.30729	6.15e-07	2.49132	1.83278	0.179596	P40925	MDHC
sp|P40926|MDHM_HUMAN	10.4936	1.29149	5.45e-11	0.362443	1.81062	0.842081	P40926	MDHM
sp|P40939|ECHA_HUMAN	2.71755	0.971586	0.00709326	-0.49189	1.36213	0.719395	P40939	ECHA
sp|P41091|IF2G_HUMAN|sp|Q2VIR3|IF2GL_HUMAN	4.03475	1.02783	0.000243146	-1.85355	1.44099	0.203727	P41091|IF2G_HUMAN|sp|Q2VIR3	IF2G_HUMAN|sp|Q2VIR3|IF2GL
sp|P41250|GARS_HUMAN	5.10934	1.19733	7.86e-05	-0.408795	1.67862	0.8085	P41250	GARS
sp|P42167|LAP2B_HUMAN|sp|P42166|LAP2A_HUMAN	6.02688	1.29533	2.1e-05	-1.33336	1.81601	0.46593	P42167|LAP2B_HUMAN|sp|P42166	LAP2B_HUMAN|sp|P42166|LAP2A
sp|P42357|HUTH_HUMAN	5.77097	1.24682	2.29e-05	2.18087	1.748	0.217452	P42357	HUTH
sp|P42677|RS27_HUMAN	3.44713	1.02597	0.00142254	-1.59618	1.43838	0.271954	P42677	RS27
sp|P42704|LPPRC_HUMAN	2.74178	0.963517	0.0062164	-0.57228	1.35082	0.673471	P42704	LPPRC
sp|P42765|THIM_HUMAN	0.849177	0.818947	0.304313	1.77713	1.14814	0.127397	P42765	THIM
sp|P42766|RL35_HUMAN	2.45281	1.10319	0.0303171	1.66275	1.54664	0.287034	P42766	RL35
sp|P43034|LIS1_HUMAN	6.32708	1.38967	2.97e-05	2.74788	1.94828	0.164047	P43034	LIS1
sp|P43243|MATR3_HUMAN	8.40141	1.38162	1.19e-07	-0.709723	1.93699	0.715469	P43243	MATR3
sp|P43487|RANG_HUMAN	4.83684	1.2869	0.000415398	1.78825	1.8042	0.325946	P43487	RANG
sp|P43490|NAMPT_HUMAN	1.32147	0.835946	0.119655	0.860519	1.17197	0.465915	P43490	NAMPT
sp|P43686|PRS6B_HUMAN	3.75706	1.13722	0.00168205	0.164763	1.59435	0.918068	P43686	PRS6B
sp|P45880|VDAC2_HUMAN	5.73516	1.26501	3.18e-05	0.546402	1.77351	0.759177	P45880	VDAC2
sp|P45973|CBX5_HUMAN	3.76642	0.912465	0.000125298	-2.91543	1.27925	0.0265703	P45973	CBX5
sp|P45974|UBP5_HUMAN	5.82722	1.26621	2.51e-05	-1.20006	1.77518	0.501859	P45974	UBP5
sp|P46108|CRK_HUMAN	0.931058	0.726517	0.205382	0.706932	1.01855	0.49057	P46108	CRK
sp|P46459|NSF_HUMAN	6.08472	1.23568	8.11e-06	1.88157	1.73238	0.282164	P46459	NSF
sp|P46777|RL5_HUMAN	4.83473	1.19894	0.000171531	-0.842186	1.68088	0.618343	P46777	RL5
sp|P46778|RL21_HUMAN	3.33071	0.96084	0.00103077	-1.93891	1.34707	0.155717	P46778	RL21
sp|P46779|RL28_HUMAN	4.26406	1.17067	0.000598803	-0.283313	1.64124	0.863583	P46779	RL28
sp|P46781|RS9_HUMAN	5.20575	1.24647	0.00010659	1.4699	1.74751	0.403911	P46781	RS9
sp|P46782|RS5_HUMAN	4.31563	1.11934	0.000304735	-1.59691	1.56928	0.313319	P46782	RS5
sp|P46783|RS10_HUMAN	2.12257	0.857561	0.0164294	-1.14428	1.20227	0.345381	P46783	RS10
sp|P46821|MAP1B_HUMAN	13.3898	0.912242	1.14e-20	-0.74678	1.27893	0.56167	P46821	MAP1B
sp|P46940|IQGA1_HUMAN	1.95003	0.714596	0.00851722	-0.871285	1.00184	0.388253	P46940	IQGA1
sp|P47755|CAZA2_HUMAN	3.97478	1.26153	0.00263422	1.73373	1.76863	0.331246	P47755	CAZA2
sp|P47756|CAPZB_HUMAN	5.60613	1.23269	3.02e-05	0.913605	1.72819	0.599176	P47756	CAPZB
sp|P47929|LEG7_HUMAN	6.90498	1.25134	9.53e-07	0.783464	1.75434	0.656928	P47929	LEG7
sp|P47985|UCRI_HUMAN|sp|P0C7P4|UCRIL_HUMAN	1.85846	0.81607	0.0266773	-0.527842	1.14411	0.646361	P47985|UCRI_HUMAN|sp|P0C7P4	UCRI_HUMAN|sp|P0C7P4|UCRIL
sp|P48047|ATPO_HUMAN	5.99208	1.31653	2.99e-05	0.980409	1.84574	0.597436	P48047	ATPO
sp|P48163|MAOX_HUMAN	0.933445	0.95938	0.334829	3.19555	1.34502	0.0210199	P48163	MAOX
sp|P48444|COPD_HUMAN	2.68122	0.934484	0.00582743	-0.855041	1.31012	0.516704	P48444	COPD
sp|P48539|PCP4_HUMAN	1.03803	0.881345	0.243956	1.35856	1.23562	0.276339	P48539	PCP4
sp|P48556|PSMD8_HUMAN	2.29693	0.80538	0.00610884	-1.39433	1.12912	0.222122	P48556	PSMD8
sp|P48637|GSHB_HUMAN	3.39695	1.33903	0.0140515	1.94267	1.87728	0.305274	P48637	GSHB
sp|P48643|TCPE_HUMAN	7.13168	1.34949	2.23e-06	0.954778	1.89194	0.615816	P48643	TCPE
sp|P48681|NEST_HUMAN	8.34129	1.2934	3e-08	0.04974	1.81331	0.978216	P48681	NEST
sp|P48735|IDHP_HUMAN	6.19775	1.29455	1.31e-05	-0.120817	1.81492	0.947167	P48735	IDHP
sp|P49006|MRP_HUMAN	15.4915	0.664805	3.55e-30	-1.81389	0.932036	0.0567519	P49006	MRP
sp|P49189|AL9A1_HUMAN	5.45002	1.31928	0.000123934	2.76128	1.8496	0.141175	P49189	AL9A1
sp|P49207|RL34_HUMAN	3.74639	1.16418	0.00216556	0.710968	1.63215	0.664829	P49207	RL34
sp|P49257|LMAN1_HUMAN	2.7787	0.847415	0.00180974	-1.88612	1.18805	0.118116	P49257	LMAN1
sp|P49321|NASP_HUMAN	2.81276	0.885033	0.00243301	-1.56775	1.24079	0.211735	P49321	NASP
sp|P49327|FAS_HUMAN	7.43742	1.32733	6.97e-07	-0.0276842	1.86088	0.988184	P49327	FAS
sp|P49368|TCPG_HUMAN	11.1643	1.15065	1.63e-13	-0.470644	1.61318	0.771576	P49368	TCPG
sp|P49411|EFTU_HUMAN	5.3247	1.28031	0.000112973	0.675555	1.79495	0.708094	P49411	EFTU
sp|P49418|AMPH_HUMAN	5.18914	1.27102	0.000145444	0.423383	1.78193	0.813076	P49418	AMPH
sp|P49419|AL7A1_HUMAN	3.60679	1.16403	0.00306188	2.4646	1.63194	0.13671	P49419	AL7A1
sp|P49588|SYAC_HUMAN	5.6533	1.26387	3.91e-05	1.12471	1.77191	0.528225	P49588	SYAC
sp|P49589|SYCC_HUMAN	2.66809	0.903814	0.00463385	-0.976113	1.26712	0.444394	P49589	SYCC
sp|P49591|SYSC_HUMAN	5.36176	1.28028	0.000102566	-0.202402	1.79492	0.910628	P49591	SYSC
sp|P49721|PSB2_HUMAN	8.59563	1.2331	4.21e-09	0.206998	1.72877	0.905127	P49721	PSB2
sp|P49755|TMEDA_HUMAN	3.44425	1.02129	0.00136987	-1.61308	1.43182	0.264803	P49755	TMEDA
sp|P49773|HINT1_HUMAN	5.49475	1.32331	0.000115495	0.274593	1.85523	0.882876	P49773	HINT1
sp|P49840|GSK3A_HUMAN	0.957468	0.780357	0.225064	0.865645	1.09404	0.432203	P49840	GSK3A
sp|P49841|GSK3B_HUMAN	1.87406	0.902317	0.0424911	0.0373957	1.26502	0.976524	P49841	GSK3B
sp|P49915|GUAA_HUMAN	2.23686	0.783925	0.00608508	-1.36061	1.09904	0.220976	P49915	GUAA
sp|P50148|GNAQ_HUMAN	4.58402	1.17354	0.000258864	-0.864405	1.64527	0.601426	P50148	GNAQ
sp|P50213|IDH3A_HUMAN	2.3444	0.989228	0.0213263	0.329567	1.38687	0.813048	P50213	IDH3A
sp|P50395|GDIB_HUMAN	11.8923	1.21667	1.26e-13	-1.69309	1.70573	0.325256	P50395	GDIB
sp|P50402|EMD_HUMAN	2.36053	0.984926	0.0199718	0.278162	1.38084	0.841094	P50402	EMD
sp|P50454|SERPH_HUMAN	4.7353	1.19717	0.000220643	-0.688635	1.6784	0.683185	P50454	SERPH
sp|P50502|F10A1_HUMAN|sp|Q8NFI4|F10A5_HUMAN	6.15979	1.25586	8.68e-06	2.00205	1.76067	0.260428	P50502|F10A1_HUMAN|sp|Q8NFI4	F10A1_HUMAN|sp|Q8NFI4|F10A5
sp|P50914|RL14_HUMAN	2.47838	0.957435	0.0123062	-0.631318	1.34229	0.639981	P50914	RL14
sp|P50990|TCPQ_HUMAN	9.41622	1.09621	9.64e-12	0.878378	1.53685	0.569959	P50990	TCPQ
sp|P50991|TCPD_HUMAN	9.39722	1.2396	4.22e-10	0.0258414	1.73789	0.98819	P50991	TCPD
sp|P50993|AT1A2_HUMAN	1.87993	0.984501	0.0614163	1.52518	1.38024	0.273964	P50993	AT1A2
sp|P51114|FXR1_HUMAN	0.923612	0.752729	0.225043	0.836148	1.0553	0.431573	P51114	FXR1
sp|P51148|RAB5C_HUMAN	3.91247	1.22994	0.00241276	1.22668	1.72434	0.47985	P51148	RAB5C
sp|P51149|RAB7A_HUMAN	7.62638	1.45862	2.73e-06	0.666045	2.04493	0.745883	P51149	RAB7A
sp|P51513|NOVA1_HUMAN	5.93608	1.30332	2.96e-05	0.0645765	1.82722	0.971935	P51513	NOVA1
sp|P51572|BAP31_HUMAN	3.69521	0.996156	0.000485134	-1.92462	1.39658	0.173755	P51572	BAP31
sp|P51608|MECP2_HUMAN	3.204	0.923325	0.00101951	-1.86756	1.29447	0.15477	P51608	MECP2
sp|P51648|AL3A2_HUMAN	1.26741	0.749482	0.0964863	0.376319	1.05075	0.721607	P51648	AL3A2
sp|P51649|SSDH_HUMAN	3.23416	1.11094	0.0051908	0.108832	1.55751	0.944546	P51649	SSDH
sp|P51659|DHB4_HUMAN	4.33656	1.23824	0.000924169	1.16328	1.73598	0.505596	P51659	DHB4
sp|P51665|PSMD7_HUMAN	4.54645	1.14276	0.000204669	-2.17243	1.60211	0.180648	P51665	PSMD7
sp|P51674|GPM6A_HUMAN	2.36089	0.89358	0.0107096	-0.939902	1.25277	0.456297	P51674	GPM6A
sp|P51858|HDGF_HUMAN	1.92195	1.048	0.072077	3.51486	1.46926	0.0201885	P51858	HDGF
sp|P51991|ROA3_HUMAN	7.81067	1.32697	2.46e-07	1.82779	1.86037	0.330164	P51991	ROA3
sp|P52209|6PGD_HUMAN	8.78236	1.27281	5.5e-09	1.97095	1.78444	0.274177	P52209	6PGD
sp|P52272|HNRPM_HUMAN	9.9595	1.42094	3.64e-09	-0.728421	1.99211	0.716027	P52272	HNRPM
sp|P52306|GDS1_HUMAN	1.80399	0.983295	0.0719698	1.38376	1.37855	0.319881	P52306	GDS1
sp|P52565|GDIR1_HUMAN	5.07882	1.30563	0.000272773	-0.57701	1.83046	0.753782	P52565	GDIR1
sp|P52597|HNRPF_HUMAN	3.26725	0.985561	0.00162601	-1.45202	1.38173	0.297913	P52597	HNRPF
sp|P52815|RM12_HUMAN	1.36692	0.755022	0.0756917	-0.04427	1.05852	0.966792	P52815	RM12
sp|P52907|CAZA1_HUMAN	3.33318	1.10666	0.00391733	0.197825	1.55151	0.899006	P52907	CAZA1
sp|P52943|CRIP2_HUMAN	4.07255	1.16134	0.00091126	-1.51429	1.62816	0.356401	P52943	CRIP2
sp|P53007|TXTP_HUMAN	1.37025	0.820834	0.100732	0.443358	1.15078	0.701526	P53007	TXTP
sp|P53396|ACLY_HUMAN	4.68393	1.14041	0.000134097	-1.87333	1.59882	0.246368	P53396	ACLY
sp|P53618|COPB_HUMAN	1.9408	0.874263	0.0305645	-0.46993	1.22569	0.702901	P53618	COPB
sp|P53621|COPA_HUMAN	3.55747	1.03419	0.00111756	-0.955753	1.4499	0.512526	P53621	COPA
sp|P53634|CATC_HUMAN	0.468835	0.744482	0.531467	1.74653	1.04374	0.0999402	P53634	CATC
sp|P53999|TCP4_HUMAN	4.12228	1.30758	0.00262017	0.975712	1.83319	0.596697	P53999	TCP4
sp|P54136|SYRC_HUMAN	2.2134	0.870216	0.0138159	-0.496185	1.22002	0.685804	P54136	SYRC
sp|P54577|SYYC_HUMAN	4.20919	1.20101	0.000917029	1.09032	1.68377	0.519974	P54577	SYYC
sp|P54578|UBP14_HUMAN	1.82734	0.752526	0.0184691	-0.942405	1.05502	0.37561	P54578	UBP14
sp|P54727|RD23B_HUMAN	4.06565	1.14614	0.000804597	-0.0637604	1.60685	0.968492	P54727	RD23B
sp|P55010|IF5_HUMAN	2.5132	1.00232	0.0151453	-0.503956	1.40522	0.721245	P55010	IF5
sp|P55036|PSMD4_HUMAN	3.74782	1.10878	0.00133858	-0.596858	1.55447	0.702487	P55036	PSMD4
sp|P55058|PLTP_HUMAN	0.421032	0.777488	0.59033	1.94388	1.09001	0.0800469	P55058	PLTP
sp|P55060|XPO2_HUMAN	5.36912	1.43497	0.00043826	-1.36729	2.01179	0.499583	P55060	XPO2
sp|P55072|TERA_HUMAN	10.3491	1.18616	5.84e-12	-0.307781	1.66296	0.853847	P55072	TERA
sp|P55084|ECHB_HUMAN	3.31006	1.0777	0.00330894	-0.243144	1.51091	0.872742	P55084	ECHB
sp|P55209|NP1L1_HUMAN	2.06816	0.841008	0.017101	-1.09801	1.17907	0.355791	P55209	NP1L1
sp|P55265|DSRAD_HUMAN	1.7201	0.714799	0.0194972	-0.862305	1.00213	0.393263	P55265	DSRAD
sp|P55769|NH2L1_HUMAN	2.30516	0.85672	0.00942514	-0.974529	1.2011	0.420652	P55769	NH2L1
sp|P55786|PSA_HUMAN	6.90228	1.27831	1.47e-06	0.111562	1.79216	0.950589	P55786	PSA
sp|P55809|SCOT1_HUMAN	1.84782	0.939021	0.0541393	0.522045	1.31648	0.693236	P55809	SCOT1
sp|P56192|SYMC_HUMAN	1.94577	0.800127	0.0183066	-1.00218	1.12175	0.375535	P56192	SYMC
sp|P56211|ARP19_HUMAN	1.38744	0.832663	0.101346	0.456313	1.16737	0.697388	P56211	ARP19
sp|P56537|IF6_HUMAN	2.41239	1.13975	0.038833	2.7123	1.59789	0.0952685	P56537	IF6
sp|P58107|EPIPL_HUMAN	0.727057	0.587897	0.221451	0.636153	0.824213	0.443519	P58107	EPIPL
sp|P58546|MTPN_HUMAN	3.42312	1.14562	0.00419008	-0.0528444	1.60612	0.973872	P58546	MTPN
sp|P59768|GBG2_HUMAN	6.17191	1.34888	2.75e-05	-1.18636	1.89109	0.53303	P59768	GBG2
sp|P59998|ARPC4_HUMAN	2.90334	1.17584	0.0166771	2.24193	1.64849	0.179383	P59998	ARPC4
sp|P60174|TPIS_HUMAN	14.5824	0.691094	4.86e-28	-0.0648276	0.968892	0.946897	P60174	TPIS
sp|P60468|SC61B_HUMAN	1.46506	0.792971	0.070048	-0.104082	1.11172	0.92575	P60468	SC61B
sp|P60520|GBRL2_HUMAN	1.40278	0.823505	0.0941335	0.392806	1.15453	0.734979	P60520	GBRL2
sp|P60660|MYL6_HUMAN	6.19326	1.37394	3.47e-05	0.212733	1.92623	0.912462	P60660	MYL6
sp|P60842|IF4A1_HUMAN	8.44452	1.28462	1.88e-08	1.25311	1.80099	0.489492	P60842	IF4A1
sp|P60866|RS20_HUMAN	4.9868	1.27528	0.000255351	0.136229	1.7879	0.93954	P60866	RS20
sp|P60880|SNP25_HUMAN	6.51787	1.26844	3.77e-06	0.259982	1.77831	0.884301	P60880	SNP25
sp|P60891|PRPS1_HUMAN|sp|P21108|PRPS3_HUMAN	3.17187	1.06556	0.00432494	-0.0297863	1.49388	0.984164	P60891|PRPS1_HUMAN|sp|P21108	PRPS1_HUMAN|sp|P21108|PRPS3
sp|P60900|PSA6_HUMAN	7.84756	1.23909	4.63e-08	0.505349	1.73717	0.772219	P60900	PSA6
sp|P60953|CDC42_HUMAN	2.56726	1.08047	0.0210083	0.348565	1.51478	0.818861	P60953	CDC42
sp|P60981|DEST_HUMAN	3.06084	1.15276	0.010347	0.379068	1.61614	0.815428	P60981	DEST
sp|P60983|GMFB_HUMAN	1.64487	1.00918	0.108835	0.941392	1.41484	0.508595	P60983	GMFB
sp|P61019|RAB2A_HUMAN	3.95808	1.19224	0.00160321	0.140749	1.67149	0.933199	P61019	RAB2A
sp|P61020|RAB5B_HUMAN	1.40309	0.822378	0.0936245	0.387972	1.15295	0.737772	P61020	RAB5B
sp|P61026|RAB10_HUMAN	5.95868	1.31846	3.34e-05	-0.240164	1.84844	0.897097	P61026	RAB10
sp|P61081|UBC12_HUMAN	5.11341	1.19129	7.23e-05	-1.40056	1.67015	0.405332	P61081	UBC12
sp|P61088|UBE2N_HUMAN|sp|Q5JXB2|UE2NL_HUMAN	7.06336	1.37025	3.56e-06	-0.620753	1.92105	0.747821	P61088|UBE2N_HUMAN|sp|Q5JXB2	UBE2N_HUMAN|sp|Q5JXB2|UE2NL
sp|P61106|RAB14_HUMAN	4.40894	1.26443	0.000968434	1.23375	1.77269	0.489376	P61106	RAB14
sp|P61158|ARP3_HUMAN	4.97164	1.26968	0.000251011	-0.62041	1.78006	0.72877	P61158	ARP3
sp|P61160|ARP2_HUMAN	5.6335	1.24844	3.42e-05	-0.232405	1.75027	0.89485	P61160	ARP2
sp|P61163|ACTZ_HUMAN	3.57175	1.19888	0.00429441	0.293931	1.68079	0.861819	P61163	ACTZ
sp|P61201|CSN2_HUMAN	1.78469	0.729415	0.0176391	-0.940606	1.02262	0.361693	P61201	CSN2
sp|P61224|RAP1B_HUMAN|sp|A6NIZ1|RP1BL_HUMAN|sp|P62834|RAP1A_HUMAN	3.04435	1.04636	0.00521564	-1.0355	1.46697	0.483246	P61224|RAP1B_HUMAN|sp|A6NIZ1|RP1BL_HUMAN|sp|P62834	RAP1B_HUMAN|sp|A6NIZ1|RP1BL_HUMAN|sp|P62834|RAP1A
sp|P61247|RS3A_HUMAN	6.35357	1.28797	7.86e-06	-0.86626	1.80569	0.633316	P61247	RS3A
sp|P61254|RL26_HUMAN	4.77063	1.23172	0.000287933	2.3016	1.72683	0.188077	P61254	RL26
sp|P61266|STX1B_HUMAN	6.19679	1.28374	1.14e-05	0.160319	1.79976	0.929344	P61266	STX1B
sp|P61313|RL15_HUMAN	5.84824	1.2976	3.48e-05	0.178169	1.8192	0.922337	P61313	RL15
sp|P61353|RL27_HUMAN	3.82234	1.1834	0.00209121	1.04172	1.65909	0.532678	P61353	RL27
sp|P61421|VA0D1_HUMAN	3.15037	0.952062	0.00165586	-1.39175	1.33476	0.301651	P61421	VA0D1
sp|P61586|RHOA_HUMAN|sp|P08134|RHOC_HUMAN	1.4041	0.777159	0.0762799	-0.0367693	1.08955	0.973201	P61586|RHOA_HUMAN|sp|P08134	RHOA_HUMAN|sp|P08134|RHOC
sp|P61604|CH10_HUMAN	9.43834	1.28478	1.02e-09	-0.0918528	1.80122	0.959514	P61604	CH10
sp|P61626|LYSC_HUMAN	12.7215	1.02053	1.17e-17	0.0264948	1.43075	0.985293	P61626	LYSC
sp|P61758|PFD3_HUMAN	1.46811	0.856744	0.0922346	0.386276	1.20113	0.748979	P61758	PFD3
sp|P61764|STXB1_HUMAN	8.14809	1.29629	5.54e-08	1.28785	1.81735	0.481541	P61764	STXB1
sp|P61956|SUMO2_HUMAN|sp|Q6EEV6|SUMO4_HUMAN	3.05915	1.03395	0.0045486	-1.11826	1.44957	0.443745	P61956|SUMO2_HUMAN|sp|Q6EEV6	SUMO2_HUMAN|sp|Q6EEV6|SUMO4
sp|P61970|NTF2_HUMAN	2.38169	1.09253	0.033557	1.75373	1.53169	0.257184	P61970	NTF2
sp|P61978|HNRPK_HUMAN	11.9604	1.23158	1.58e-13	-0.63028	1.72664	0.716486	P61978	HNRPK
sp|P61981|1433G_HUMAN	12.8735	1.05171	2.46e-17	-0.684664	1.47447	0.644232	P61981	1433G
sp|P62081|RS7_HUMAN	3.75641	1.24154	0.00376868	0.179767	1.7406	0.918117	P62081	RS7
sp|P62191|PRS4_HUMAN	3.38396	1.04048	0.00195838	-1.14785	1.45872	0.434726	P62191	PRS4
sp|P62195|PRS8_HUMAN	3.75704	1.00938	0.000466161	-1.98603	1.41513	0.166109	P62195	PRS8
sp|P62241|RS8_HUMAN	5.62928	1.31916	7.86e-05	2.33098	1.84942	0.212852	P62241	RS8
sp|P62244|RS15A_HUMAN	1.40089	0.838699	0.10054	0.453368	1.17583	0.7013	P62244	RS15A
sp|P62249|RS16_HUMAN	4.51737	1.28651	0.000898604	2.50976	1.80364	0.169679	P62249	RS16
sp|P62258|1433E_HUMAN	14.3521	0.563128	3.88e-32	0.149805	0.789488	0.850205	P62258	1433E
sp|P62263|RS14_HUMAN	5.65723	1.3187	7.28e-05	-0.82671	1.84877	0.65651	P62263	RS14
sp|P62266|RS23_HUMAN	2.39225	0.828846	0.00556079	-1.48885	1.16202	0.205477	P62266	RS23
sp|P62269|RS18_HUMAN	7.01087	1.33048	2.35e-06	-0.913863	1.8653	0.626133	P62269	RS18
sp|P62277|RS13_HUMAN	3.92162	1.18	0.00158638	-0.191972	1.65432	0.908042	P62277	RS13
sp|P62280|RS11_HUMAN	5.90876	1.28647	2.59e-05	1.86047	1.80359	0.306803	P62280	RS11
sp|P62316|SMD2_HUMAN	3.97814	1.12492	0.000832022	-1.23347	1.5771	0.437502	P62316	SMD2
sp|P62318|SMD3_HUMAN	3.81018	1.08845	0.00092884	-1.12075	1.52598	0.465795	P62318	SMD3
sp|P62328|TYB4_HUMAN	14.059	0.956064	1.05e-20	0.326735	1.34037	0.80832	P62328	TYB4
sp|P62333|PRS10_HUMAN	2.86829	0.976586	0.00483122	-1.01934	1.36914	0.459739	P62333	PRS10
sp|P62424|RL7A_HUMAN	6.89901	1.28185	1.56e-06	1.25521	1.79711	0.487834	P62424	RL7A
sp|P62701|RS4X_HUMAN	6.48727	1.29327	5.85e-06	1.73103	1.81312	0.343894	P62701	RS4X
sp|P62750|RL23A_HUMAN	6.47698	1.30491	7.05e-06	-1.69596	1.82944	0.357957	P62750	RL23A
sp|P62753|RS6_HUMAN	4.42399	1.25574	0.000866997	1.52945	1.76051	0.388757	P62753	RS6
sp|P62760|VISL1_HUMAN	5.26099	1.29266	0.000151692	0.911519	1.81227	0.616993	P62760	VISL1
sp|P62805|H4_HUMAN	16.779	0.465883	6.25e-40	-0.783308	0.653153	0.235564	P62805	H4
sp|P62807|H2B1C_HUMAN|sp|Q99879|H2B1M_HUMAN|sp|Q99877|H2B1N_HUMAN|sp|P58876|H2B1D_HUMAN|sp|Q99880|H2B1L_HUMAN	17.4291	0.207459	9.12e-60	-0.432558	0.290851	0.142669	P62807|H2B1C_HUMAN|sp|Q99879|H2B1M_HUMAN|sp|Q99877|H2B1N_HUMAN|sp|P58876|H2B1D_HUMAN|sp|Q99880	H2B1C_HUMAN|sp|Q99879|H2B1M_HUMAN|sp|Q99877|H2B1N_HUMAN|sp|P58876|H2B1D_HUMAN|sp|Q99880|H2B1L
sp|P62820|RAB1A_HUMAN	5.22025	1.34603	0.000283245	3.06403	1.8871	0.110164	P62820	RAB1A
sp|P62826|RAN_HUMAN	9.65002	1.20168	7.78e-11	1.66649	1.68472	0.326907	P62826	RAN
sp|P62829|RL23_HUMAN	3.77745	1.11291	0.00128308	-0.628198	1.56027	0.688787	P62829	RL23
sp|P62847|RS24_HUMAN	2.9558	0.843884	0.000922962	-2.4607	1.1831	0.0422103	P62847	RS24
sp|P62851|RS25_HUMAN	6.30876	1.28514	8.56e-06	-0.792566	1.80172	0.661738	P62851	RS25
sp|P62857|RS28_HUMAN	3.52872	1.15739	0.00352835	-0.192623	1.62263	0.905937	P62857	RS28
sp|P62873|GBB1_HUMAN	6.01338	1.34008	3.72e-05	1.18091	1.87875	0.532239	P62873	GBB1
sp|P62879|GBB2_HUMAN	1.94695	0.80147	0.0184257	-0.998641	1.12364	0.378003	P62879	GBB2
sp|P62899|RL31_HUMAN	4.94952	1.20419	0.000132768	-1.64427	1.68824	0.334341	P62899	RL31
sp|P62906|RL10A_HUMAN	4.59981	1.27427	0.000662998	-0.20853	1.78649	0.907502	P62906	RL10A
sp|P62913|RL11_HUMAN	3.91909	1.17278	0.00150207	-0.226912	1.64421	0.890739	P62913	RL11
sp|P62917|RL8_HUMAN	6.96506	1.31959	2.28e-06	-0.00688091	1.85002	0.997046	P62917	RL8
sp|P62937|PPIA_HUMAN	11.9216	1.28452	7.54e-13	-0.620684	1.80086	0.731665	P62937	PPIA
sp|P62987|RL40_HUMAN|sp|P62979|RS27A_HUMAN|sp|P0CG47|UBB_HUMAN|sp|P0CG48|UBC_HUMAN	16.0808	0.119517	5.83e-71	-0.0704417	0.16756	0.675833	P62987|RL40_HUMAN|sp|P62979|RS27A_HUMAN|sp|P0CG47|UBB_HUMAN|sp|P0CG48	RL40_HUMAN|sp|P62979|RS27A_HUMAN|sp|P0CG47|UBB_HUMAN|sp|P0CG48|UBC
sp|P62993|GRB2_HUMAN	2.28144	0.980062	0.0236261	0.401626	1.37402	0.771156	P62993	GRB2
sp|P62995|TRA2B_HUMAN	4.91917	1.1683	9.51e-05	-2.1079	1.63792	0.203507	P62995	TRA2B
sp|P63000|RAC1_HUMAN	4.28869	1.22929	0.000962973	0.812666	1.72343	0.63912	P63000	RAC1
sp|P63010|AP2B1_HUMAN	5.15491	1.24418	0.000119022	-0.0998109	1.7443	0.954576	P63010	AP2B1
sp|P63027|VAMP2_HUMAN	6.78005	1.3891	9.45e-06	-0.348317	1.94748	0.858708	P63027	VAMP2
sp|P63096|GNAI1_HUMAN	1.9887	0.984492	0.0482628	0.447221	1.38023	0.747152	P63096	GNAI1
sp|P63098|CANB1_HUMAN	2.81895	0.905491	0.00293584	-1.49918	1.26947	0.242706	P63098	CANB1
sp|P63104|1433Z_HUMAN	15.4952	0.443284	3.02e-39	0.38664	0.621471	0.536423	P63104	1433Z
sp|P63151|2ABA_HUMAN	1.84823	0.831822	0.0304224	-0.450669	1.16619	0.700658	P63151	2ABA
sp|P63173|RL38_HUMAN	1.88323	0.772858	0.0180856	-0.974713	1.08352	0.372267	P63173	RL38
sp|P63220|RS21_HUMAN	1.85373	0.966377	0.0602797	1.21619	1.35483	0.373276	P63220	RS21
sp|P63241|IF5A1_HUMAN|sp|Q9GZV4|IF5A2_HUMAN|sp|Q6IS14|IF5AL_HUMAN	9.04969	1.39028	2.39e-08	0.799272	1.94912	0.683349	P63241|IF5A1_HUMAN|sp|Q9GZV4|IF5A2_HUMAN|sp|Q6IS14	IF5A1_HUMAN|sp|Q9GZV4|IF5A2_HUMAN|sp|Q6IS14|IF5AL
sp|P63244|RACK1_HUMAN	5.7821	1.2926	3.91e-05	1.18312	1.81219	0.516561	P63244	RACK1
sp|P63261|ACTG_HUMAN	17.7149	0.160242	2.76e-66	-0.226809	0.224655	0.317113	P63261	ACTG
sp|P63313|TYB10_HUMAN	10.588	1.3861	3.39e-10	0.8007	1.94327	0.681913	P63313	TYB10
sp|P67775|PP2AA_HUMAN	3.17145	1.1212	0.00651073	-0.629639	1.57189	0.690294	P67775	PP2AA
sp|P67809|YBOX1_HUMAN	7.97706	1.32776	1.56e-07	0.160352	1.86147	0.931666	P67809	YBOX1
sp|P67936|TPM4_HUMAN	9.90799	1.37011	1.57e-09	1.00163	1.92085	0.604146	P67936	TPM4
sp|P68032|ACTC_HUMAN	13.0048	1.26164	1.86e-14	0.430388	1.76878	0.808659	P68032	ACTC
sp|P68036|UB2L3_HUMAN|sp|A0A1B0GUS4|UB2L5_HUMAN	2.48777	0.983061	0.0142766	-0.549653	1.37822	0.691575	P68036|UB2L3_HUMAN|sp|A0A1B0GUS4	UB2L3_HUMAN|sp|A0A1B0GUS4|UB2L5
sp|P68104|EF1A1_HUMAN|sp|Q5VTE0|EF1A3_HUMAN	16.4379	0.450582	3.17e-40	-0.503149	0.631702	0.429168	P68104|EF1A1_HUMAN|sp|Q5VTE0	EF1A1_HUMAN|sp|Q5VTE0|EF1A3
sp|P68363|TBA1B_HUMAN	2.79092	1.03325	0.00916889	-1.21185	1.44859	0.406452	P68363	TBA1B
sp|P68371|TBB4B_HUMAN	14.7303	0.95315	1.15e-21	-0.956553	1.33629	0.477125	P68371	TBB4B
sp|P68400|CSK21_HUMAN|sp|Q8NEV1|CSK23_HUMAN	2.94393	1.08867	0.00909511	-0.0571137	1.52628	0.970286	P68400|CSK21_HUMAN|sp|Q8NEV1	CSK21_HUMAN|sp|Q8NEV1|CSK23
sp|P68402|PA1B2_HUMAN	2.43663	0.979548	0.0159252	-0.465937	1.3733	0.735688	P68402	PA1B2
sp|P68431|H31_HUMAN|sp|Q71DI3|H32_HUMAN|sp|P84243|H33_HUMAN|sp|Q16695|H31T_HUMAN|sp|Q6NXT2|H3C_HUMAN	13.1523	1.17868	9.51e-16	-0.137945	1.65247	0.933774	P68431|H31_HUMAN|sp|Q71DI3|H32_HUMAN|sp|P84243|H33_HUMAN|sp|Q16695|H31T_HUMAN|sp|Q6NXT2	H31_HUMAN|sp|Q71DI3|H32_HUMAN|sp|P84243|H33_HUMAN|sp|Q16695|H31T_HUMAN|sp|Q6NXT2|H3C
sp|P68871|HBB_HUMAN	7.11351	1.37138	3.17e-06	-0.734128	1.92263	0.704054	P68871	HBB
sp|P78310|CXAR_HUMAN	4.31889	1.16401	0.000483795	-1.05788	1.63191	0.519524	P78310	CXAR
sp|P78344|IF4G2_HUMAN	4.09746	1.09861	0.000455157	-1.31918	1.54022	0.395446	P78344	IF4G2
sp|P78356|PI42B_HUMAN	1.36672	0.814894	0.0991839	0.431605	1.14246	0.707043	P78356	PI42B
sp|P78371|TCPB_HUMAN	13.8695	1.74809	1.12e-10	1.16942	2.45077	0.635137	P78371	TCPB
sp|P78508|KCJ10_HUMAN	1.74811	0.775258	0.0281428	-0.469481	1.08689	0.667467	P78508	KCJ10
sp|P78527|PRKDC_HUMAN	6.75671	1.32678	4.45e-06	-2.79333	1.8601	0.138892	P78527	PRKDC
sp|P78559|MAP1A_HUMAN	2.54173	0.959854	0.0105433	-0.262459	1.34569	0.846083	P78559	MAP1A
sp|P80404|GABT_HUMAN	2.56322	1.18922	0.035525	2.32248	1.66725	0.169224	P80404	GABT
sp|P80723|BASP1_HUMAN	16.3808	0.472926	4.89e-39	-0.799063	0.663027	0.233296	P80723	BASP1
sp|P81605|DCD_HUMAN	15.9628	1.05697	3.22e-21	-0.438253	1.48184	0.768536	P81605	DCD
sp|P82979|SARNP_HUMAN	4.31884	1.17195	0.000523703	-0.367625	1.64304	0.823783	P82979	SARNP
sp|P83731|RL24_HUMAN	3.39443	1.07641	0.00261354	-0.694465	1.50909	0.647196	P83731	RL24
sp|P84077|ARF1_HUMAN|sp|P61204|ARF3_HUMAN	10.1587	1.38497	1.07e-09	-1.4214	1.94169	0.467248	P84077|ARF1_HUMAN|sp|P61204	ARF1_HUMAN|sp|P61204|ARF3
sp|P84085|ARF5_HUMAN	4.4413	1.25957	0.0008589	0.728984	1.76587	0.681345	P84085	ARF5
sp|P84090|ERH_HUMAN	5.57586	1.31327	8.45e-05	0.894494	1.84116	0.629016	P84090	ERH
sp|P84098|RL19_HUMAN	3.00162	1.05423	0.00618872	-0.626496	1.47799	0.673305	P84098	RL19
sp|P84103|SRSF3_HUMAN	7.09713	1.31305	1.44e-06	-2.36735	1.84086	0.20383	P84103	SRSF3
sp|P99999|CYC_HUMAN	5.28383	1.29431	0.000145577	0.469733	1.81458	0.796705	P99999	CYC
sp|Q00059|TFAM_HUMAN	2.21824	0.786191	0.00663801	-1.31829	1.10222	0.236812	Q00059	TFAM
sp|Q00169|PIPNA_HUMAN	1.27833	0.790933	0.111767	0.507182	1.10886	0.649193	Q00169	PIPNA
sp|Q00325|MPCP_HUMAN	5.67212	1.28808	4.96e-05	-1.77425	1.80585	0.330156	Q00325	MPCP
sp|Q00535|CDK5_HUMAN	2.69562	1.01189	0.0101128	0.0340904	1.41864	0.980915	Q00535	CDK5
sp|Q00610|CLH1_HUMAN	9.62266	1.24334	2.32e-10	2.51454	1.74313	0.15482	Q00610	CLH1
sp|Q00688|FKBP3_HUMAN	6.0854	1.21222	5.77e-06	-2.03198	1.6995	0.236969	Q00688	FKBP3
sp|Q00765|REEP5_HUMAN	1.86357	0.912401	0.0459087	0.369114	1.27916	0.774003	Q00765	REEP5
sp|Q00839|HNRPU_HUMAN	9.59492	1.47219	2.32e-08	0.00829875	2.06396	0.996806	Q00839	HNRPU
sp|Q01081|U2AF1_HUMAN|sp|P0DN76|U2AF5_HUMAN	1.97324	0.904481	0.0334285	-0.146364	1.26805	0.90853	Q01081|U2AF1_HUMAN|sp|P0DN76	U2AF1_HUMAN|sp|P0DN76|U2AF5
sp|Q01082|SPTB2_HUMAN	16.107	1.29951	1.48e-17	-1.33209	1.82187	0.467781	Q01082	SPTB2
sp|Q01105|SET_HUMAN	8.78735	1.32422	1.49e-08	1.94495	1.85651	0.299388	Q01105	SET
sp|Q01130|SRSF2_HUMAN	4.31581	1.12241	0.000315082	-1.57408	1.57359	0.321539	Q01130	SRSF2
sp|Q01469|FABP5_HUMAN	13.8234	1.11893	1.69e-17	-2.2122	1.56871	0.164109	Q01469	FABP5
sp|Q01484|ANK2_HUMAN	5.75179	1.40511	0.000140339	1.27087	1.96992	0.521519	Q01484	ANK2
sp|Q01518|CAP1_HUMAN	4.85166	1.24511	0.00026698	-0.222891	1.7456	0.898862	Q01518	CAP1
sp|Q01546|K22O_HUMAN	2.69798	0.919753	0.00488101	-1.76765	1.28947	0.175993	Q01546	K22O
sp|Q01581|HMCS1_HUMAN	4.46528	1.14723	0.000270766	-0.517703	1.60839	0.748766	Q01581	HMCS1
sp|Q01650|LAT1_HUMAN	7.70533	1.73257	4.27e-05	0.441694	2.42901	0.856376	Q01650	LAT1
sp|Q01813|PFKAP_HUMAN	3.72488	1.11451	0.00149993	-0.540785	1.5625	0.730586	Q01813	PFKAP
sp|Q01995|TAGL_HUMAN	2.95019	1.04986	0.00684682	-0.275585	1.47187	0.852165	Q01995	TAGL
sp|Q02413|DSG1_HUMAN	12.8764	1.03717	1.39e-17	0.263851	1.45408	0.856677	Q02413	DSG1
sp|Q02750|MP2K1_HUMAN	3.34734	1.04531	0.002268	-1.04353	1.46549	0.479434	Q02750	MP2K1
sp|Q02790|FKBP4_HUMAN	5.37543	1.15909	2.22e-05	-1.50555	1.62501	0.358241	Q02790	FKBP4
sp|Q02818|NUCB1_HUMAN	4.05288	1.25043	0.00202351	0.352821	1.75307	0.841239	Q02818	NUCB1
sp|Q02878|RL6_HUMAN	6.33164	1.25086	4.97e-06	2.09758	1.75367	0.236785	Q02878	RL6
sp|Q02880|TOP2B_HUMAN	2.70389	0.939051	0.00566664	-0.641514	1.31652	0.627997	Q02880	TOP2B
sp|Q02952|AKA12_HUMAN	6.28354	1.58759	0.000218861	1.89889	2.22576	0.397279	Q02952	AKA12
sp|Q02978|M2OM_HUMAN	4.27815	1.09287	0.000251858	-1.95612	1.53216	0.207071	Q02978	M2OM
sp|Q03252|LMNB2_HUMAN	6.49584	1.30756	6.94e-06	-0.582364	1.83316	0.751928	Q03252	LMNB2
sp|Q04118|PRB3_HUMAN	2.84844	1.03369	0.0079295	-0.448869	1.4492	0.757932	Q04118	PRB3
sp|Q04637|IF4G1_HUMAN	3.67228	1.02554	0.000725338	-1.4798	1.43778	0.307877	Q04637	IF4G1
sp|Q04695|K1C17_HUMAN|CON__Q04695	11.6343	1.14365	3.01e-14	0.194273	1.60336	0.904001	Q04695|K1C17_HUMAN	K1C17
sp|Q04760|LGUL_HUMAN	1.36773	0.948085	0.154797	1.85121	1.32919	0.169304	Q04760	LGUL
sp|Q04828|AK1C1_HUMAN	4.8405	1.19182	0.000155976	-1.53411	1.6709	0.362557	Q04828	AK1C1
sp|Q04837|SSBP_HUMAN	3.62395	1.08696	0.00153685	-0.501386	1.52388	0.74339	Q04837	SSBP
sp|Q05193|DYN1_HUMAN	5.60849	1.33669	9.99e-05	-0.249665	1.87399	0.894501	Q05193	DYN1
sp|Q05682|CALD1_HUMAN	1.51977	0.886323	0.092032	0.66594	1.2426	0.594171	Q05682	CALD1
sp|Q06323|PSME1_HUMAN	2.23224	0.929681	0.0197549	0.231618	1.30338	0.859608	Q06323	PSME1
sp|Q06830|PRDX1_HUMAN	14.7941	0.559902	6.18e-33	0.342042	0.784965	0.66473	Q06830	PRDX1
sp|Q07020|RL18_HUMAN	5.47659	1.29806	9.24e-05	-0.257742	1.81984	0.887891	Q07020	RL18
sp|Q07021|C1QBP_HUMAN	4.20774	1.26413	0.00156216	-0.558077	1.77227	0.754034	Q07021	C1QBP
sp|Q07065|CKAP4_HUMAN	11.1877	1.21833	1.08e-12	-2.68884	1.70806	0.121175	Q07065	CKAP4
sp|Q07666|KHDR1_HUMAN	6.77937	1.36098	6.62e-06	0.267395	1.90805	0.889061	Q07666	KHDR1
sp|Q07866|KLC1_HUMAN	6.36762	1.28667	7.43e-06	-2.01336	1.80387	0.269219	Q07866	KLC1
sp|Q07955|SRSF1_HUMAN	6.97884	1.30567	1.79e-06	-0.212984	1.8305	0.907797	Q07955	SRSF1
sp|Q07960|RHG01_HUMAN	1.82669	0.855875	0.0372914	-0.0591006	1.19991	0.960895	Q07960	RHG01
sp|Q08188|TGM3_HUMAN	12.231	1.09322	8.59e-16	-0.309015	1.53266	0.840957	Q08188	TGM3
sp|Q08209|PP2BA_HUMAN	2.24822	0.896657	0.015147	-0.455298	1.25709	0.718601	Q08209	PP2BA
sp|Q08211|DHX9_HUMAN	5.93792	1.37994	6.97e-05	0.718567	1.93464	0.71175	Q08211	DHX9
sp|Q08554|DSC1_HUMAN	12.1669	1.06815	4.29e-16	0.841882	1.49751	0.576273	Q08554	DSC1
sp|Q09028|RBBP4_HUMAN	1.87929	0.767087	0.0175006	-0.985851	1.07543	0.363301	Q09028	RBBP4
sp|Q09666|AHNK_HUMAN	9.70501	1.41872	6.88e-09	0.326136	1.989	0.870356	Q09666	AHNK
sp|Q12765|SCRN1_HUMAN	3.98409	1.25589	0.00247454	1.6441	1.76072	0.354506	Q12765	SCRN1
sp|Q12792|TWF1_HUMAN	1.40667	0.756723	0.0683951	-0.117305	1.0609	0.912359	Q12792	TWF1
sp|Q12860|CNTN1_HUMAN	6.82563	1.22852	8.29e-07	-1.56206	1.72235	0.368397	Q12860	CNTN1
sp|Q12888|TP53B_HUMAN	3.6487	1.08425	0.00140005	-0.304815	1.52008	0.841809	Q12888	TP53B
sp|Q12905|ILF2_HUMAN	4.11066	1.18082	0.000985476	-0.873512	1.65547	0.599864	Q12905	ILF2
sp|Q12906|ILF3_HUMAN	5.38472	1.25001	6.86e-05	0.198036	1.75248	0.91044	Q12906	ILF3
sp|Q12926|ELAV2_HUMAN	5.89148	1.27811	2.44e-05	-0.470866	1.79187	0.793703	Q12926	ELAV2
sp|Q12931|TRAP1_HUMAN	2.69887	0.948109	0.00619966	-0.562238	1.32922	0.673957	Q12931	TRAP1
sp|Q13011|ECH1_HUMAN	1.91548	0.980941	0.0559514	0.867264	1.37525	0.530898	Q13011	ECH1
sp|Q13098|CSN1_HUMAN	1.84824	0.858773	0.0357881	-0.0881834	1.20397	0.941878	Q13098	CSN1
sp|Q13148|TADBP_HUMAN	3.8467	1.15067	0.00149624	-0.220475	1.61321	0.891792	Q13148	TADBP
sp|Q13151|ROA0_HUMAN	6.63609	1.30858	4.8e-06	-1.96569	1.83459	0.288642	Q13151	ROA0
sp|Q13153|PAK1_HUMAN	1.74171	0.826795	0.0397299	-0.0158424	1.15914	0.989145	Q13153	PAK1
sp|Q13177|PAK2_HUMAN	4.23045	1.16762	0.000635924	-0.565233	1.63696	0.731191	Q13177	PAK2
sp|Q13185|CBX3_HUMAN	3.8295	1.01561	0.000399725	-2.07038	1.42386	0.151612	Q13185	CBX3
sp|Q13200|PSMD2_HUMAN	6.81291	1.28808	2.19e-06	-1.3187	1.80585	0.468343	Q13200	PSMD2
sp|Q13242|SRSF9_HUMAN	3.69352	1.01788	0.000625152	-1.55772	1.42704	0.279781	Q13242	SRSF9
sp|Q13243|SRSF5_HUMAN	1.87745	0.761106	0.0167789	-1.00251	1.06705	0.351575	Q13243	SRSF5
sp|Q13247|SRSF6_HUMAN	5.94585	1.2485	1.43e-05	-2.20106	1.75036	0.21389	Q13247	SRSF6
sp|Q13263|TIF1B_HUMAN	6.4092	1.29868	7.8e-06	-0.499336	1.82071	0.784917	Q13263	TIF1B
sp|Q13310|PABP4_HUMAN	2.55551	1.032	0.0163823	-1.37927	1.44684	0.344608	Q13310	PABP4
sp|Q13363|CTBP1_HUMAN	3.81373	1.17052	0.00192485	0.291204	1.64103	0.859805	Q13363	CTBP1
sp|Q13367|AP3B2_HUMAN	1.82664	0.820325	0.0300793	-0.451373	1.15007	0.696225	Q13367	AP3B2
sp|Q13404|UB2V1_HUMAN	6.61394	1.7183	0.00031107	0.891605	2.40901	0.71272	Q13404	UB2V1
sp|Q13409|DC1I2_HUMAN	5.43751	1.26024	6.7e-05	-1.19877	1.76681	0.500303	Q13409	DC1I2
sp|Q13423|NNTM_HUMAN	4.51999	1.1266	0.000183417	-1.35485	1.57946	0.394729	Q13423	NNTM
sp|Q13435|SF3B2_HUMAN	3.76526	1.0739	0.000912998	-1.11939	1.50557	0.460344	Q13435	SF3B2
sp|Q13442|HAP28_HUMAN	2.79907	0.994184	0.00674818	-0.540419	1.39382	0.699715	Q13442	HAP28
sp|Q13449|LSAMP_HUMAN	2.39251	0.830955	0.005669	-1.48781	1.16497	0.206924	Q13449	LSAMP
sp|Q13492|PICAL_HUMAN	1.78537	0.732227	0.0180156	-0.926193	1.02656	0.370869	Q13492	PICAL
sp|Q13509|TBB3_HUMAN	14.7328	0.94472	7.64e-22	-1.17915	1.32447	0.377193	Q13509	TBB3
sp|Q13510|ASAH1_HUMAN	4.12749	1.197	0.0010897	4.65686	1.67816	0.00752781	Q13510	ASAH1
sp|Q13526|PIN1_HUMAN	2.32686	1.01567	0.0258212	0.500143	1.42393	0.72675	Q13526	PIN1
sp|Q13557|KCC2D_HUMAN	4.30479	1.22272	0.000873248	0.359354	1.71422	0.83473	Q13557	KCC2D
sp|Q13561|DCTN2_HUMAN	5.15829	1.22492	9.49e-05	-0.254733	1.71729	0.882622	Q13561	DCTN2
sp|Q13595|TRA2A_HUMAN	1.8968	0.807134	0.0223872	-0.639332	1.13158	0.574376	Q13595	TRA2A
sp|Q13740|CD166_HUMAN	2.24192	0.865302	0.0122317	-0.837018	1.21313	0.493116	Q13740	CD166
sp|Q13835|PKP1_HUMAN	5.15896	1.27272	0.000160098	3.37378	1.78431	0.0639233	Q13835	PKP1
sp|Q13838|DX39B_HUMAN	6.47758	1.30949	7.49e-06	0.85152	1.83587	0.644604	Q13838	DX39B
sp|Q13867|BLMH_HUMAN	10.6704	1.2247	6.11e-12	1.97684	1.717	0.254575	Q13867	BLMH
sp|Q13885|TBB2A_HUMAN	7.80714	1.52343	3.97e-06	-0.600807	2.1358	0.779534	Q13885	TBB2A
sp|Q14008|CKAP5_HUMAN	2.64505	0.881871	0.00405843	-1.27473	1.23636	0.307035	Q14008	CKAP5
sp|Q14011|CIRBP_HUMAN	6.23972	1.37483	3.12e-05	0.124104	1.92748	0.948896	Q14011	CIRBP
sp|Q14019|COTL1_HUMAN	5.85726	1.32638	4.75e-05	1.32082	1.85955	0.480526	Q14019	COTL1
sp|Q14103|HNRPD_HUMAN	7.91785	1.4139	7.06e-07	0.153916	1.98224	0.938391	Q14103	HNRPD
sp|Q14141|SEPT6_HUMAN	4.60053	1.08171	8.25e-05	-2.31091	1.51652	0.133283	Q14141	2023-09-06
sp|Q14152|EIF3A_HUMAN	2.31139	0.857574	0.00931169	-0.985521	1.20229	0.415925	Q14152	EIF3A
sp|Q14157|UBP2L_HUMAN	3.60539	1.01658	0.000806311	-1.39823	1.42522	0.330858	Q14157	UBP2L
sp|Q14194|DPYL1_HUMAN	13.9181	1.06746	1.83e-18	-0.895555	1.49654	0.552018	Q14194	DPYL1
sp|Q14195|DPYL3_HUMAN	15.346	0.766024	6.11e-27	-1.96835	1.07394	0.0722427	Q14195	DPYL3
sp|Q14203|DCTN1_HUMAN	7.81176	1.3987	7.46e-07	-1.76731	1.96093	0.371378	Q14203	DCTN1
sp|Q14204|DYHC1_HUMAN	11.6837	1.09386	5e-15	0.617473	1.53356	0.688774	Q14204	DYHC1
sp|Q14240|IF4A2_HUMAN	2.28926	1.02552	0.0296872	0.913793	1.43775	0.527691	Q14240	IF4A2
sp|Q14247|SRC8_HUMAN	4.54695	1.17329	0.000285859	0.171275	1.64491	0.91745	Q14247	SRC8
sp|Q14254|FLOT2_HUMAN	1.82564	0.813927	0.0289453	-0.476601	1.1411	0.677816	Q14254	FLOT2
sp|Q14257|RCN2_HUMAN	4.11663	1.20935	0.00124568	-0.712795	1.69546	0.675822	Q14257	RCN2
sp|Q14315|FLNC_HUMAN	3.49773	1.23617	0.00649557	3.44553	1.73308	0.0517871	Q14315	FLNC
sp|Q14444|CAPR1_HUMAN	5.12059	1.07951	1.53e-05	-2.95214	1.51344	0.0562064	Q14444	CAPR1
sp|Q14498|RBM39_HUMAN	3.28243	0.978467	0.00144492	-1.51184	1.37178	0.275218	Q14498	RBM39
sp|Q14574|DSC3_HUMAN	3.38018	1.22753	0.00797169	1.9557	1.72096	0.260717	Q14574	DSC3
sp|Q14576|ELAV3_HUMAN	4.92858	1.5134	0.00193353	-1.6637	2.12174	0.436333	Q14576	ELAV3
sp|Q14624|ITIH4_HUMAN	3.55591	1.16584	0.0035159	-0.515335	1.63447	0.753733	Q14624	ITIH4
sp|Q14697|GANAB_HUMAN	5.20518	1.23884	9.8e-05	1.79495	1.73682	0.305907	Q14697	GANAB
sp|Q14839|CHD4_HUMAN	2.25021	0.717147	0.00273532	-1.83635	1.00542	0.0732115	Q14839	CHD4
sp|Q14847|LASP1_HUMAN	5.70939	1.27568	3.88e-05	-0.145528	1.78846	0.935442	Q14847	LASP1
sp|Q14974|IMB1_HUMAN	5.38787	1.29369	0.00011082	0.66268	1.81372	0.716236	Q14974	IMB1
sp|Q14980|NUMA1_HUMAN	3.49872	1.01355	0.00107739	-2.02176	1.42097	0.160443	Q14980	NUMA1
sp|Q15008|PSMD6_HUMAN	3.22911	1.0094	0.00228925	-1.00115	1.41514	0.482272	Q15008	PSMD6
sp|Q15019|SEPT2_HUMAN	6.06883	1.43184	8.66e-05	-1.16566	2.0074	0.563827	Q15019	2023-09-02
sp|Q15020|SART3_HUMAN	1.99135	0.861345	0.0245536	-0.620904	1.20758	0.609191	Q15020	SART3
sp|Q15029|U5S1_HUMAN	2.28739	0.886285	0.0125526	-0.577544	1.24254	0.643904	Q15029	U5S1
sp|Q15046|SYK_HUMAN	3.40413	1.16897	0.005178	-1.16219	1.63886	0.48123	Q15046	SYK
sp|Q15056|IF4H_HUMAN	4.83742	1.24347	0.000272475	-0.531524	1.7433	0.761597	Q15056	IF4H
sp|Q15063|POSTN_HUMAN	3.10244	1.02972	0.00390645	-0.189653	1.44364	0.895961	Q15063	POSTN
sp|Q15075|EEA1_HUMAN	3.03387	0.994358	0.00350599	-1.52666	1.39406	0.278238	Q15075	EEA1
sp|Q15084|PDIA6_HUMAN	7.24368	1.38461	2.7e-06	-0.372153	1.94118	0.848672	Q15084	PDIA6
sp|Q15102|PA1B3_HUMAN	7.82774	1.37943	5.36e-07	-0.574616	1.93392	0.76749	Q15102	PA1B3
sp|Q15121|PEA15_HUMAN	2.50195	1.03065	0.0185025	-0.076549	1.44494	0.957942	Q15121	PEA15
sp|Q15126|PMVK_HUMAN	1.28649	0.732844	0.0847468	0.0315632	1.02742	0.975603	Q15126	PMVK
sp|Q15149|PLEC_HUMAN	10.5186	1.1543	1.4e-12	2.02086	1.61829	0.21704	Q15149	PLEC
sp|Q15181|IPYR_HUMAN	2.41587	1.12081	0.0355166	2.91437	1.57133	0.0690018	Q15181	IPYR
sp|Q15185|TEBP_HUMAN	2.00222	0.826002	0.0186666	-1.02225	1.15803	0.381213	Q15185	TEBP
sp|Q15233|NONO_HUMAN	6.7573	1.36557	7.44e-06	-0.573115	1.91448	0.765795	Q15233	NONO
sp|Q15286|RAB35_HUMAN	2.31063	0.750513	0.00324038	-1.8406	1.0522	0.0858187	Q15286	RAB35
sp|Q15287|RNPS1_HUMAN	1.84617	0.756617	0.0179368	-0.9597	1.06075	0.369552	Q15287	RNPS1
sp|Q15293|RCN1_HUMAN	4.14402	1.18567	0.000944507	0.748787	1.66228	0.65415	Q15293	RCN1
sp|Q15365|PCBP1_HUMAN	5.92718	1.27208	2.05e-05	-1.65614	1.78342	0.357138	Q15365	PCBP1
sp|Q15366|PCBP2_HUMAN	5.99653	1.33167	3.53e-05	0.209409	1.86696	0.9111	Q15366	PCBP2
sp|Q15369|ELOC_HUMAN	1.83692	0.756074	0.0184103	-0.942701	1.05999	0.37769	Q15369	ELOC
sp|Q15370|ELOB_HUMAN	1.39788	0.831259	0.0983077	0.430888	1.1654	0.713	Q15370	ELOB
sp|Q15417|CNN3_HUMAN	4.51748	1.25321	0.000673463	0.117812	1.75696	0.946782	Q15417	CNN3
sp|Q15424|SAFB1_HUMAN	2.81727	0.96134	0.00491925	-0.993526	1.34777	0.464156	Q15424	SAFB1
sp|Q15431|SYCP1_HUMAN	2.17662	1.22252	0.0805284	1.87393	1.71394	0.279008	Q15431	SYCP1
sp|Q15435|PP1R7_HUMAN	2.72771	1.05664	0.0125325	0.794581	1.48138	0.593859	Q15435	PP1R7
sp|Q15459|SF3A1_HUMAN	2.2758	0.785195	0.0053776	-1.42906	1.10082	0.199644	Q15459	SF3A1
sp|Q15555|MARE2_HUMAN	4.10529	1.07088	0.000326983	-1.76225	1.50134	0.245541	Q15555	MARE2
sp|Q15631|TSN_HUMAN	1.44558	0.839406	0.0906624	0.364728	1.17682	0.757788	Q15631	TSN
sp|Q15691|MARE1_HUMAN	7.33698	1.30127	6.13e-07	1.17434	1.82435	0.522441	Q15691	MARE1
sp|Q15717|ELAV1_HUMAN	4.36485	1.20506	0.000637983	0.451798	1.68945	0.790144	Q15717	ELAV1
sp|Q15819|UB2V2_HUMAN	1.8724	0.889136	0.0397954	-0.0181202	1.24654	0.988455	Q15819	UB2V2
sp|Q15828|CYTM_HUMAN	2.73094	1.09116	0.0153221	1.00626	1.52977	0.51342	Q15828	CYTM
sp|Q15843|NEDD8_HUMAN	1.48818	0.884391	0.0981	0.724723	1.23989	0.56127	Q15843	NEDD8
sp|Q15907|RB11B_HUMAN	8.40663	1.3707	9.8e-08	0.438723	1.92168	0.820258	Q15907	RB11B
sp|Q15942|ZYX_HUMAN	2.36665	0.962374	0.0170994	-0.124111	1.34922	0.927043	Q15942	ZYX
sp|Q16143|SYUB_HUMAN	0.545936	0.823056	0.509906	1.87591	1.1539	0.109728	Q16143	SYUB
sp|Q16181|SEPT7_HUMAN	9.09711	1.41563	3.27e-08	-0.353404	1.98467	0.859325	Q16181	2023-09-07
sp|Q16186|ADRM1_HUMAN	2.74185	1.0488	0.0115138	0.42859	1.47039	0.77178	Q16186	ADRM1
sp|Q16352|AINX_HUMAN	16.3828	0.96883	1.9e-23	-1.25039	1.35827	0.361293	Q16352	AINX
sp|Q16378|PROL4_HUMAN	0.471216	0.87096	0.590672	2.51509	1.22106	0.0441664	Q16378	PROL4
sp|Q16543|CDC37_HUMAN	1.93812	0.944385	0.0449161	0.360164	1.324	0.786619	Q16543	CDC37
sp|Q16555|DPYL2_HUMAN	15.1901	0.700639	1.28e-28	-0.757491	0.982274	0.443912	Q16555	DPYL2
sp|Q16610|ECM1_HUMAN	3.80034	1.22352	0.0029963	1.40379	1.71534	0.416675	Q16610	ECM1
sp|Q16629|SRSF7_HUMAN	6.95745	1.3995	6.86e-06	-1.03409	1.96205	0.600282	Q16629	SRSF7
sp|Q16630|CPSF6_HUMAN	2.35057	0.810377	0.00534503	-1.47651	1.13612	0.199157	Q16630	CPSF6
sp|Q16643|DREB_HUMAN	7.0441	1.36261	3.38e-06	2.62483	1.91034	0.175013	Q16643	DREB
sp|Q16658|FSCN1_HUMAN	11.6409	1.12684	1.72e-14	-0.849147	1.57979	0.593086	Q16658	FSCN1
sp|Q16698|DECR_HUMAN	1.29686	0.730715	0.0814678	0.00722685	1.02444	0.994397	Q16698	DECR
sp|Q16775|GLO2_HUMAN	2.72261	0.969565	0.00688442	-0.505044	1.3593	0.711658	Q16775	GLO2
sp|Q16777|H2A2C_HUMAN|sp|Q6FI13|H2A2A_HUMAN	4.10128	1.22368	0.00145827	-1.88949	1.71556	0.275526	Q16777|H2A2C_HUMAN|sp|Q6FI13	H2A2C_HUMAN|sp|Q6FI13|H2A2A
sp|Q16778|H2B2E_HUMAN	7.93295	1.35076	2.58e-07	-3.52477	1.89373	0.0680507	Q16778	H2B2E
sp|Q16799|RTN1_HUMAN	14.0156	1.49018	4.79e-13	-2.0943	2.08918	0.320515	Q16799	RTN1
sp|Q16836|HCDH_HUMAN	1.83681	0.952943	0.059086	0.894173	1.336	0.506109	Q16836	HCDH
sp|Q16851|UGPA_HUMAN	3.48858	1.11124	0.00272243	0.513775	1.55792	0.742818	Q16851	UGPA
sp|Q16891|MIC60_HUMAN	6.42491	1.28581	6.27e-06	-1.41001	1.80267	0.437466	Q16891	MIC60
sp|Q1KMD3|HNRL2_HUMAN	4.92107	1.18046	0.000109331	-1.48575	1.65497	0.373231	Q1KMD3	HNRL2
sp|Q2M2I8|AAK1_HUMAN	0.919091	0.743184	0.221456	0.803404	1.04192	0.44396	Q2M2I8	AAK1
sp|Q3SY84|K2C71_HUMAN|CON__Q3SY84	2.93297	1.22489	0.0200795	0.351485	1.71726	0.838579	Q3SY84|K2C71_HUMAN	K2C71
sp|Q52LJ0|FA98B_HUMAN	2.44552	0.898482	0.00867793	-1.07683	1.25964	0.396332	Q52LJ0	FA98B
sp|Q5D862|FILA2_HUMAN|CON__Q5D862	13.5294	1.1909	4.75e-16	-0.536031	1.66961	0.749388	Q5D862|FILA2_HUMAN	FILA2
sp|Q5JSH3|WDR44_HUMAN	1.26986	0.708494	0.0785797	-0.0261785	0.993287	0.979069	Q5JSH3	WDR44
sp|Q5JWF2|GNAS1_HUMAN|sp|P63092|GNAS2_HUMAN	3.16162	1.05738	0.00416595	-0.0537798	1.48241	0.971191	Q5JWF2|GNAS1_HUMAN|sp|P63092	GNAS1_HUMAN|sp|P63092|GNAS2
sp|Q5SQI0|ATAT_HUMAN	6.51354	1.2782	4.4e-06	-2.98281	1.792	0.101697	Q5SQI0	ATAT
sp|Q5SSJ5|HP1B3_HUMAN	8.19525	1.36267	1.53e-07	-1.89174	1.91042	0.326404	Q5SSJ5	HP1B3
sp|Q5SW79|CE170_HUMAN	3.65081	1.0738	0.00126132	-0.923738	1.50544	0.542009	Q5SW79	CE170
sp|Q5T749|KPRP_HUMAN	6.74589	1.37323	8.45e-06	2.80575	1.92523	0.150704	Q5T749	KPRP
sp|Q5T9A4|ATD3B_HUMAN	1.11777	0.974493	0.256337	1.23751	1.36621	0.368995	Q5T9A4	ATD3B
sp|Q5TF21|SOGA3_HUMAN	3.94373	0.959536	0.000132861	-2.55113	1.34524	0.0631624	Q5TF21	SOGA3
sp|Q5XKE5|K2C79_HUMAN|CON__Q5XKE5	2.26741	0.987209	0.0254628	2.1189	1.38404	0.131512	Q5XKE5|K2C79_HUMAN	K2C79
sp|Q6E0U4|DMKN_HUMAN|CON__A3EZ82	4.88962	1.27643	0.000329975	0.335833	1.78951	0.851828	Q6E0U4|DMKN_HUMAN	DMKN
sp|Q6P2Q9|PRP8_HUMAN	3.92339	1.16573	0.00139833	-1.83943	1.63432	0.265264	Q6P2Q9	PRP8
sp|Q6PCE3|PGM2L_HUMAN	5.33061	1.30905	0.000150587	-1.7272	1.83525	0.350758	Q6PCE3	PGM2L
sp|Q6T4P5|PLPR3_HUMAN	2.26069	0.875449	0.0125061	-0.567769	1.22735	0.645479	Q6T4P5	PLPR3
sp|Q6UWP8|SBSN_HUMAN	10.1216	1.16395	6.5e-12	-0.172514	1.63182	0.91619	Q6UWP8	SBSN
sp|Q6VY07|PACS1_HUMAN	1.74626	0.791287	0.0315168	-0.407447	1.10936	0.714819	Q6VY07	PACS1
sp|Q6ZU35|CRAD_HUMAN	1.32013	0.755168	0.0860213	0.0404774	1.05872	0.969641	Q6ZU35	CRAD
sp|Q6ZVX7|FBX50_HUMAN	5.44182	1.33314	0.00014577	1.35978	1.86902	0.469982	Q6ZVX7	FBX50
sp|Q70CQ2|UBP34_HUMAN	2.61339	1.02763	0.0138291	-0.896612	1.4407	0.536288	Q70CQ2	UBP34
sp|Q71U36|TBA1A_HUMAN	17.8739	0.218932	4.35e-59	0.113578	0.306936	0.712776	Q71U36	TBA1A
sp|Q71UI9|H2AV_HUMAN|sp|P0C0S5|H2AZ_HUMAN	5.67997	1.43393	0.000216586	-0.0261041	2.01033	0.989687	Q71UI9|H2AV_HUMAN|sp|P0C0S5	H2AV_HUMAN|sp|P0C0S5|H2AZ
sp|Q7KZF4|SND1_HUMAN	4.26334	1.19636	0.000765048	0.243293	1.67726	0.885199	Q7KZF4	SND1
sp|Q7L099|RUFY3_HUMAN	7.83799	1.28191	1.05e-07	-0.113665	1.7972	0.9498	Q7L099	RUFY3
sp|Q7L0J3|SV2A_HUMAN	4.37459	1.17501	0.000464832	-1.08003	1.64733	0.514801	Q7L0J3	SV2A
sp|Q7L1Q6|BZW1_HUMAN	1.86002	0.876348	0.038316	-0.0393943	1.22861	0.974537	Q7L1Q6	BZW1
sp|Q7L7L0|H2A3_HUMAN|sp|P04908|H2A1B_HUMAN	2.05808	0.962429	0.0369398	-0.0766924	1.3493	0.95488	Q7L7L0|H2A3_HUMAN|sp|P04908	H2A3_HUMAN|sp|P04908|H2A1B
sp|Q7Z2K8|GRIN1_HUMAN	4.99899	1.25229	0.000195911	-0.796451	1.75567	0.651869	Q7Z2K8	GRIN1
sp|Q7Z406|MYH14_HUMAN	1.72931	0.947165	0.0733152	1.6546	1.3279	0.218033	Q7Z406	MYH14
sp|Q7Z4S6|KI21A_HUMAN	1.79811	0.886419	0.0473608	0.374602	1.24273	0.76422	Q7Z4S6	KI21A
sp|Q7Z4V5|HDGR2_HUMAN	2.74143	0.88746	0.00314598	-1.42093	1.24419	0.25838	Q7Z4V5	HDGR2
sp|Q7Z6L0|PRRT2_HUMAN	4.79725	1.12105	7.55e-05	-2.4679	1.57168	0.122096	Q7Z6L0	PRRT2
sp|Q7Z6Z7|HUWE1_HUMAN	3.40086	1.10924	0.00336099	-1.72917	1.55512	0.271012	Q7Z6Z7	HUWE1
sp|Q7Z794|K2C1B_HUMAN|CON__Q7Z794	13.3393	1.0351	2.98e-18	1.15748	1.45118	0.428526	Q7Z794|K2C1B_HUMAN	K2C1B
sp|Q86TG7|PEG10_HUMAN	0.85997	0.718074	0.236207	0.836846	1.00672	0.40942	Q86TG7	PEG10
sp|Q86UE4|LYRIC_HUMAN	4.18178	1.06935	0.000255164	-2.72582	1.49919	0.0744826	Q86UE4	LYRIC
sp|Q86UP2|KTN1_HUMAN	3.73268	1.03615	0.000678253	-1.54749	1.45265	0.291402	Q86UP2	KTN1
sp|Q86V81|THOC4_HUMAN	3.41421	1.01828	0.00145257	-1.57385	1.4276	0.27507	Q86V81	THOC4
sp|Q86VP6|CAND1_HUMAN	7.10411	1.28477	9.14e-07	-0.730348	1.80121	0.686701	Q86VP6	CAND1
sp|Q86WG3|ATCAY_HUMAN	3.40308	1.11368	0.00346013	-0.503479	1.56134	0.748323	Q86WG3	ATCAY
sp|Q86Y82|STX12_HUMAN	3.05234	1.07158	0.00616798	-0.649885	1.50232	0.667005	Q86Y82	STX12
sp|Q86YZ3|HORN_HUMAN|CON__Q86YZ3	14.8502	1.06287	9.73e-20	-1.67415	1.49012	0.266104	Q86YZ3|HORN_HUMAN	HORN
sp|Q8IUD2|RB6I2_HUMAN	2.15978	0.872845	0.0164587	-0.406167	1.2237	0.741213	Q8IUD2	RB6I2
sp|Q8IV08|PLD3_HUMAN	1.83575	0.856673	0.0365631	-0.0752516	1.20103	0.950268	Q8IV08	PLD3
sp|Q8IW75|SPA12_HUMAN	1.34912	0.970546	0.170111	2.32086	1.36067	0.0937125	Q8IW75	SPA12
sp|Q8IX01|SUGP2_HUMAN	3.14031	1.05952	0.00448288	-1.15873	1.48541	0.438693	Q8IX01	SUGP2
sp|Q8IYB3|SRRM1_HUMAN	2.29095	0.908232	0.014578	-0.487099	1.27331	0.703532	Q8IYB3	SRRM1
sp|Q8N111|CEND_HUMAN	3.37766	1.11149	0.00362995	-0.181307	1.55828	0.907798	Q8N111	CEND
sp|Q8N112|LSME2_HUMAN	2.61309	1.45596	0.0781878	3.5427	2.04121	0.088236	Q8N112	LSME2
sp|Q8N158|GPC2_HUMAN	2.86959	0.942761	0.00357916	-1.43143	1.32172	0.283532	Q8N158	GPC2
sp|Q8N163|CCAR2_HUMAN	5.18056	1.13058	2.69e-05	-2.50216	1.58504	0.12016	Q8N163	CCAR2
sp|Q8N1G4|LRC47_HUMAN	4.56021	1.17016	0.000266536	-0.846952	1.64052	0.607735	Q8N1G4	LRC47
sp|Q8N1N4|K2C78_HUMAN|CON__Q8N1N4|2|CON__Q7RTT2	11.553	1.25281	9.36e-13	0.384737	1.7564	0.827423	Q8N1N4|K2C78_HUMAN|CON__Q8N1N4|2	K2C78
sp|Q8N8S7|ENAH_HUMAN	2.34801	0.958332	0.0174921	-0.101623	1.34355	0.939982	Q8N8S7	ENAH
sp|Q8NBJ4|GOLM1_HUMAN	2.37909	0.907901	0.011331	-0.654387	1.27285	0.609233	Q8NBJ4	GOLM1
sp|Q8NBX0|SCPDL_HUMAN	2.32351	0.945956	0.0172251	-0.119074	1.3262	0.928784	Q8NBX0	SCPDL
sp|Q8NC51|PAIRB_HUMAN	5.38614	1.14423	1.74e-05	-3.06031	1.60417	0.0616537	Q8NC51	PAIRB
sp|Q8NFP9|NBEA_HUMAN	1.24798	0.755811	0.104402	0.432717	1.05962	0.684589	Q8NFP9	NBEA
sp|Q8NFW8|NEUA_HUMAN	2.32416	0.862944	0.0093602	-0.988262	1.20982	0.417529	Q8NFW8	NEUA
sp|Q8TAX7|MUC7_HUMAN	1.29835	0.808055	0.113835	0.796905	1.13287	0.484748	Q8TAX7	MUC7
sp|Q8TB36|GDAP1_HUMAN	3.22053	0.983595	0.00183554	-1.3791	1.37897	0.321645	Q8TB36	GDAP1
sp|Q8WUM4|PDC6I_HUMAN	3.19656	0.972246	0.00176334	-1.39271	1.36306	0.311372	Q8WUM4	PDC6I
sp|Q8WVV4|POF1B_HUMAN	5.20623	1.22067	7.92e-05	3.932	1.71134	0.0254122	Q8WVV4	POF1B
sp|Q8WW12|PCNP_HUMAN	1.34574	0.745883	0.0766722	-0.031568	1.0457	0.976026	Q8WW12	PCNP
sp|Q8WWM7|ATX2L_HUMAN	2.27779	0.84241	0.00910117	-0.981954	1.18103	0.409322	Q8WWM7	ATX2L
sp|Q8WXF1|PSPC1_HUMAN	3.47897	1.07809	0.00210967	-1.13009	1.51145	0.457833	Q8WXF1	PSPC1
sp|Q8WXF7|ATLA1_HUMAN	1.7872	0.74659	0.0201121	-0.881594	1.0467	0.403288	Q8WXF7	ATLA1
sp|Q8WZA9|IRGQ_HUMAN	4.2117	1.1586	0.000612544	-0.574692	1.62433	0.724839	Q8WZA9	IRGQ
sp|Q92499|DDX1_HUMAN	5.61673	1.19179	1.71e-05	-2.02693	1.67085	0.230273	Q92499	DDX1
sp|Q92520|FAM3C_HUMAN	2.67611	0.815362	0.00179334	-1.82178	1.14311	0.116734	Q92520	FAM3C
sp|Q92522|H1X_HUMAN	5.38618	1.22864	5.3e-05	-1.6654	1.72251	0.337854	Q92522	H1X
sp|Q92558|WASF1_HUMAN	4.75316	1.58338	0.00402942	0.285791	2.21985	0.898031	Q92558	WASF1
sp|Q92598|HS105_HUMAN	4.98666	1.14712	6.01e-05	-1.50988	1.60822	0.351911	Q92598	HS105
sp|Q92614|MY18A_HUMAN	2.29118	0.921474	0.0159684	-0.435908	1.29188	0.737083	Q92614	MY18A
sp|Q92734|TFG_HUMAN	2.77119	1.0552	0.0111616	0.409714	1.47936	0.782854	Q92734	TFG
sp|Q92747|ARC1A_HUMAN	3.24323	1.05786	0.00336173	-0.507671	1.48308	0.733424	Q92747	ARC1A
sp|Q92783|STAM1_HUMAN	1.78618	0.782035	0.026255	-0.518261	1.09639	0.638299	Q92783	STAM1
sp|Q92820|GGH_HUMAN	1.91903	1.08878	0.0835319	2.75162	1.52643	0.0769232	Q92820	GGH
sp|Q92841|DDX17_HUMAN	6.33246	1.28002	7.47e-06	-0.0951311	1.79455	0.957915	Q92841	DDX17
sp|Q92859|NEO1_HUMAN	1.84234	0.834464	0.0314457	-0.430245	1.16989	0.714461	Q92859	NEO1
sp|Q92905|CSN5_HUMAN	2.29178	0.88451	0.0122283	-0.587398	1.24006	0.637598	Q92905	CSN5
sp|Q92945|FUBP2_HUMAN	7.46605	1.41214	2.21e-06	-0.544618	1.97978	0.784278	Q92945	FUBP2
sp|Q92973|TNPO1_HUMAN	2.25612	0.920785	0.0174872	-0.0984149	1.29091	0.939507	Q92973	TNPO1
sp|Q93009|UBP7_HUMAN	1.36553	0.744909	0.0721947	-0.0742968	1.04434	0.943542	Q93009	UBP7
sp|Q93045|STMN2_HUMAN	4.58955	1.40799	0.00191641	0.745011	1.97396	0.707314	Q93045	STMN2
sp|Q93050|VPP1_HUMAN	2.82967	1.06503	0.0103019	0.646571	1.49314	0.666688	Q93050	VPP1
sp|Q96AE4|FUBP1_HUMAN	7.9542	1.49763	2.02e-06	-1.61672	2.09964	0.444594	Q96AE4	FUBP1
sp|Q96AG4|LRC59_HUMAN	2.9799	1.0502	0.00635593	-0.608994	1.47235	0.68076	Q96AG4	LRC59
sp|Q96BM9|ARL8A_HUMAN	2.54551	1.04175	0.0177827	-0.0965194	1.4605	0.947549	Q96BM9	ARL8A
sp|Q96C19|EFHD2_HUMAN	0.899351	0.767167	0.246129	1.19396	1.07554	0.271788	Q96C19	EFHD2
sp|Q96CW1|AP2M1_HUMAN	2.84116	1.08504	0.0113884	0.42998	1.52119	0.778499	Q96CW1	AP2M1
sp|Q96CX2|KCD12_HUMAN	0.456641	0.767583	0.554345	1.85103	1.07613	0.0910395	Q96CX2	KCD12
sp|Q96DA0|ZG16B_HUMAN	1.7546	0.758429	0.0244618	-0.798938	1.06329	0.455627	Q96DA0	ZG16B
sp|Q96F07|CYFP2_HUMAN	3.5612	1.02495	0.0010058	-1.28056	1.43695	0.376723	Q96F07	CYFP2
sp|Q96F85|CNRP1_HUMAN	1.4782	0.879162	0.0983603	0.456788	1.23256	0.712358	Q96F85	CNRP1
sp|Q96FC7|PHIPL_HUMAN	2.17856	0.921595	0.021643	0.0560051	1.29205	0.965583	Q96FC7	PHIPL
sp|Q96FW1|OTUB1_HUMAN	2.35748	1.02077	0.0246965	0.757896	1.43109	0.598526	Q96FW1	OTUB1
sp|Q96GD0|PLPP_HUMAN	2.71877	0.99281	0.00830198	-0.397094	1.39189	0.776493	Q96GD0	PLPP
sp|Q96GY0|ZC21A_HUMAN	0.867855	0.83679	0.304216	1.81548	1.17315	0.127474	Q96GY0	ZC21A
sp|Q96HN2|SAHH3_HUMAN	2.73337	1.02479	0.0100252	0.317888	1.43672	0.825709	Q96HN2	SAHH3
sp|Q96HS1|PGAM5_HUMAN	3.34401	1.0146	0.00172166	-1.45913	1.42244	0.309481	Q96HS1	PGAM5
sp|Q96JE9|MAP6_HUMAN	4.51583	1.09178	0.000121822	-2.13938	1.53064	0.167814	Q96JE9	MAP6
sp|Q96K17|BT3L4_HUMAN	2.01616	0.935829	0.0356045	-0.104213	1.312	0.936978	Q96K17	BT3L4
sp|Q96KP4|CNDP2_HUMAN	2.40081	1.05392	0.0266366	0.844574	1.47757	0.569923	Q96KP4	CNDP2
sp|Q96ME7|ZN512_HUMAN	1.77526	0.732221	0.0186439	-0.906155	1.02655	0.381231	Q96ME7	ZN512
sp|Q96MZ0|GD1L1_HUMAN	2.31439	0.86436	0.00975657	-0.962907	1.21181	0.430259	Q96MZ0	GD1L1
sp|Q96P63|SPB12_HUMAN	9.64672	1.31563	1.08e-09	0.668508	1.84448	0.718414	Q96P63	SPB12
sp|Q96PK6|RBM14_HUMAN	2.80823	0.94978	0.00457372	-1.0268	1.33156	0.443935	Q96PK6	RBM14
sp|Q96PU8|QKI_HUMAN	1.87495	0.914736	0.0451722	0.36276	1.28243	0.778339	Q96PU8	QKI
sp|Q96QA5|GSDMA_HUMAN	6.85176	1.26042	1.29e-06	3.15162	1.76707	0.0800186	Q96QA5	GSDMA
sp|Q96QK1|VPS35_HUMAN	3.6684	1.13285	0.00204123	0.32576	1.58822	0.838243	Q96QK1	VPS35
sp|Q96SB3|NEB2_HUMAN	1.32599	0.735094	0.0767339	-0.0318674	1.03058	0.975444	Q96SB3	NEB2
sp|Q96TA1|NIBA2_HUMAN	1.5976	0.644928	0.0163444	-0.863301	0.904169	0.343856	Q96TA1	NIBA2
sp|Q99426|TBCB_HUMAN	6.49916	1.32	8.12e-06	0.933379	1.85059	0.616018	Q99426	TBCB
sp|Q99436|PSB7_HUMAN	2.20709	1.14106	0.0582338	1.05174	1.59973	0.513633	Q99436	PSB7
sp|Q99460|PSMD1_HUMAN	4.20184	1.11972	0.000423283	-1.10249	1.56981	0.485451	Q99460	PSMD1
sp|Q99497|PARK7_HUMAN	8.79759	1.35644	2.62e-08	1.54561	1.90169	0.41986	Q99497	PARK7
sp|Q99536|VAT1_HUMAN	7.0769	1.34115	2.29e-06	1.00597	1.88025	0.594793	Q99536	VAT1
sp|Q99613|EIF3C_HUMAN|sp|B5ME19|EIFCL_HUMAN	2.20094	0.773474	0.00621759	-1.33714	1.08439	0.222789	Q99613|EIF3C_HUMAN|sp|B5ME19	EIF3C_HUMAN|sp|B5ME19|EIFCL
sp|Q99623|PHB2_HUMAN	8.50344	1.29656	1.99e-08	-2.7274	1.81774	0.139222	Q99623	PHB2
sp|Q99714|HCD2_HUMAN	2.37223	1.01202	0.0227151	0.389976	1.41881	0.784453	Q99714	HCD2
sp|Q99719|SEPT5_HUMAN	2.31506	0.98547	0.0224334	0.342019	1.3816	0.805402	Q99719	2023-09-05
sp|Q99733|NP1L4_HUMAN	6.53346	1.33801	9.38e-06	-1.15902	1.87585	0.539216	Q99733	NP1L4
sp|Q99747|SNAG_HUMAN	2.92814	1.09065	0.00957341	-0.00706953	1.52906	0.996328	Q99747	SNAG
sp|Q99798|ACON_HUMAN	7.32408	1.51053	1.06e-05	2.59713	2.11772	0.225279	Q99798	ACON
sp|Q99829|CPNE1_HUMAN	2.70238	0.873351	0.00309952	-1.40387	1.22441	0.256524	Q99829	CPNE1
sp|Q99832|TCPH_HUMAN	7.29528	1.40315	3.03e-06	0.21159	1.96718	0.914736	Q99832	TCPH
sp|Q99961|SH3G1_HUMAN	1.38848	0.825157	0.0981056	0.423821	1.15684	0.715502	Q99961	SH3G1
sp|Q99962|SH3G2_HUMAN	2.22867	0.977138	0.0264566	0.493753	1.36992	0.71991	Q99962	SH3G2
sp|Q9BPU6|DPYL5_HUMAN	13.3683	0.930618	2.92e-20	-1.3903	1.3047	0.291257	Q9BPU6	DPYL5
sp|Q9BPW8|NIPS1_HUMAN	3.41044	1.1607	0.00481504	0.38144	1.62726	0.81554	Q9BPW8	NIPS1
sp|Q9BR76|COR1B_HUMAN	1.799	0.807317	0.0299635	-0.448206	1.13183	0.693637	Q9BR76	COR1B
sp|Q9BRQ6|MIC25_HUMAN	2.25379	0.849926	0.0104414	-0.904902	1.19157	0.450844	Q9BRQ6	MIC25
sp|Q9BRX8|PXL2A_HUMAN	1.77452	0.788736	0.0284814	-0.475722	1.10578	0.668722	Q9BRX8	PXL2A
sp|Q9BS26|ERP44_HUMAN	3.67108	1.05929	0.00103341	-1.01797	1.48509	0.495931	Q9BS26	ERP44
sp|Q9BT78|CSN4_HUMAN	2.62482	0.860504	0.00351356	-1.32701	1.2064	0.276133	Q9BT78	CSN4
sp|Q9BTV5|FSD1_HUMAN	1.34721	0.80605	0.100328	0.436759	1.13006	0.700623	Q9BTV5	FSD1
sp|Q9BUJ2|HNRL1_HUMAN	1.80953	0.748241	0.0189282	-0.919897	1.04901	0.384346	Q9BUJ2	HNRL1
sp|Q9BVA1|TBB2B_HUMAN	17.1405	0.256159	2.2e-54	0.093406	0.359127	0.795764	Q9BVA1	TBB2B
sp|Q9BVK6|TMED9_HUMAN	4.72584	1.27875	0.00050669	-2.44226	1.79277	0.178661	Q9BVK6	TMED9
sp|Q9BW30|TPPP3_HUMAN	0.954306	0.759143	0.214036	0.792679	1.0643	0.459568	Q9BW30	TPPP3
sp|Q9BWF3|RBM4_HUMAN|sp|Q9BQ04|RBM4B_HUMAN	3.94612	1.0816	0.000587698	-1.69309	1.51637	0.269045	Q9BWF3|RBM4_HUMAN|sp|Q9BQ04	RBM4_HUMAN|sp|Q9BQ04|RBM4B
sp|Q9BWM7|SFXN3_HUMAN	2.78263	0.850984	0.00185931	-1.87839	1.19305	0.121121	Q9BWM7	SFXN3
sp|Q9BXJ0|C1QT5_HUMAN	0.542044	0.881488	0.541144	2.09954	1.23582	0.0949873	Q9BXJ0	C1QT5
sp|Q9BXP5|SRRT_HUMAN	1.82065	0.790198	0.025023	-0.552696	1.10783	0.619841	Q9BXP5	SRRT
sp|Q9BXS5|AP1M1_HUMAN	1.34237	0.752005	0.0797677	-0.00468843	1.05429	0.996468	Q9BXS5	AP1M1
sp|Q9BZZ5|API5_HUMAN	2.76549	0.895364	0.00314958	-1.43314	1.25527	0.258528	Q9BZZ5	API5
sp|Q9C040|TRIM2_HUMAN	3.21603	1.05609	0.00356492	-0.479438	1.48061	0.747309	Q9C040	TRIM2
sp|Q9C075|K1C23_HUMAN|CON__Q9C075	4.36771	1.28419	0.00125657	3.82103	1.8004	0.0383284	Q9C075|K1C23_HUMAN	K1C23
sp|Q9C0H9|SRCN1_HUMAN	1.9432	0.938799	0.0431733	0.0365455	1.31617	0.977949	Q9C0H9	SRCN1
sp|Q9GZZ8|LACRT_HUMAN	0.872556	0.903496	0.338394	2.08787	1.26667	0.104991	Q9GZZ8	LACRT
sp|Q9H0E2|TOLIP_HUMAN	1.88247	0.883824	0.0376684	-0.0519637	1.23909	0.966701	Q9H0E2	TOLIP
sp|Q9H0U4|RAB1B_HUMAN	0.979765	0.799711	0.22574	0.892011	1.12117	0.429681	Q9H0U4	RAB1B
sp|Q9H115|SNAB_HUMAN	3.2632	1.02597	0.00241575	-0.986925	1.43838	0.49551	Q9H115	SNAB
sp|Q9H1E1|RNAS7_HUMAN	1.00226	0.83894	0.237341	1.26411	1.17617	0.287172	Q9H1E1	RNAS7
sp|Q9H1E3|NUCKS_HUMAN	1.46315	0.937979	0.12452	1.30348	1.31502	0.325916	Q9H1E3	NUCKS
sp|Q9H2U2|IPYR2_HUMAN	1.3088	0.775558	0.0971587	0.392394	1.08731	0.719567	Q9H2U2	IPYR2
sp|Q9H307|PININ_HUMAN	3.23775	0.88671	0.000582191	-2.32064	1.24314	0.0672699	Q9H307	PININ
sp|Q9H3Q1|BORG4_HUMAN	2.24795	0.890523	0.0145085	-0.475068	1.24849	0.705028	Q9H3Q1	BORG4
sp|Q9H444|CHM4B_HUMAN	2.34583	0.889693	0.0108612	-0.922741	1.24732	0.462581	Q9H444	CHM4B
sp|Q9H4G0|E41L1_HUMAN	5.32277	1.2501	8.12e-05	-0.768161	1.7526	0.662887	Q9H4G0	E41L1
sp|Q9H4G4|GAPR1_HUMAN	1.43552	0.86759	0.103701	0.762348	1.21633	0.53341	Q9H4G4	GAPR1
sp|Q9H4M9|EHD1_HUMAN	2.24047	0.893365	0.0151254	-0.457357	1.25247	0.71639	Q9H4M9	EHD1
sp|Q9H6K5|PRR36_HUMAN	2.75792	1.06265	0.0120929	0.475937	1.4898	0.750585	Q9H6K5	PRR36
sp|Q9H9B4|SFXN1_HUMAN	5.23883	1.2599	0.000113279	0.265771	1.76635	0.880949	Q9H9B4	SFXN1
sp|Q9HB71|CYBP_HUMAN	2.47317	0.994214	0.0159228	-0.465262	1.39386	0.739804	Q9HB71	CYBP
sp|Q9HC38|GLOD4_HUMAN	0.951199	0.808046	0.244201	1.20691	1.13286	0.291362	Q9HC38	GLOD4
sp|Q9HCI5|MAGE1_HUMAN	3.44684	1.37073	0.0148707	-0.70911	1.92172	0.713547	Q9HCI5	MAGE1
sp|Q9HCJ6|VAT1L_HUMAN	6.22835	1.26502	8.13e-06	-1.26013	1.77352	0.480382	Q9HCJ6	VAT1L
sp|Q9HDC9|APMAP_HUMAN	4.63778	1.18083	0.000241527	-0.596954	1.65549	0.719787	Q9HDC9	APMAP
sp|Q9NP72|RAB18_HUMAN	2.7079	0.962471	0.00678398	-0.513941	1.34935	0.70476	Q9NP72	RAB18
sp|Q9NP79|VTA1_HUMAN	1.48227	0.81926	0.0758735	-0.0428228	1.14858	0.970394	Q9NP79	VTA1
sp|Q9NP97|DLRB1_HUMAN|sp|Q8TF09|DLRB2_HUMAN	2.43364	1.00836	0.0191596	-0.0409523	1.41369	0.976995	Q9NP97|DLRB1_HUMAN|sp|Q8TF09	DLRB1_HUMAN|sp|Q8TF09|DLRB2
sp|Q9NQC3|RTN4_HUMAN	8.62909	1.25773	6.37e-09	1.74832	1.76329	0.325779	Q9NQC3	RTN4
sp|Q9NQW7|XPP1_HUMAN	1.33885	0.842443	0.117738	0.820996	1.18108	0.489905	Q9NQW7	XPP1
sp|Q9NQX3|GEPH_HUMAN	2.86501	1.0236	0.00705624	-0.513941	1.43505	0.721614	Q9NQX3	GEPH
sp|Q9NR28|DBLOH_HUMAN	0.94384	0.809199	0.24849	1.27206	1.13447	0.267042	Q9NR28	DBLOH
sp|Q9NR46|SHLB2_HUMAN	1.80471	0.857824	0.0399797	-0.0100513	1.20264	0.993362	Q9NR46	SHLB2
sp|Q9NRN7|ADPPT_HUMAN	1.90027	0.882255	0.0356478	-0.0991992	1.23689	0.936369	Q9NRN7	ADPPT
sp|Q9NRW1|RAB6B_HUMAN	5.94358	1.33411	4.16e-05	0.337547	1.87038	0.857447	Q9NRW1	RAB6B
sp|Q9NRX4|PHP14_HUMAN	1.52778	0.91635	0.101151	0.501738	1.28469	0.697638	Q9NRX4	PHP14
sp|Q9NSD9|SYFB_HUMAN	2.59738	0.986004	0.0109303	0.0820092	1.38235	0.952907	Q9NSD9	SYFB
sp|Q9NTJ5|SAC1_HUMAN	3.89533	1.32039	0.00465839	-0.735504	1.85114	0.692665	Q9NTJ5	SAC1
sp|Q9NTK5|OLA1_HUMAN	4.43496	1.26687	0.00092832	0.777784	1.77611	0.663164	Q9NTK5	OLA1
sp|Q9NUP9|LIN7C_HUMAN	3.32924	1.09253	0.00354405	-0.178446	1.53169	0.907678	Q9NUP9	LIN7C
sp|Q9NUQ9|FA49B_HUMAN	1.4692	0.892433	0.105408	0.799872	1.25116	0.52528	Q9NUQ9	FA49B
sp|Q9NUU7|DD19A_HUMAN|sp|Q9UMR2|DD19B_HUMAN	3.11309	0.856382	0.000612518	-2.21917	1.20062	0.0699298	Q9NUU7|DD19A_HUMAN|sp|Q9UMR2	DD19A_HUMAN|sp|Q9UMR2|DD19B
sp|Q9NVA2|SEP11_HUMAN	6.75346	1.39689	1.11e-05	0.724587	1.9584	0.712811	Q9NVA2	2023-09-11
sp|Q9NX63|MIC19_HUMAN	2.88609	0.972721	0.00444387	-1.06584	1.36372	0.437821	Q9NX63	MIC19
sp|Q9NY33|DPP3_HUMAN	0.923683	0.745134	0.220379	0.802546	1.04465	0.44563	Q9NY33	DPP3
sp|Q9NYB9|ABI2_HUMAN	0.883709	0.73437	0.233992	0.850318	1.02956	0.412428	Q9NYB9	ABI2
sp|Q9NYF8|BCLF1_HUMAN	5.58739	1.15646	1.13e-05	-3.62746	1.62132	0.0293348	Q9NYF8	BCLF1
sp|Q9NYU2|UGGG1_HUMAN	1.80652	0.742882	0.0183095	-0.933074	1.0415	0.374212	Q9NYU2	UGGG1
sp|Q9NZ72|STMN3_HUMAN	3.16304	0.954602	0.00163399	-1.40199	1.33832	0.299418	Q9NZ72	STMN3
sp|Q9NZI8|IF2B1_HUMAN	2.87308	0.861493	0.00153244	-2.01454	1.20779	0.101008	Q9NZI8	IF2B1
sp|Q9NZR1|TMOD2_HUMAN	3.71122	1.13199	0.00181273	-0.101185	1.58702	0.949394	Q9NZR1	TMOD2
sp|Q9NZT1|CALL5_HUMAN	15.1644	0.602374	7.25e-32	0.426327	0.84451	0.6157	Q9NZT1	CALL5
sp|Q9P035|HACD3_HUMAN	4.09877	1.15317	0.000787179	-1.60306	1.6167	0.325753	Q9P035	HACD3
sp|Q9P0L0|VAPA_HUMAN	6.3238	1.28345	8.02e-06	-1.24203	1.79935	0.492929	Q9P0L0	VAPA
sp|Q9P0M6|H2AW_HUMAN	8.03801	1.39239	3.73e-07	0.20996	1.95209	0.914739	Q9P0M6	H2AW
sp|Q9P2J5|SYLC_HUMAN	2.30506	0.89538	0.012764	-0.56703	1.25529	0.653253	Q9P2J5	SYLC
sp|Q9P2K5|MYEF2_HUMAN	4.35947	1.10558	0.000229606	-2.03066	1.54999	0.195604	Q9P2K5	MYEF2
sp|Q9P2R7|SUCB1_HUMAN	2.72694	0.998401	0.00846177	-0.0946452	1.39973	0.946336	Q9P2R7	SUCB1
sp|Q9UBB4|ATX10_HUMAN	1.81438	0.854235	0.0381835	-0.054829	1.19761	0.96365	Q9UBB4	ATX10
sp|Q9UBC2|EP15R_HUMAN	1.38026	0.730193	0.063995	-0.163298	1.02371	0.873846	Q9UBC2	EP15R
sp|Q9UBC9|SPRR3_HUMAN	1.76336	0.880777	0.0502207	0.38158	1.23482	0.758477	Q9UBC9	SPRR3
sp|Q9UBE0|SAE1_HUMAN	2.31119	0.806371	0.00587625	-1.42055	1.13051	0.214223	Q9UBE0	SAE1
sp|Q9UBG3|CRNN_HUMAN	2.51674	0.958477	0.0111746	-0.993106	1.34375	0.463017	Q9UBG3	CRNN
sp|Q9UBI6|GBG12_HUMAN	1.81425	0.746168	0.0183251	-0.93251	1.04611	0.376592	Q9UBI6	GBG12
sp|Q9UBM7|DHCR7_HUMAN	2.33623	0.859565	0.0087689	-1.0239	1.20508	0.399201	Q9UBM7	DHCR7
sp|Q9UBQ7|GRHPR_HUMAN	1.76094	0.798805	0.0316936	-0.407858	1.1199	0.717112	Q9UBQ7	GRHPR
sp|Q9UBS4|DJB11_HUMAN	2.25117	0.793848	0.00638512	-1.35122	1.11295	0.229903	Q9UBS4	DJB11
sp|Q9UBT2|SAE2_HUMAN	2.54689	0.965735	0.0108449	-1.01	1.35393	0.45886	Q9UBT2	SAE2
sp|Q9UDT6|CLIP2_HUMAN	4.16942	1.19734	0.000982298	-1.20486	1.67863	0.475941	Q9UDT6	CLIP2
sp|Q9UGM3|DMBT1_HUMAN	2.90012	1.13652	0.0135278	0.928416	1.59337	0.562494	Q9UGM3	DMBT1
sp|Q9UH03|SEPT3_HUMAN	7.02628	1.33294	2.34e-06	-2.09465	1.86874	0.267204	Q9UH03	2023-09-03
sp|Q9UHD8|SEPT9_HUMAN	4.10072	1.16313	0.000860149	0.314859	1.63068	0.847604	Q9UHD8	2023-09-09
sp|Q9UHD9|UBQL2_HUMAN	4.25519	1.08768	0.000253857	-1.93459	1.52489	0.209901	Q9UHD9	UBQL2
sp|Q9UHG2|PCS1N_HUMAN	8.86439	1.3234	1.18e-08	-2.0747	1.85537	0.268335	Q9UHG2	PCS1N
sp|Q9UHV9|PFD2_HUMAN	1.39383	0.85958	0.110624	0.812037	1.2051	0.503241	Q9UHV9	PFD2
sp|Q9UHX1|PUF60_HUMAN	2.42925	1.06888	0.0269734	-0.692791	1.49854	0.645682	Q9UHX1	PUF60
sp|Q9UI12|VATH_HUMAN	2.83054	1.04887	0.00922826	-0.0406355	1.47048	0.978054	Q9UI12	VATH
sp|Q9UI15|TAGL3_HUMAN	8.41008	1.3088	3.28e-08	-0.904948	1.8349	0.623844	Q9UI15	TAGL3
sp|Q9UI42|CBPA4_HUMAN	4.73772	1.25578	0.000397053	0.0934806	1.76057	0.957847	Q9UI42	CBPA4
sp|Q9UIJ7|KAD3_HUMAN	2.4193	0.943508	0.0131042	-0.577115	1.32277	0.664332	Q9UIJ7	KAD3
sp|Q9UJ70|NAGK_HUMAN	1.32048	0.778613	0.0955508	0.38155	1.09159	0.728022	Q9UJ70	NAGK
sp|Q9UJU6|DBNL_HUMAN	2.80476	1.02475	0.00833404	-0.114767	1.43667	0.93662	Q9UJU6	DBNL
sp|Q9UJW0|DCTN4_HUMAN	1.74121	0.780506	0.0297865	-0.436709	1.09424	0.691368	Q9UJW0	DCTN4
sp|Q9UJZ1|STML2_HUMAN	4.19059	1.03684	0.000166432	-2.34618	1.45362	0.112245	Q9UJZ1	STML2
sp|Q9UK76|JUPI1_HUMAN	7.60921	1.36262	7.48e-07	0.719268	1.91035	0.707985	Q9UK76	JUPI1
sp|Q9UKA9|PTBP2_HUMAN	2.86614	0.99791	0.00578053	-1.76505	1.39904	0.21241	Q9UKA9	PTBP2
sp|Q9UKM9|RALY_HUMAN	4.74015	1.09216	6.15e-05	-2.50766	1.53117	0.107186	Q9UKM9	RALY
sp|Q9UKY7|CDV3_HUMAN	1.89268	0.911586	0.0425576	0.30897	1.27802	0.809867	Q9UKY7	CDV3
sp|Q9UL25|RAB21_HUMAN	1.83059	0.737333	0.0161185	-0.994281	1.03372	0.340336	Q9UL25	RAB21
sp|Q9ULU8|CAPS1_HUMAN	2.9056	1.02584	0.00644389	-0.587832	1.43819	0.684325	Q9ULU8	CAPS1
sp|Q9ULV4|COR1C_HUMAN	5.85454	1.24388	1.74e-05	-2.08305	1.74388	0.23741	Q9ULV4	COR1C
sp|Q9UMS4|PRP19_HUMAN	3.35986	1.02556	0.00182534	-1.17135	1.4378	0.418767	Q9UMS4	PRP19
sp|Q9UMX0|UBQL1_HUMAN	3.79274	1.15537	0.00179014	0.22796	1.61979	0.888594	Q9UMX0	UBQL1
sp|Q9UN36|NDRG2_HUMAN	1.43038	0.98555	0.152363	2.22146	1.38171	0.113614	Q9UN36	NDRG2
sp|Q9UN86|G3BP2_HUMAN	5.35647	1.26553	8.83e-05	-0.66242	1.77424	0.71032	Q9UN86	G3BP2
sp|Q9UNF1|MAGD2_HUMAN	1.76919	0.782	0.027644	-0.484822	1.09634	0.660065	Q9UNF1	MAGD2
sp|Q9UNM6|PSD13_HUMAN	3.29195	1.14892	0.00589098	1.18964	1.61076	0.463315	Q9UNM6	PSD13
sp|Q9UNS2|CSN3_HUMAN	2.05296	0.903538	0.0270104	-0.57733	1.26673	0.650355	Q9UNS2	CSN3
sp|Q9UNW9|NOVA2_HUMAN	3.82303	1.06536	0.000708287	-1.5496	1.4936	0.304046	Q9UNW9	NOVA2
sp|Q9UNZ2|NSF1C_HUMAN	5.1848	1.23957	0.000104361	0.180671	1.73784	0.917577	Q9UNZ2	NSF1C
sp|Q9UPN3|MACF1_HUMAN	7.3165	1.62881	3.67e-05	-0.265509	2.28354	0.907861	Q9UPN3	MACF1
sp|Q9UPY8|MARE3_HUMAN	1.4352	0.953224	0.137885	1.7353	1.33639	0.199534	Q9UPY8	MARE3
sp|Q9UQ16|DYN3_HUMAN	2.70294	0.977891	0.00775213	-0.429014	1.37097	0.75552	Q9UQ16	DYN3
sp|Q9UQ35|SRRM2_HUMAN	3.16114	0.809478	0.00025968	-2.07294	1.13486	0.0731893	Q9UQ35	SRRM2
sp|Q9UQ80|PA2G4_HUMAN	6.54912	1.22566	1.8e-06	-2.0742	1.71834	0.232561	Q9UQ80	PA2G4
sp|Q9Y224|RTRAF_HUMAN	1.92005	0.845127	0.0270253	-0.543714	1.18484	0.64812	Q9Y224	RTRAF
sp|Q9Y230|RUVB2_HUMAN	5.15068	1.16305	4.55e-05	-1.66703	1.63057	0.311084	Q9Y230	RUVB2
sp|Q9Y262|EIF3L_HUMAN	1.81689	0.784357	0.0242885	-0.570501	1.09964	0.605978	Q9Y262	EIF3L
sp|Q9Y265|RUVB1_HUMAN	4.68835	1.13738	0.00012767	-1.58673	1.59457	0.324051	Q9Y265	RUVB1
sp|Q9Y266|NUDC_HUMAN	3.40566	1.09419	0.0029415	-0.61417	1.53402	0.690437	Q9Y266	NUDC
sp|Q9Y281|COF2_HUMAN	0.560556	0.851963	0.51331	2.24702	1.19443	0.0652345	Q9Y281	COF2
sp|Q9Y285|SYFA_HUMAN	2.89473	1.03627	0.0071626	-0.510695	1.45281	0.72654	Q9Y285	SYFA
sp|Q9Y2A7|NCKP1_HUMAN	1.28031	0.767123	0.100806	0.402269	1.07548	0.709816	Q9Y2A7	NCKP1
sp|Q9Y2J2|E41L3_HUMAN	2.36696	0.992436	0.0205529	0.29348	1.39136	0.833722	Q9Y2J2	E41L3
sp|Q9Y2V2|CHSP1_HUMAN	2.03579	0.882731	0.024891	-0.625252	1.23756	0.615417	Q9Y2V2	CHSP1
sp|Q9Y2W1|TR150_HUMAN	4.90261	1.05732	2.22e-05	-2.45165	1.48233	0.103842	Q9Y2W1	TR150
sp|Q9Y2X3|NOP58_HUMAN	3.19697	0.864488	0.000502811	-2.33801	1.21199	0.0588874	Q9Y2X3	NOP58
sp|Q9Y2Z0|SGT1_HUMAN	4.15347	1.06203	0.000254929	-1.88827	1.48894	0.210068	Q9Y2Z0	SGT1
sp|Q9Y371|SHLB1_HUMAN	4.17925	1.12591	0.000481473	-1.00644	1.5785	0.526384	Q9Y371	SHLB1
sp|Q9Y383|LC7L2_HUMAN	3.24203	0.917109	0.000835448	-1.96515	1.28576	0.132145	Q9Y383	LC7L2
sp|Q9Y3E1|HDGR3_HUMAN	4.51276	1.28113	0.000868407	0.374543	1.79611	0.835586	Q9Y3E1	HDGR3
sp|Q9Y3F4|STRAP_HUMAN	3.28616	0.953581	0.00109656	-1.89053	1.33689	0.162961	Q9Y3F4	STRAP
sp|Q9Y3I0|RTCB_HUMAN	2.86499	1.10745	0.0123552	1.13473	1.5526	0.467971	Q9Y3I0	RTCB
sp|Q9Y490|TLN1_HUMAN	1.83645	0.956103	0.0599508	1.19837	1.34043	0.375206	Q9Y490	TLN1
sp|Q9Y4I1|MYO5A_HUMAN	5.01953	1.16443	6.79e-05	-1.15438	1.63249	0.482473	Q9Y4I1	MYO5A
sp|Q9Y4L1|HYOU1_HUMAN	7.78895	1.38259	6.24e-07	-0.982663	1.93835	0.614211	Q9Y4L1	HYOU1
sp|Q9Y5K8|VATD_HUMAN	1.51423	0.8359	0.075525	-0.0509642	1.17191	0.96547	Q9Y5K8	VATD
sp|Q9Y617|SERC_HUMAN	1.25249	0.863815	0.152751	1.3682	1.21104	0.263476	Q9Y617	SERC
sp|Q9Y696|CLIC4_HUMAN	1.03329	0.82524	0.215827	0.873485	1.15696	0.45348	Q9Y696	CLIC4
sp|Q9Y6B6|SAR1B_HUMAN	4.32616	1.24251	0.00098365	0.831864	1.74196	0.634866	Q9Y6B6	SAR1B
sp|Q9Y6G9|DC1L1_HUMAN	5.44916	1.24078	5.16e-05	-1.68777	1.73953	0.336172	Q9Y6G9	DC1L1
sp|Q9Y6X4|F169A_HUMAN	2.72472	0.881788	0.00313765	-1.41932	1.23624	0.255899	Q9Y6X4	F169A

## Sheet: Model2
prot_name	intercept_coef	intercept_stderr	intercept_pvalue	prot_coef	prot_stderr	prot_pvalue	Protein	Gene
sp|A0MZ66|SHOT1_HUMAN	13.208	0.26994	4.97663e-47	0.0260553	0.0465847	0.57822	A0MZ66	SHOT1
sp|A1X283|SPD2B_HUMAN	13.2539	0.254253	1.64177e-48	0.0178725	0.0636098	0.779788	A1X283	SPD2B
sp|A6NCE7|MP3B2_HUMAN|sp|Q9GZQ8|MLP3B_HUMAN	13.238	0.276592	1.6308e-46	0.0112412	0.039257	0.775687	A6NCE7|MP3B2_HUMAN|sp|Q9GZQ8	MP3B2_HUMAN|sp|Q9GZQ8|MLP3B
sp|A8K2U0|A2ML1_HUMAN	13.2147	0.279615	3.21361e-46	0.0178998	0.0410421	0.664448	A8K2U0	A2ML1
sp|E9PAV3|NACAM_HUMAN|sp|Q13765|NACA_HUMAN	13.1892	0.290043	2.54237e-45	0.0208077	0.0385268	0.591319	E9PAV3|NACAM_HUMAN|sp|Q13765	NACAM_HUMAN|sp|Q13765|NACA
sp|O00139|KIF2A_HUMAN	13.2479	0.264732	1.48286e-47	0.0104574	0.0396307	0.792864	O00139	KIF2A
sp|O00154|BACH_HUMAN	13.0612	0.333704	7.61506e-42	0.0320463	0.0345997	0.358388	O00154	BACH
sp|O00231|PSD11_HUMAN	13.1573	0.28915	2.45386e-45	0.0288128	0.0389565	0.46268	O00231	PSD11
sp|O00232|PSD12_HUMAN	13.2473	0.256672	2.81107e-48	0.0188789	0.0568516	0.741096	O00232	PSD12
sp|O00264|PGRC1_HUMAN	13.052	0.346222	5.57689e-41	0.0298744	0.0332619	0.373017	O00264	PGRC1
sp|O00299|CLIC1_HUMAN	13.1693	0.285662	1.21883e-45	0.0277384	0.0400014	0.490955	O00299	CLIC1
sp|O00330|ODPX_HUMAN	13.2402	0.259219	4.92559e-48	0.0210899	0.055503	0.705426	O00330	ODPX
sp|O00422|SAP18_HUMAN	13.2465	0.254072	1.62856e-48	0.0223754	0.0601921	0.711519	O00422	SAP18
sp|O00429|DNM1L_HUMAN	13.2085	0.269813	4.84127e-47	0.0253255	0.0455371	0.580364	O00429	DNM1L
sp|O00499|BIN1_HUMAN	13.2041	0.27307	9.39581e-47	0.0241577	0.0431448	0.577806	O00499	BIN1
sp|O00533|NCHL1_HUMAN	13.2564	0.254167	1.59588e-48	0.0158474	0.0629652	0.802223	O00533	NCHL1
sp|O00571|DDX3X_HUMAN|sp|O15523|DDX3Y_HUMAN	13.1598	0.285567	1.24458e-45	0.0312927	0.0415052	0.454098	O00571|DDX3X_HUMAN|sp|O15523	DDX3X_HUMAN|sp|O15523|DDX3Y
sp|O00629|IMA3_HUMAN	13.2165	0.264293	1.54094e-47	0.0272445	0.0497688	0.586304	O00629	IMA3
sp|O00764|PDXK_HUMAN	13.2576	0.254196	1.59818e-48	0.0132083	0.0555532	0.812951	O00764	PDXK
sp|O14531|DPYL4_HUMAN	13.0073	0.351605	1.51398e-40	0.0375724	0.036006	0.30128	O14531	DPYL4
sp|O14617|AP3D1_HUMAN	13.2557	0.254219	1.6186e-48	0.0158716	0.0609994	0.795687	O14617	AP3D1
sp|O14639|ABLM1_HUMAN	13.228	0.2645	1.53364e-47	0.0213138	0.0480596	0.659154	O14639	ABLM1
sp|O14737|PDCD5_HUMAN	13.2094	0.283129	6.4209e-46	0.0186499	0.0412528	0.652984	O14737	PDCD5
sp|O14744|ANM5_HUMAN	13.2461	0.254094	1.63881e-48	0.0231761	0.0615867	0.708129	O14744	ANM5
sp|O14773|TPP1_HUMAN	13.253	0.254185	1.62436e-48	0.0175326	0.0598777	0.770771	O14773	TPP1
sp|O14818|PSA7_HUMAN	12.6211	0.456788	6.27327e-34	0.0659792	0.0394088	0.0997644	O14818	PSA7
sp|O14828|SCAM3_HUMAN	13.2474	0.256706	2.82965e-48	0.014889	0.0450633	0.742352	O14828	SCAM3
sp|O14979|HNRDL_HUMAN	13.1652	0.289521	2.54436e-45	0.0257305	0.0373611	0.493908	O14979	HNRDL
sp|O15020|SPTN2_HUMAN	13.218	0.266996	2.64827e-47	0.0243496	0.0481224	0.614884	O15020	SPTN2
sp|O15075|DCLK1_HUMAN	13.4615	0.360449	9.16515e-41	-0.024043	0.0350951	0.496169	O15075	DCLK1
sp|O15126|SCAM1_HUMAN	13.2552	0.254242	1.6295e-48	0.0150987	0.056802	0.791378	O15126	SCAM1
sp|O15144|ARPC2_HUMAN	13.186	0.286068	1.22872e-45	0.0239036	0.0408861	0.56118	O15144	ARPC2
sp|O15145|ARPC3_HUMAN	13.174	0.286019	1.27819e-45	0.025959	0.039296	0.511626	O15145	ARPC3
sp|O15173|PGRC2_HUMAN	13.2457	0.256681	2.83439e-48	0.0206403	0.0590936	0.728212	O15173	PGRC2
sp|O15240|VGF_HUMAN	12.6443	0.451406	3.10337e-34	0.0613889	0.0373889	0.106317	O15240	VGF
sp|O15347|HMGB3_HUMAN	13.205	0.273097	9.41195e-47	0.0241465	0.0436584	0.582451	O15347	HMGB3
sp|O15400|STX7_HUMAN	13.5275	0.292768	1.07922e-45	-0.0545541	0.0376809	0.153352	O15400	STX7
sp|O15498|YKT6_HUMAN	13.2541	0.254229	1.63259e-48	0.0164913	0.0590053	0.780919	O15498	YKT6
sp|O15511|ARPC5_HUMAN	13.224	0.2644	1.52741e-47	0.0234702	0.0488867	0.633064	O15511	ARPC5
sp|O15540|FABP7_HUMAN	13.1425	0.309849	1.05283e-43	0.0240183	0.035053	0.496096	O15540	FABP7
sp|O43143|DHX15_HUMAN	13.2319	0.261751	8.59939e-48	0.0224715	0.0516907	0.665459	O43143	DHX15
sp|O43169|CYB5B_HUMAN	13.2126	0.270134	5.07585e-47	0.0214766	0.0412563	0.604758	O43169	CYB5B
sp|O43175|SERA_HUMAN	12.9682	0.374206	4.75374e-39	0.0371405	0.0347001	0.289147	O43175	SERA
sp|O43237|DC1L2_HUMAN	13.1687	0.282293	6.46551e-46	0.029538	0.0406987	0.471055	O43237	DC1L2
sp|O43242|PSMD3_HUMAN	13.1695	0.282107	6.22041e-46	0.0293725	0.0406661	0.47318	O43242	PSMD3
sp|O43295|SRGP3_HUMAN	13.2484	0.256578	2.74366e-48	0.0192748	0.0600843	0.749581	O43295	SRGP3
sp|O43301|HS12A_HUMAN	13.2256	0.264322	1.49369e-47	0.0242725	0.0520298	0.642692	O43301	HS12A
sp|O43390|HNRPR_HUMAN	13.1429	0.288776	2.427e-45	0.030512	0.0367967	0.410574	O43390	HNRPR
sp|O43396|TXNL1_HUMAN	13.1943	0.276043	1.75067e-46	0.0258303	0.0425932	0.546716	O43396	TXNL1
sp|O43399|TPD54_HUMAN	13.2375	0.25912	4.87873e-48	0.0227299	0.0556313	0.684433	O43399	TPD54
sp|O43602|DCX_HUMAN	13.4754	0.368147	2.65536e-40	-0.0243094	0.0342662	0.481056	O43602	DCX
sp|O43681|ASNA_HUMAN	13.2537	0.254201	1.62507e-48	0.0170389	0.0600277	0.777591	O43681	ASNA
sp|O43707|ACTN4_HUMAN	12.7212	0.42826	1.49671e-35	0.0484298	0.0311585	0.125847	O43707	ACTN4
sp|O43765|SGTA_HUMAN	13.2172	0.267255	2.79963e-47	0.0239833	0.0469896	0.611816	O43765	SGTA
sp|O43768|ENSA_HUMAN	13.2243	0.264479	1.55018e-47	0.023426	0.0491577	0.635571	O43768	ENSA
sp|O43776|SYNC_HUMAN	13.2344	0.258953	4.77123e-48	0.0229239	0.0519108	0.660509	O43776	SYNC
sp|O43790|KRT86_HUMAN|CON__O43790|CON__Q14533|sp|Q14533|KRT81_HUMAN	13.2018	0.279299	3.18778e-46	0.0236976	0.044909	0.599844	O43790|KRT86_HUMAN|CON__O43790|CON__Q14533|sp|Q14533	KRT86_HUMAN|CON__O43790|CON__Q14533|sp|Q14533|KRT81
sp|O43809|CPSF5_HUMAN	13.2462	0.254089	1.63646e-48	0.0226559	0.0603507	0.708803	O43809	CPSF5
sp|O43837|IDH3B_HUMAN	13.2538	0.254243	1.63902e-48	0.0172825	0.0613111	0.779092	O43837	IDH3B
sp|O43852|CALU_HUMAN	13.5352	0.279857	9.29119e-47	-0.0679394	0.0401521	0.096295	O43852	CALU
sp|O60218|AK1BA_HUMAN	13.2157	0.260994	7.85884e-48	0.0284106	0.0475912	0.552977	O60218	AK1BA
sp|O60256|KPRB_HUMAN	13.242	0.259166	4.83683e-48	0.0199465	0.0549754	0.718126	O60256	KPRB
sp|O60282|KIF5C_HUMAN	13.0625	0.322189	1.17024e-42	0.0350943	0.0354125	0.326018	O60282	KIF5C
sp|O60313|OPA1_HUMAN	13.2101	0.270018	5.01149e-47	0.0250013	0.0461342	0.59006	O60313	OPA1
sp|O60493|SNX3_HUMAN	13.225	0.267407	2.79692e-47	0.0207379	0.0467143	0.658835	O60493	SNX3
sp|O60502|OGA_HUMAN	13.255	0.254225	1.62503e-48	0.0166094	0.0619386	0.78958	O60502	OGA
sp|O60506|HNRPQ_HUMAN	13.0965	0.313531	2.38496e-43	0.0306182	0.0344134	0.377493	O60506	HNRPQ
sp|O60641|AP180_HUMAN	13.1872	0.275711	1.68903e-46	0.0273454	0.0414155	0.511836	O60641	AP180
sp|O60664|PLIN3_HUMAN	13.2526	0.254192	1.6299e-48	0.0187106	0.0627945	0.766852	O60664	PLIN3
sp|O60701|UGDH_HUMAN	13.2243	0.261583	8.56983e-48	0.0252905	0.0497118	0.612967	O60701	UGDH
sp|O60716|CTND1_HUMAN	13.2167	0.267154	2.74859e-47	0.0253054	0.0491042	0.608381	O60716	CTND1
sp|O60749|SNX2_HUMAN	13.1858	0.275935	1.77395e-46	0.0296246	0.0443756	0.507188	O60749	SNX2
sp|O60763|USO1_HUMAN	13.2043	0.27311	9.46431e-47	0.0250112	0.0447909	0.578838	O60763	USO1
sp|O60884|DNJA2_HUMAN	13.2482	0.259321	4.86993e-48	0.0155201	0.0521526	0.767138	O60884	DNJA2
sp|O60925|PFD1_HUMAN	13.2143	0.276492	1.76033e-46	0.0198613	0.0433339	0.648519	O60925	PFD1
sp|O75044|SRGP2_HUMAN	13.2485	0.256631	2.77302e-48	0.0189943	0.0594937	0.750735	O75044	SRGP2
sp|O75061|AUXI_HUMAN	13.2337	0.261796	8.61608e-48	0.0206233	0.0494112	0.678024	O75061	AUXI
sp|O75083|WDR1_HUMAN	12.8984	0.381079	1.64403e-38	0.0393079	0.0309568	0.209514	O75083	WDR1
sp|O75122|CLAP2_HUMAN	13.2088	0.269924	4.94492e-47	0.0253547	0.0458373	0.582405	O75122	CLAP2
sp|O75131|CPNE3_HUMAN	13.2461	0.256689	2.83469e-48	0.0194565	0.0563785	0.731332	O75131	CPNE3
sp|O75145|LIPA3_HUMAN	13.2553	0.254221	1.62175e-48	0.0168008	0.063345	0.791826	O75145	LIPA3
sp|O75223|GGCT_HUMAN	12.2252	0.549384	3.53109e-29	0.089401	0.0423468	0.0393178	O75223	GGCT
sp|O75347|TBCA_HUMAN	13.0672	0.334376	8.27115e-42	0.0312339	0.034807	0.373446	O75347	TBCA
sp|O75367|H2AY_HUMAN	13.5797	0.319761	9.85732e-44	-0.0454815	0.0323542	0.165426	O75367	H2AY
sp|O75368|SH3L1_HUMAN	13.253	0.25938	4.83501e-48	0.0130981	0.0527399	0.804787	O75368	SH3L1
sp|O75369|FLNB_HUMAN	13.156	0.285068	1.15073e-45	0.0311974	0.0398967	0.437595	O75369	FLNB
sp|O75390|CISY_HUMAN	13.0341	0.346072	5.86351e-41	0.0309031	0.0318687	0.33644	O75390	CISY
sp|O75396|SC22B_HUMAN	13.1761	0.282498	6.52269e-46	0.0277954	0.0411332	0.502036	O75396	SC22B
sp|O75475|PSIP1_HUMAN	13.141	0.292932	5.26065e-45	0.0299891	0.037234	0.424044	O75475	PSIP1
sp|O75489|NDUS3_HUMAN	13.2462	0.254101	1.64039e-48	0.02239	0.0597386	0.709252	O75489	NDUS3
sp|O75494|SRS10_HUMAN	13.2465	0.254095	1.63657e-48	0.021858	0.058782	0.711435	O75494	SRS10
sp|O75531|BAF_HUMAN	13.2317	0.259013	4.88425e-48	0.0225155	0.0480928	0.641514	O75531	BAF
sp|O75533|SF3B1_HUMAN	13.2414	0.256465	2.75625e-48	0.0224941	0.0564124	0.691627	O75533	SF3B1
sp|O75569|PRKRA_HUMAN	13.2484	0.259286	4.82933e-48	0.0154615	0.0523232	0.768725	O75569	PRKRA
sp|O75608|LYPA1_HUMAN	13.2221	0.267274	2.75506e-47	0.0226752	0.0483255	0.640768	O75608	LYPA1
sp|O75643|U520_HUMAN	13.2401	0.25655	2.82102e-48	0.0231691	0.0562302	0.681911	O75643	U520
sp|O75663|TIPRL_HUMAN	13.2491	0.256628	2.76454e-48	0.0172881	0.0553404	0.755921	O75663	TIPRL
sp|O75688|PPM1B_HUMAN	13.2467	0.256698	2.83207e-48	0.019848	0.0588038	0.737002	O75688	PPM1B
sp|O75746|CMC1_HUMAN	13.2331	0.26454	1.51428e-47	0.0203054	0.0510586	0.6924	O75746	CMC1
sp|O75781|PALM_HUMAN	13.057	0.328103	3.15042e-42	0.0352238	0.036037	0.332633	O75781	PALM
sp|O75821|EIF3G_HUMAN	13.2309	0.259039	4.92723e-48	0.0244509	0.0513878	0.636093	O75821	EIF3G
sp|O75822|EIF3J_HUMAN	13.1982	0.276148	1.75824e-46	0.0246315	0.0426746	0.566163	O75822	EIF3J
sp|O75874|IDHC_HUMAN	12.7822	0.432195	1.8766e-35	0.0437018	0.0319315	0.176686	O75874	IDHC
sp|O75891|AL1L1_HUMAN	13.2337	0.259087	4.92091e-48	0.0235407	0.0526238	0.656386	O75891	AL1L1
sp|O75914|PAK3_HUMAN	13.202	0.272836	9.05244e-47	0.0258474	0.0447009	0.565469	O75914	PAK3
sp|O75915|PRAF3_HUMAN	13.2324	0.261788	8.64802e-48	0.02068	0.0481072	0.668967	O75915	PRAF3
sp|O75935|DCTN3_HUMAN	13.2402	0.259232	4.9383e-48	0.0211587	0.0557377	0.705696	O75935	DCTN3
sp|O75947|ATP5H_HUMAN	13.1794	0.289876	2.56424e-45	0.0224462	0.0374049	0.550912	O75947	ATP5H
sp|O75955|FLOT1_HUMAN	13.2444	0.264786	1.52066e-47	0.0150393	0.050977	0.769088	O75955	FLOT1
sp|O76070|SYUG_HUMAN	13.0499	0.339414	1.96264e-41	0.0324929	0.0345017	0.350424	O76070	SYUG
sp|O94760|DDAH1_HUMAN	13.127	0.309325	1.02434e-43	0.026988	0.0352246	0.446852	O94760	DDAH1
sp|O94811|TPPP_HUMAN	13.2555	0.256811	2.79867e-48	0.0140352	0.0584835	0.811233	O94811	TPPP
sp|O94826|TOM70_HUMAN	13.2004	0.27941	3.27471e-46	0.0228262	0.0425509	0.593815	O94826	TOM70
sp|O94875|SRBS2_HUMAN	13.2395	0.256512	2.80468e-48	0.0224984	0.0537676	0.677256	O94875	SRBS2
sp|O94903|PLPHP_HUMAN	13.247	0.254123	1.64282e-48	0.0230649	0.0631906	0.716507	O94903	PLPHP
sp|O94905|ERLN2_HUMAN	13.2324	0.264616	1.54294e-47	0.0196817	0.0487335	0.687879	O94905	ERLN2
sp|O94967|WDR47_HUMAN	13.2486	0.256639	2.77589e-48	0.0177185	0.0558658	0.752322	O94967	WDR47
sp|O94973|AP2A2_HUMAN	13.2325	0.261701	8.49149e-48	0.0213047	0.0495753	0.669061	O94973	AP2A2
sp|O94979|SC31A_HUMAN	13.2477	0.2567	2.82239e-48	0.0191464	0.0585625	0.744955	O94979	SC31A
sp|O95202|LETM1_HUMAN	13.1883	0.27912	3.25398e-46	0.0266997	0.0429158	0.536419	O95202	LETM1
sp|O95292|VAPB_HUMAN	13.2122	0.27637	1.73443e-46	0.0201678	0.042471	0.636767	O95292	VAPB
sp|O95336|6PGL_HUMAN	13.2168	0.267239	2.79476e-47	0.022284	0.0433699	0.609441	O95336	6PGL
sp|O95373|IPO7_HUMAN	13.2468	0.256655	2.80625e-48	0.0185951	0.0551252	0.737156	O95373	IPO7
sp|O95433|AHSA1_HUMAN	13.2237	0.264471	1.55175e-47	0.0213809	0.0443502	0.631653	O95433	AHSA1
sp|O95573|ACSL3_HUMAN	13.2474	0.254109	1.63534e-48	0.0199475	0.0553146	0.719766	O95573	ACSL3
sp|O95670|VATG2_HUMAN	13.2555	0.25681	2.7976e-48	0.012614	0.0526045	0.811385	O95670	VATG2
sp|O95747|OXSR1_HUMAN	13.2536	0.254187	1.62126e-48	0.0177141	0.0620245	0.776259	O95747	OXSR1
sp|O95757|HS74L_HUMAN	13.2405	0.256548	2.81495e-48	0.023198	0.0569269	0.685219	O95757	HS74L
sp|O95782|AP2A1_HUMAN	13.1866	0.282551	6.31334e-46	0.0220234	0.0363215	0.54678	O95782	AP2A1
sp|O95831|AIFM1_HUMAN	13.2335	0.261842	8.70655e-48	0.0202766	0.0483764	0.676745	O95831	AIFM1
sp|O95865|DDAH2_HUMAN	13.1393	0.296832	1.07558e-44	0.0302449	0.038527	0.435804	O95865	DDAH2
sp|O95989|NUDT3_HUMAN	13.2546	0.254257	1.63839e-48	0.0166342	0.061083	0.786395	O95989	NUDT3
sp|P00167|CYB5_HUMAN	13.2108	0.270085	5.06363e-47	0.0239408	0.0447214	0.594579	P00167	CYB5
sp|P00338|LDHA_HUMAN	12.6499	0.44036	8.45964e-35	0.0611523	0.0363277	0.0979753	P00338	LDHA
sp|P00367|DHE3_HUMAN|sp|P49448|DHE4_HUMAN	13.5001	0.373972	5.52511e-40	-0.0274266	0.0353392	0.441017	P00367|DHE3_HUMAN|sp|P49448	DHE3_HUMAN|sp|P49448|DHE4
sp|P00387|NB5R3_HUMAN	13.2165	0.270242	5.10598e-47	0.0213556	0.0436524	0.626632	P00387	NB5R3
sp|P00441|SODC_HUMAN	13.2452	0.259242	4.84934e-48	0.0166962	0.0507126	0.743231	P00441	SODC
sp|P00505|AATM_HUMAN	13.0154	0.36637	1.28709e-39	0.0330433	0.0350915	0.350499	P00505	AATM
sp|P00558|PGK1_HUMAN	13.1888	0.723734	5.71424e-25	0.00658274	0.0509117	0.897594	P00558	PGK1
sp|P00568|KAD1_HUMAN	12.9824	0.351469	1.64137e-40	0.039103	0.0343368	0.259719	P00568	KAD1
sp|P00918|CAH2_HUMAN	13.249	0.259331	4.86321e-48	0.0154524	0.0534426	0.773561	P00918	CAH2
sp|P01036|CYTS_HUMAN	13.0686	0.312768	2.34625e-43	0.0346817	0.0336859	0.307722	P01036	CYTS
sp|P01040|CYTA_HUMAN	12.6686	1.19704	7.04263e-15	0.0406648	0.0783704	0.605926	P01040	CYTA
sp|P01112|RASH_HUMAN	13.2397	0.259194	4.91049e-48	0.0199476	0.0517223	0.70123	P01112	RASH
sp|P01308|INS_HUMAN|sp|F8WCM5|INSR2_HUMAN	13.0646	0.334174	8.09271e-42	0.0235805	0.0259366	0.367234	P01308|INS_HUMAN|sp|F8WCM5	INS_HUMAN|sp|F8WCM5|INSR2
sp|P01591|IGJ_HUMAN	13.1645	0.278561	3.21839e-46	0.0323196	0.0409327	0.433164	P01591	IGJ
sp|P01833|PIGR_HUMAN	13.1653	0.301207	2.11628e-44	0.0225897	0.0368299	0.542172	P01833	PIGR
sp|P01834|IGKC_HUMAN	13.1374	0.30099	2.28092e-44	0.0273882	0.0357774	0.447236	P01834	IGKC
sp|P01857|IGHG1_HUMAN	13.038	0.339347	2.03847e-41	0.0318711	0.0321746	0.326235	P01857	IGHG1
sp|P01876|IGHA1_HUMAN	12.4342	0.498936	1.20938e-31	0.0788015	0.0412442	0.0612732	P01876	IGHA1
sp|P02452|CO1A1_HUMAN	13.1706	0.285125	1.09596e-45	0.0269669	0.0391107	0.493407	P02452	CO1A1
sp|P02533|K1C14_HUMAN|CON__P02533	12.5279	2.42035	3.29708e-06	0.0397254	0.127709	0.756929	P02533|K1C14_HUMAN	K1C14
sp|P02538|K2C6A_HUMAN|CON__P02538	12.1557	0.542139	2.42486e-29	0.0874185	0.0382709	0.0262426	P02538|K2C6A_HUMAN	K2C6A
sp|P02545|LMNA_HUMAN	13.3956	0.628664	3.00715e-28	-0.00991118	0.0485742	0.839074	P02545	LMNA
sp|P02649|APOE_HUMAN	13.1389	0.31355	2.01334e-43	0.0227484	0.0332898	0.497257	P02649	APOE
sp|P02652|APOA2_HUMAN	13.1814	0.275171	1.5561e-46	0.0269512	0.0381305	0.482666	P02652	APOA2
sp|P02656|APOC3_HUMAN	13.3044	0.538308	1.84077e-31	-0.00201485	0.0354732	0.954911	P02656	APOC3
sp|P02751|FINC_HUMAN	13.2092	0.26923	4.29729e-47	0.027349	0.0491822	0.580415	P02751	FINC
sp|P02768|ALBU_HUMAN|CON__P02768|1	11.4436	0.65953	5.7248e-24	0.141229	0.0477948	0.00459694	P02768|ALBU_HUMAN|CON__P02768	ALBU
sp|P02786|TFR1_HUMAN	13.2005	0.276216	1.76483e-46	0.0202383	0.0361437	0.577794	P02786	TFR1
sp|P02787|TRFE_HUMAN	11.0769	0.680908	1.12423e-22	0.162002	0.0474816	0.00121642	P02787	TRFE
sp|P02788|TRFL_HUMAN	12.8835	0.397485	1.59161e-37	0.0421682	0.0341532	0.222199	P02788	TRFL
sp|P02790|HEMO_HUMAN	12.8118	0.405257	5.85874e-37	0.0480121	0.0339651	0.163123	P02790	HEMO
sp|P02810|PRPC_HUMAN	13.4315	0.368121	3.14282e-40	-0.017674	0.0319416	0.582285	P02810	PRPC
sp|P02812|PRB2_HUMAN	13.2085	0.26395	1.48442e-47	0.0284711	0.0457698	0.536479	P02812	PRB2
sp|P02814|SMR3B_HUMAN	13.1926	0.279337	3.33247e-46	0.0207975	0.035224	0.557318	P02814	SMR3B
sp|P04040|CATA_HUMAN	12.4279	0.501876	1.67029e-31	0.076214	0.0398915	0.0612831	P04040	CATA
sp|P04075|ALDOA_HUMAN	12.2341	1.58357	2.44493e-10	0.0713724	0.107117	0.508004	P04075	ALDOA
sp|P04080|CYTB_HUMAN	13.2067	0.276143	1.69693e-46	0.0201411	0.0390168	0.607773	P04080	CYTB
sp|P04083|ANXA1_HUMAN	12.7218	0.426909	1.26772e-35	0.0566558	0.0363255	0.124574	P04083	ANXA1
sp|P04181|OAT_HUMAN	13.2689	0.256748	2.61557e-48	0.00543739	0.059195	0.927146	P04181	OAT
sp|P04259|K2C6B_HUMAN	13.179	0.275205	1.58238e-46	0.0262507	0.036248	0.472014	P04259	K2C6B
sp|P04264|K2C1_HUMAN	13.3274	2.51102	2.05076e-06	-0.00253506	0.125989	0.984019	P04264	K2C1
sp|P04350|TBB4A_HUMAN	12.9333	0.382144	1.65187e-38	0.037582	0.0326935	0.255314	P04350	TBB4A
sp|P04406|G3P_HUMAN	4.02189	5.52925	0.470076	0.547514	0.326802	0.0995385	P04406	G3P
sp|P04632|CPNS1_HUMAN	13.2229	0.264419	1.54046e-47	0.0231301	0.0472005	0.626055	P04632	CPNS1
sp|P04745|AMY1_HUMAN|sp|P19961|AMY2B_HUMAN|sp|P04746|AMYP_HUMAN	13.0445	0.325733	2.25428e-42	0.0356026	0.0339871	0.299435	P04745|AMY1_HUMAN|sp|P19961|AMY2B_HUMAN|sp|P04746	AMY1_HUMAN|sp|P19961|AMY2B_HUMAN|sp|P04746|AMYP
sp|P04792|HSPB1_HUMAN	12.6175	0.454642	4.99815e-34	0.061739	0.0364481	0.095943	P04792	HSPB1
sp|P04843|RPN1_HUMAN	13.173	0.285788	1.22957e-45	0.0247764	0.0370245	0.506174	P04843	RPN1
sp|P04844|RPN2_HUMAN	13.2219	0.270263	5.01519e-47	0.0190761	0.042793	0.657508	P04844	RPN2
sp|P04899|GNAI2_HUMAN	13.1916	0.279395	3.38465e-46	0.023492	0.039342	0.552876	P04899	GNAI2
sp|P05023|AT1A1_HUMAN	13.1753	0.29751	1.04969e-44	0.0211678	0.0365618	0.56498	P05023	AT1A1
sp|P05026|AT1B1_HUMAN	13.1355	0.30983	1.07985e-43	0.0245463	0.0340573	0.474124	P05026	AT1B1
sp|P05067|A4_HUMAN	13.1748	0.278954	3.32958e-46	0.0285364	0.0398642	0.477118	P05067	A4
sp|P05089|ARGI1_HUMAN	13.3528	0.596422	2.61238e-29	-0.00612877	0.0441855	0.890189	P05089	ARGI1
sp|P05090|APOD_HUMAN	13.0579	0.340044	2.09629e-41	0.0318816	0.035197	0.36899	P05090	APOD
sp|P05091|ALDH2_HUMAN	13.1671	0.293465	5.21419e-45	0.0246442	0.0379036	0.518281	P05091	ALDH2
sp|P05109|S10A8_HUMAN	13.1565	0.66808	1.40078e-26	0.00912841	0.0471826	0.847304	P05109	S10A8
sp|P05141|ADT2_HUMAN	13.5328	0.366301	1.62527e-40	-0.0314609	0.0341641	0.361136	P05141	ADT2
sp|P05164|PERM_HUMAN	13.2285	0.261696	8.6232e-48	0.021029	0.0449493	0.641749	P05164	PERM
sp|P05198|IF2A_HUMAN	13.2081	0.270052	5.08586e-47	0.0242246	0.043498	0.579846	P05198	IF2A
sp|P05387|RLA2_HUMAN	13.5512	0.393028	6.21806e-39	-0.0299157	0.0340555	0.383525	P05387	RLA2
sp|P05388|RLA0_HUMAN|sp|Q8NHW5|RLA0L_HUMAN	13.0829	0.313385	2.45863e-43	0.0336336	0.0351752	0.343169	P05388|RLA0_HUMAN|sp|Q8NHW5	RLA0_HUMAN|sp|Q8NHW5|RLA0L
sp|P05455|LA_HUMAN	13.2189	0.273152	8.99245e-47	0.0190742	0.0426288	0.656308	P05455	LA
sp|P05556|ITB1_HUMAN	13.2374	0.259096	4.85643e-48	0.0212086	0.0517307	0.683412	P05556	ITB1
sp|P05783|K1C18_HUMAN	13.1248	0.29462	7.64238e-45	0.0275974	0.0312328	0.380756	P05783	K1C18
sp|P05787|K2C8_HUMAN|CON__P05787	13.0078	0.341155	3.05645e-41	0.0365365	0.0331534	0.275243	P05787|K2C8_HUMAN	K2C8
sp|P05937|CALB1_HUMAN	13.2412	0.259229	4.91491e-48	0.0185539	0.0502278	0.713252	P05937	CALB1
sp|P06454|PTMA_HUMAN	13.5343	0.332895	1.00835e-42	-0.0359834	0.0325574	0.273872	P06454	PTMA
sp|P06576|ATPB_HUMAN	13.5551	0.536583	6.082e-32	-0.0228392	0.0394255	0.564752	P06576	ATPB
sp|P06702|S10A9_HUMAN	9.76482	0.824034	9.05221e-17	0.234694	0.0532981	4.96117e-05	P06702	S10A9
sp|P06703|S10A6_HUMAN	13.2108	0.269977	4.95579e-47	0.0226906	0.0423029	0.593856	P06703	S10A6
sp|P06733|ENOA_HUMAN	11.5381	2.72862	8.95519e-05	0.112498	0.175835	0.524964	P06733	ENOA
sp|P06744|G6PI_HUMAN	12.9378	0.379186	1.07812e-38	0.0397285	0.0345783	0.255552	P06744	G6PI
sp|P06748|NPM_HUMAN	13.5614	0.462765	3.01548e-35	-0.0270449	0.037657	0.475679	P06748	NPM
sp|P06753|TPM3_HUMAN	12.8839	0.371436	4.53203e-39	0.0475077	0.0345902	0.175187	P06753	TPM3
sp|P06850|CRF_HUMAN	13.2136	0.26418	1.52366e-47	0.0253873	0.0442152	0.568189	P06850	CRF
sp|P07093|GDN_HUMAN	13.1957	0.269702	4.99095e-47	0.0290493	0.0440773	0.512611	P07093	GDN
sp|P07108|ACBP_HUMAN	13.2351	0.283359	6.04147e-46	0.0107157	0.0382324	0.780315	P07108	ACBP
sp|P07196|NFL_HUMAN	13.5478	0.474477	1.15539e-34	-0.0246078	0.0372156	0.51123	P07196	NFL
sp|P07197|NFM_HUMAN	13.7031	0.652643	6.1981e-28	-0.0323773	0.0461343	0.48576	P07197	NFM
sp|P07237|PDIA1_HUMAN	13.0427	0.352747	1.55681e-40	0.0289349	0.0320344	0.370334	P07237	PDIA1
sp|P07305|H10_HUMAN	13.1712	0.282366	6.48835e-46	0.0268782	0.0379318	0.48157	P07305	H10
sp|P07339|CATD_HUMAN	11.3309	0.678448	3.36357e-23	0.151154	0.0497722	0.00364999	P07339	CATD
sp|P07355|ANXA2_HUMAN|sp|A6NMY6|AXA2L_HUMAN	12.0204	1.595	4.98875e-10	0.0858595	0.107739	0.428921	P07355|ANXA2_HUMAN|sp|A6NMY6	ANXA2_HUMAN|sp|A6NMY6|AXA2L
sp|P07384|CAN1_HUMAN	13.099	0.313885	2.50733e-43	0.0319768	0.0365273	0.385151	P07384	CAN1
sp|P07437|TBB5_HUMAN	12.4556	0.484855	2.59411e-32	0.065916	0.0341235	0.0585568	P07437	TBB5
sp|P07476|INVO_HUMAN	13.2171	0.261159	8.08579e-48	0.0313448	0.0538818	0.563124	P07476	INVO
sp|P07686|HEXB_HUMAN	13.2284	0.270381	4.99981e-47	0.0162224	0.0413027	0.696009	P07686	HEXB
sp|P07737|PROF1_HUMAN	13.0199	0.352476	1.63949e-40	0.0327658	0.0330623	0.326009	P07737	PROF1
sp|P07814|SYEP_HUMAN	13.168	0.281988	6.11709e-46	0.0313022	0.0427118	0.46675	P07814	SYEP
sp|P07858|CATB_HUMAN	13.12	0.314167	2.41474e-43	0.0261981	0.0339311	0.443362	P07858	CATB
sp|P07900|HS90A_HUMAN	13.4599	1.19201	6.01738e-16	-0.0123125	0.0786312	0.876145	P07900	HS90A
sp|P07910|HNRPC_HUMAN	13.5263	0.448251	6.61349e-36	-0.0222124	0.0337599	0.513314	P07910	HNRPC
sp|P07954|FUMH_HUMAN	13.2215	0.283194	6.18752e-46	0.0137539	0.0370681	0.712031	P07954	FUMH
sp|P08123|CO1A2_HUMAN	13.2598	0.258746	4.12176e-48	0.00989991	0.0544213	0.85632	P08123	CO1A2
sp|P08133|ANXA6_HUMAN	13.1202	0.329285	2.95003e-42	0.0247684	0.0356639	0.490295	P08133	ANXA6
sp|P08195|4F2_HUMAN	13.1677	0.28184	5.95582e-46	0.0289933	0.0393611	0.464497	P08195	4F2
sp|P08237|PFKAM_HUMAN	13.097	0.323528	1.26798e-42	0.0298886	0.0361529	0.411964	P08237	PFKAM
sp|P08238|HS90B_HUMAN	13.3898	0.636095	5.47016e-28	-0.00890709	0.0465472	0.848951	P08238	HS90B
sp|P08559|ODPA_HUMAN	13.2397	0.270574	4.96221e-47	0.0136616	0.0453422	0.764322	P08559	ODPA
sp|P08621|RU17_HUMAN	13.1671	0.282303	6.52068e-46	0.0301476	0.0409504	0.464739	P08621	RU17
sp|P08670|VIME_HUMAN	14.8189	3.2916	3.54075e-05	-0.0884479	0.188319	0.640448	P08670	VIME
sp|P08729|K2C7_HUMAN|CON__Q3KNV1|CON__P08729	13.214	0.261104	8.09665e-48	0.0264688	0.0432944	0.543475	P08729|K2C7_HUMAN|CON__Q3KNV1	K2C7
sp|P08758|ANXA5_HUMAN	12.8385	0.406902	6.49196e-37	0.0450324	0.033969	0.190422	P08758	ANXA5
sp|P08779|K1C16_HUMAN|CON__P08779	12.9881	0.720552	9.57912e-25	0.0211708	0.0497603	0.672165	P08779|K1C16_HUMAN	K1C16
sp|P08865|RSSA_HUMAN	12.8489	0.389006	5.9235e-38	0.0428409	0.0308981	0.171182	P08865	RSSA
sp|P09012|SNRPA_HUMAN	13.2393	0.259206	4.92886e-48	0.0215103	0.0553048	0.698822	P09012	SNRPA
sp|P09104|ENOG_HUMAN	13.4903	0.478157	2.14243e-34	-0.0192899	0.0374045	0.608124	P09104	ENOG
sp|P09211|GSTP1_HUMAN	13.0739	0.32885	3.3185e-42	0.0283378	0.0315184	0.372525	P09211	GSTP1
sp|P09417|DHPR_HUMAN	13.2074	0.282877	6.17085e-46	0.01928	0.0413114	0.642559	P09417	DHPR
sp|P09429|HMGB1_HUMAN|sp|B2RPK0|HGB1A_HUMAN	13.4913	0.308031	1.89565e-44	-0.0380908	0.0347482	0.27777	P09429|HMGB1_HUMAN|sp|B2RPK0	HMGB1_HUMAN|sp|B2RPK0|HGB1A
sp|P09455|RET1_HUMAN	13.122	0.300214	2.11577e-44	0.0320203	0.0374781	0.396605	P09455	RET1
sp|P09471|GNAO_HUMAN	13.5599	0.436451	1.45162e-36	-0.0276955	0.0357404	0.441713	P09471	GNAO
sp|P09493|TPM1_HUMAN	13.1737	0.292863	4.54682e-45	0.0223772	0.0363615	0.540823	P09493	TPM1
sp|P09496|CLCA_HUMAN	13.1158	0.314239	2.48647e-43	0.0289687	0.0365848	0.431865	P09496	CLCA
sp|P09497|CLCB_HUMAN	13.1929	0.279276	3.29048e-46	0.0244915	0.0415754	0.558215	P09497	CLCB
sp|P09525|ANXA4_HUMAN	13.2228	0.267186	2.69821e-47	0.0218055	0.047032	0.644741	P09525	ANXA4
sp|P09543|CN37_HUMAN	13.2229	0.276592	1.73349e-46	0.0166333	0.0420462	0.693934	P09543	CN37
sp|P09622|DLDH_HUMAN	13.1348	0.314471	2.39454e-43	0.0256222	0.0366659	0.48762	P09622	DLDH
sp|P09651|ROA1_HUMAN	13.6042	0.567933	8.91433e-31	-0.0271416	0.0427218	0.527859	P09651	ROA1
sp|P09661|RU2A_HUMAN	13.246	0.254093	1.63897e-48	0.0227121	0.0602347	0.707579	P09661	RU2A
sp|P09668|CATH_HUMAN	13.2226	0.264287	1.50102e-47	0.0238572	0.0483563	0.623721	P09668	CATH
sp|P09874|PARP1_HUMAN	13.179	0.27892	3.25048e-46	0.0297225	0.043259	0.494918	P09874	PARP1
sp|P09936|UCHL1_HUMAN	13.3535	0.633731	5.20486e-28	-0.00597347	0.045812	0.896733	P09936	UCHL1
sp|P09972|ALDOC_HUMAN	12.7915	0.417455	2.98349e-36	0.0507043	0.035922	0.163726	P09972	ALDOC
sp|P0CG35|TB15B_HUMAN|sp|P0CG34|TB15A_HUMAN	13.5216	0.276637	5.26225e-47	-0.06224	0.0372378	0.10032	P0CG35|TB15B_HUMAN|sp|P0CG34	TB15B_HUMAN|sp|P0CG34|TB15A
sp|P0DMV9|HS71B_HUMAN|sp|P0DMV8|HS71A_HUMAN	12.7907	0.415933	2.47439e-36	0.0526387	0.0370399	0.160923	P0DMV9|HS71B_HUMAN|sp|P0DMV8	HS71B_HUMAN|sp|P0DMV8|HS71A
sp|P0DOY3|IGLC3_HUMAN|sp|P0DOY2|IGLC2_HUMAN|sp|P0CF74|IGLC6_HUMAN|sp|A0M8Q6|IGLC7_HUMAN	13.2192	0.25865	4.76588e-48	0.0280045	0.0467847	0.551909	P0DOY3|IGLC3_HUMAN|sp|P0DOY2|IGLC2_HUMAN|sp|P0CF74|IGLC6_HUMAN|sp|A0M8Q6	IGLC3_HUMAN|sp|P0DOY2|IGLC2_HUMAN|sp|P0CF74|IGLC6_HUMAN|sp|A0M8Q6|IGLC7
sp|P0DP25|CALM3_HUMAN|sp|P0DP24|CALM2_HUMAN|sp|P0DP23|CALM1_HUMAN	13.9278	3.58587	0.000277971	-0.0413034	0.227098	0.85635	P0DP25|CALM3_HUMAN|sp|P0DP24|CALM2_HUMAN|sp|P0DP23	CALM3_HUMAN|sp|P0DP24|CALM2_HUMAN|sp|P0DP23|CALM1
sp|P0DPI2|GAL3A_HUMAN|sp|A0A0B4J2D5|GAL3B_HUMAN	13.2481	0.256615	2.76784e-48	0.0179276	0.0554649	0.747751	P0DPI2|GAL3A_HUMAN|sp|A0A0B4J2D5	GAL3A_HUMAN|sp|A0A0B4J2D5|GAL3B
sp|P10155|RO60_HUMAN	13.2409	0.25917	4.86223e-48	0.019585	0.0524291	0.710173	P10155	RO60
sp|P10412|H14_HUMAN	13.6059	0.592945	7.66946e-30	-0.0252491	0.0416428	0.546794	P10412	H14
sp|P10515|ODP2_HUMAN	13.1831	0.289986	2.57868e-45	0.0217914	0.0377452	0.566073	P10515	ODP2
sp|P10599|THIO_HUMAN	11.9126	0.605412	1.45724e-26	0.105471	0.0433311	0.0182045	P10599	THIO
sp|P10606|COX5B_HUMAN	13.2053	0.286598	1.25457e-45	0.0182502	0.0397363	0.64784	P10606	COX5B
sp|P10619|PPGB_HUMAN	13.227	0.258912	4.87544e-48	0.0270634	0.0523624	0.607335	P10619	PPGB
sp|P10636|TAU_HUMAN	13.544	0.59346	1.00512e-29	-0.0214128	0.0435312	0.624751	P10636	TAU
sp|P10809|CH60_HUMAN	13.5491	0.562376	6.66669e-31	-0.0216271	0.0404374	0.594924	P10809	CH60
sp|P10909|CLUS_HUMAN	13.0546	0.34558	5.00251e-41	0.0300709	0.0337431	0.376719	P10909	CLUS
sp|P11021|BIP_HUMAN	13.5605	1.18667	3.78524e-16	-0.0201846	0.0827698	0.808243	P11021	BIP
sp|P11137|MTAP2_HUMAN	13.5961	0.754297	9.58587e-25	-0.0253847	0.0568921	0.657211	P11137	MTAP2
sp|P11142|HSP7C_HUMAN	11.4838	4.0429	0.00630361	0.117142	0.26363	0.658537	P11142	HSP7C
sp|P11177|ODPB_HUMAN	13.2157	0.270232	5.11064e-47	0.0213991	0.0432225	0.622507	P11177	ODPB
sp|P11216|PYGB_HUMAN	13.0809	0.322403	1.12457e-42	0.0330628	0.0364868	0.368806	P11216	PYGB
sp|P11233|RALA_HUMAN	13.2142	0.270146	5.05566e-47	0.0231018	0.0454751	0.613478	P11233	RALA
sp|P11310|ACADM_HUMAN	13.2607	0.256855	2.76587e-48	0.0104655	0.0572735	0.855682	P11310	ACADM
sp|P11387|TOP1_HUMAN	13.2393	0.259173	4.89633e-48	0.0218929	0.0562168	0.698457	P11387	TOP1
sp|P11413|G6PD_HUMAN	13.1727	0.282192	6.23916e-46	0.0283475	0.0404812	0.486715	P11413	G6PD
sp|P11498|PYC_HUMAN	13.2375	0.259145	4.9034e-48	0.0187599	0.0459968	0.684965	P11498	PYC
sp|P11532|DMD_HUMAN	13.4918	0.297925	3.17087e-45	-0.0339247	0.0283926	0.237276	P11532	DMD
sp|P11586|C1TC_HUMAN	13.1475	0.29294	5.12964e-45	0.0251035	0.0327105	0.4461	P11586	C1TC
sp|P11766|ADHX_HUMAN	13.2219	0.267176	2.70284e-47	0.0227256	0.048191	0.639097	P11766	ADHX
sp|P11940|PABP1_HUMAN	13.0692	0.322805	1.26049e-42	0.0349508	0.0365323	0.3429	P11940	PABP1
sp|P12035|K2C3_HUMAN|CON__P12035	13.4164	0.304217	1.31115e-44	-0.0248539	0.0334661	0.460848	P12035|K2C3_HUMAN	K2C3
sp|P12081|SYHC_HUMAN	13.2171	0.27025	5.10129e-47	0.0216263	0.0446417	0.629995	P12081	SYHC
sp|P12235|ADT1_HUMAN	13.2627	0.254355	1.61863e-48	0.00999778	0.0573853	0.862331	P12235	ADT1
sp|P12236|ADT3_HUMAN	13.2073	0.27318	9.47851e-47	0.0225697	0.0421819	0.594767	P12236	ADT3
sp|P12268|IMDH2_HUMAN	13.23	0.261729	8.62743e-48	0.02379	0.0525161	0.652329	P12268	IMDH2
sp|P12273|PIP_HUMAN	13.0943	0.318423	5.4942e-43	0.028037	0.0322708	0.38873	P12273	PIP
sp|P12277|KCRB_HUMAN	12.4389	0.502851	1.76182e-31	0.0681675	0.0362289	0.0651901	P12277	KCRB
sp|P12429|ANXA3_HUMAN	13.235	0.258924	4.73052e-48	0.0225863	0.0518182	0.664633	P12429	ANXA3
sp|P12532|KCRU_HUMAN	13.2254	0.283302	6.21781e-46	0.0140751	0.0407845	0.731329	P12532	KCRU
sp|P12814|ACTN1_HUMAN	13.1767	0.289415	2.38117e-45	0.0238951	0.0385457	0.537873	P12814	ACTN1
sp|P12882|MYH1_HUMAN	13.2322	0.259261	5.13301e-48	0.0302756	0.0658108	0.647301	P12882	MYH1
sp|P12931|SRC_HUMAN	13.2484	0.256721	2.82733e-48	0.0179464	0.0562017	0.750692	P12931	SRC
sp|P12956|XRCC6_HUMAN	13.0343	0.345077	5.02994e-41	0.0343421	0.0352548	0.334266	P12956	XRCC6
sp|P13010|XRCC5_HUMAN	13.1919	0.28269	6.3407e-46	0.0173889	0.0305174	0.571131	P13010	XRCC5
sp|P13073|COX41_HUMAN	13.1946	0.279397	3.3445e-46	0.0230279	0.0399393	0.566581	P13073	COX41
sp|P13489|RINI_HUMAN	13.1982	0.272896	9.30359e-47	0.026768	0.0441289	0.546621	P13489	RINI
sp|P13521|SCG2_HUMAN	12.6496	0.438046	6.45209e-35	0.0587901	0.0346575	0.0954794	P13521	SCG2
sp|P13591|NCAM1_HUMAN	13.512	0.401343	2.17503e-38	-0.025746	0.0352887	0.468741	P13591	NCAM1
sp|P13637|AT1A3_HUMAN	13.5881	0.461686	2.41375e-35	-0.0291422	0.0369895	0.434166	P13637	AT1A3
sp|P13639|EF2_HUMAN	12.9142	0.884549	1.43591e-20	0.0273649	0.0641965	0.671577	P13639	EF2
sp|P13645|K1C10_HUMAN|CON__P13645	13.7596	2.46057	7.26655e-07	-0.0245583	0.12463	0.844516	P13645|K1C10_HUMAN	K1C10
sp|P13647|K2C5_HUMAN|CON__P13647	13.0143	2.05377	4.57499e-08	0.0151324	0.117446	0.89795	P13647|K2C5_HUMAN	K2C5
sp|P13667|PDIA4_HUMAN	13.4936	0.340013	3.64902e-42	-0.0320139	0.0357637	0.374608	P13667	PDIA4
sp|P13693|TCTP_HUMAN	13.2357	0.261844	8.63326e-48	0.0190664	0.0478623	0.691907	P13693	TCTP
sp|P13861|KAP2_HUMAN	13.2157	0.267092	2.72531e-47	0.0232961	0.044454	0.602349	P13861	KAP2
sp|P14136|GFAP_HUMAN	13.5419	0.403172	2.45964e-38	-0.0286399	0.0351022	0.418076	P14136	GFAP
sp|P14174|MIF_HUMAN	13.0173	0.345995	6.20378e-41	0.0349861	0.0337718	0.304757	P14174	MIF
sp|P14314|GLU2B_HUMAN	13.1677	0.293354	5.09765e-45	0.0251952	0.0389147	0.520036	P14314	GLU2B
sp|P14324|FPPS_HUMAN	13.2116	0.27647	1.77278e-46	0.0187208	0.0391191	0.63415	P14324	FPPS
sp|P14550|AK1A1_HUMAN	13.2567	0.254276	1.6313e-48	0.0144918	0.058629	0.805691	P14550	AK1A1
sp|P14618|KPYM_HUMAN	12.393	1.58846	1.83576e-10	0.0584233	0.103761	0.575684	P14618	KPYM
sp|P14625|ENPL_HUMAN	13.4567	0.53873	1.07706e-31	-0.0151407	0.0406402	0.710911	P14625	ENPL
sp|P14735|IDE_HUMAN	13.1873	0.28605	1.21835e-45	0.0246767	0.0427767	0.566379	P14735	IDE
sp|P14866|HNRPL_HUMAN	13.4555	0.308429	2.34168e-44	-0.0320947	0.0350978	0.364479	P14866	HNRPL
sp|P14868|SYDC_HUMAN	13.1792	0.278955	3.27071e-46	0.02793	0.0407276	0.495736	P14868	SYDC
sp|P14923|PLAK_HUMAN	13.355	0.66014	3.79974e-27	-0.00591972	0.0466994	0.899591	P14923	PLAK
sp|P14927|QCR7_HUMAN	13.2677	0.256924	2.72724e-48	0.00597596	0.0573466	0.917384	P14927	QCR7
sp|P15104|GLNA_HUMAN	13.204	0.269802	4.92122e-47	0.0251225	0.0424281	0.556197	P15104	GLNA
sp|P15121|ALDR_HUMAN	13.0981	0.309059	1.10082e-43	0.0336095	0.0368163	0.365281	P15121	ALDR
sp|P15311|EZRI_HUMAN	13.4216	0.375903	9.86319e-40	-0.0176559	0.0353251	0.619203	P15311	EZRI
sp|P15502|ELN_HUMAN	13.2366	0.256423	2.78646e-48	0.0222593	0.049252	0.653084	P15502	ELN
sp|P15531|NDKA_HUMAN	13.2024	0.276189	1.74196e-46	0.0220856	0.0404187	0.586987	P15531	NDKA
sp|P15880|RS2_HUMAN	13.1237	0.314406	2.47709e-43	0.0269923	0.0358571	0.454796	P15880	RS2
sp|P15924|DESP_HUMAN	12.888	1.16347	1.25938e-15	0.0268756	0.0786289	0.733802	P15924	DESP
sp|P16035|TIMP2_HUMAN	13.1936	0.272666	9.05948e-47	0.0245981	0.0382315	0.522638	P16035	TIMP2
sp|P16152|CBR1_HUMAN	13.2323	0.261674	8.45276e-48	0.0213383	0.0493324	0.667039	P16152	CBR1
sp|P16298|PP2BB_HUMAN	13.2323	0.261639	8.39176e-48	0.0223993	0.0517961	0.667104	P16298	PP2BB
sp|P16401|H15_HUMAN	13.5842	0.423255	2.66501e-37	-0.0303345	0.0345076	0.383189	P16401	H15
sp|P16403|H12_HUMAN	13.5388	0.283628	1.88025e-46	-0.0546589	0.0331866	0.105257	P16403	H12
sp|P16435|NCPR_HUMAN	13.2106	0.273256	9.49297e-47	0.022642	0.0444178	0.612265	P16435	NCPR
sp|P16615|AT2A2_HUMAN	13.1653	0.289586	2.57451e-45	0.0237263	0.0344955	0.494465	P16615	AT2A2
sp|P16870|CBPE_HUMAN	13.1741	0.282298	6.33052e-46	0.0277529	0.0402015	0.492881	P16870	CBPE
sp|P17096|HMGA1_HUMAN	13.159	0.289508	2.60378e-45	0.0273785	0.0376928	0.470698	P17096	HMGA1
sp|P17174|AATC_HUMAN	13.1516	0.31406	2.08597e-43	0.021468	0.0346769	0.538415	P17174	AATC
sp|P17600|SYN1_HUMAN	13.4659	0.338878	3.40714e-42	-0.0285669	0.0362915	0.434573	P17600	SYN1
sp|P17612|KAPCA_HUMAN	13.1921	0.275859	1.70373e-46	0.0263938	0.042347	0.535681	P17612	KAPCA
sp|P17677|NEUM_HUMAN	13.8527	1.52092	1.42026e-12	-0.0367016	0.0957657	0.703016	P17677	NEUM
sp|P17844|DDX5_HUMAN	13.0431	0.327386	2.96747e-42	0.0366526	0.0351622	0.301793	P17844	DDX5
sp|P17858|PFKAL_HUMAN	13.2192	0.267099	2.69065e-47	0.0233617	0.0472143	0.622711	P17858	PFKAL
sp|P17931|LEG3_HUMAN	13.2227	0.261532	8.53313e-48	0.0280681	0.0535771	0.602466	P17931	LEG3
sp|P17980|PRS6A_HUMAN	13.1886	0.275864	1.72995e-46	0.0268395	0.0413976	0.519467	P17980	PRS6A
sp|P17987|TCPA_HUMAN	12.9211	0.372429	4.48155e-39	0.0437948	0.0353038	0.220052	P17987	TCPA
sp|P18077|RL35A_HUMAN	13.173	0.286048	1.29092e-45	0.0267111	0.0400409	0.5075	P18077	RL35A
sp|P18085|ARF4_HUMAN	13.0853	0.313412	2.44632e-43	0.0327833	0.0347103	0.349054	P18085	ARF4
sp|P18124|RL7_HUMAN	12.9929	0.366911	1.52413e-39	0.0333857	0.032766	0.312705	P18124	RL7
sp|P18206|VINC_HUMAN	12.7457	0.416471	3.18012e-36	0.0563763	0.0364321	0.127494	P18206	VINC
sp|P18621|RL17_HUMAN	13.2198	0.267294	2.79165e-47	0.0218759	0.044835	0.627545	P18621	RL17
sp|P18669|PGAM1_HUMAN	12.9045	0.388843	4.62231e-38	0.0407289	0.0336484	0.231291	P18669	PGAM1
sp|P18859|ATP5J_HUMAN	13.227	0.267428	2.78535e-47	0.0193221	0.0452906	0.671317	P18859	ATP5J
sp|P19013|K2C4_HUMAN|CON__P19013	13.1225	0.305462	5.33304e-44	0.029543	0.0362856	0.419053	P19013|K2C4_HUMAN	K2C4
sp|P19022|CADH2_HUMAN	13.2249	0.267302	2.73846e-47	0.0201036	0.0451828	0.65811	P19022	CADH2
sp|P19105|ML12A_HUMAN|sp|O14950|ML12B_HUMAN	13.1194	0.314222	2.44366e-43	0.027169	0.0350689	0.441815	P19105|ML12A_HUMAN|sp|O14950	ML12A_HUMAN|sp|O14950|ML12B
sp|P19338|NUCL_HUMAN	13.4744	0.436734	2.08709e-36	-0.0200045	0.0369917	0.59084	P19338	NUCL
sp|P19367|HXK1_HUMAN	12.9949	0.357527	3.8519e-40	0.0377406	0.035645	0.294324	P19367	HXK1
sp|P20020|AT2B1_HUMAN	13.1861	0.285894	1.18866e-45	0.0229882	0.0392906	0.560886	P20020	AT2B1
sp|P20042|IF2B_HUMAN	13.1967	0.272918	9.40053e-47	0.0267033	0.0432561	0.539564	P20042	IF2B
sp|P20073|ANXA7_HUMAN	13.2286	0.264552	1.54614e-47	0.0227466	0.051967	0.663309	P20073	ANXA7
sp|P20336|RAB3A_HUMAN	13.1928	0.282854	6.5182e-46	0.0221887	0.0394309	0.575909	P20336	RAB3A
sp|P20339|RAB5A_HUMAN	13.2325	0.261814	8.69153e-48	0.0216992	0.0506411	0.669969	P20339	RAB5A
sp|P20340|RAB6A_HUMAN	13.201	0.282985	6.4644e-46	0.0204047	0.0401406	0.613254	P20340	RAB6A
sp|P20618|PSB1_HUMAN	12.9361	0.38231	1.6704e-38	0.0425893	0.0373824	0.259521	P20618	PSB1
sp|P20671|H2A1D_HUMAN	13.6207	1.22567	1.11327e-15	-0.0201449	0.0704614	0.776029	P20671	H2A1D
sp|P20674|COX5A_HUMAN	13.2557	0.256831	2.80854e-48	0.0123372	0.0518839	0.812931	P20674	COX5A
sp|P20700|LMNB1_HUMAN	13.5431	0.389905	4.21562e-39	-0.0307171	0.0355649	0.391509	P20700	LMNB1
sp|P20930|FILA_HUMAN|CON__P20930	12.4314	0.497989	1.11129e-31	0.0718106	0.037372	0.0598559	P20930|FILA_HUMAN	FILA
sp|P20962|PTMS_HUMAN	13.2258	0.261611	8.56691e-48	0.0226188	0.0457453	0.622958	P20962	PTMS
sp|P21281|VATB2_HUMAN	13.0192	0.35896	4.31022e-40	0.0348163	0.0362005	0.340378	P21281	VATB2
sp|P21283|VATC1_HUMAN	13.2277	0.264468	1.52592e-47	0.0224553	0.0502472	0.656705	P21283	VATC1
sp|P21333|FLNA_HUMAN	12.8932	0.385267	2.98108e-38	0.0457516	0.0361736	0.211284	P21333	FLNA
sp|P21579|SYT1_HUMAN	13.2186	0.267077	2.6858e-47	0.0237034	0.047375	0.618834	P21579	SYT1
sp|P21796|VDAC1_HUMAN	13.1884	0.279234	3.3241e-46	0.025735	0.0414872	0.537615	P21796	VDAC1
sp|P22061|PIMT_HUMAN	13.1253	0.296457	1.06412e-44	0.0309463	0.0357436	0.390368	P22061	PIMT
sp|P22087|FBRL_HUMAN	13.2473	0.254109	1.6363e-48	0.0224059	0.0618879	0.718709	P22087	FBRL
sp|P22234|PUR6_HUMAN	13.1282	0.30072	2.2569e-44	0.0308435	0.0377575	0.417519	P22234	PUR6
sp|P22307|NLTP_HUMAN	13.248	0.259325	4.87773e-48	0.0156582	0.0522423	0.765519	P22307	NLTP
sp|P22314|UBA1_HUMAN	13.408	0.479384	3.35091e-34	-0.0124405	0.0394259	0.753544	P22314	UBA1
sp|P22352|GPX3_HUMAN	13.1505	0.285018	1.16581e-45	0.0263216	0.0322139	0.417404	P22352	GPX3
sp|P22392|NDKB_HUMAN|sp|O60361|NDK8_HUMAN	12.9244	0.381284	1.52147e-38	0.0411221	0.034761	0.241899	P22392|NDKB_HUMAN|sp|O60361	NDKB_HUMAN|sp|O60361|NDK8
sp|P22626|ROA2_HUMAN	13.6614	0.784139	4.73178e-24	-0.0289	0.0561338	0.608727	P22626	ROA2
sp|P22676|CALB2_HUMAN	13.2487	0.256697	2.80961e-48	0.017181	0.0543013	0.752896	P22676	CALB2
sp|P22695|QCR2_HUMAN	13.2165	0.267133	2.73933e-47	0.0232313	0.0448932	0.606896	P22695	QCR2
sp|P22735|TGM1_HUMAN	13.4926	0.392142	6.93462e-39	-0.0259317	0.0373482	0.490402	P22735	TGM1
sp|P23246|SFPQ_HUMAN	13.3758	0.450361	1.50771e-35	-0.00977186	0.037694	0.796416	P23246	SFPQ
sp|P23284|PPIB_HUMAN	12.9193	0.381069	1.50786e-38	0.0403134	0.0335708	0.234957	P23284	PPIB
sp|P23381|SYWC_HUMAN	13.231	0.261503	8.2023e-48	0.0213731	0.0479312	0.657411	P23381	SYWC
sp|P23396|RS3_HUMAN	13.5692	0.358897	4.78276e-41	-0.0380186	0.0349532	0.281471	P23396	RS3
sp|P23526|SAHH_HUMAN	13.0432	0.333854	8.39056e-42	0.036102	0.0360631	0.321174	P23526	SAHH
sp|P23528|COF1_HUMAN	13.4998	0.878613	1.4897e-21	-0.0146498	0.0555824	0.793097	P23528	COF1
sp|P23588|IF4B_HUMAN	13.2412	0.259207	4.89325e-48	0.0176234	0.0476146	0.71271	P23588	IF4B
sp|P24534|EF1B_HUMAN	13.1965	0.286477	1.27115e-45	0.0186052	0.0360813	0.608169	P24534	EF1B
sp|P24539|AT5F1_HUMAN	13.1703	0.297263	1.02433e-44	0.023337	0.0383856	0.545716	P24539	AT5F1
sp|P24593|IBP5_HUMAN	13.2113	0.273257	9.46758e-47	0.0216907	0.0430139	0.616084	P24593	IBP5
sp|P24666|PPAC_HUMAN	13.2483	0.256657	2.78989e-48	0.017994	0.0560981	0.749609	P24666	PPAC
sp|P24752|THIL_HUMAN	13.2021	0.286284	1.19849e-45	0.0188805	0.0392229	0.632167	P24752	THIL
sp|P24821|TENA_HUMAN	13.1968	0.272514	8.67707e-47	0.0292273	0.047105	0.53751	P24821	TENA
sp|P25311|ZA2G_HUMAN	11.0136	0.713301	1.1964e-21	0.163588	0.0490493	0.00153169	P25311	ZA2G
sp|P25398|RS12_HUMAN	13.2224	0.264435	1.54839e-47	0.0213541	0.0432438	0.623409	P25398	RS12
sp|P25685|DNJB1_HUMAN	13.2465	0.254112	1.64227e-48	0.0229779	0.0618888	0.711858	P25685	DNJB1
sp|P25705|ATPA_HUMAN	13.6029	0.665146	2.24278e-27	-0.024394	0.0464465	0.601551	P25705	ATPA
sp|P25786|PSA1_HUMAN	12.5522	0.471021	4.00011e-33	0.0635996	0.0358621	0.0816905	P25786	PSA1
sp|P25787|PSA2_HUMAN	12.9393	0.365722	1.59747e-39	0.043216	0.0355772	0.229667	P25787	PSA2
sp|P25788|PSA3_HUMAN	13.1627	0.297472	1.09709e-44	0.0251181	0.0386608	0.518587	P25788	PSA3
sp|P25789|PSA4_HUMAN	13.1453	0.289003	2.50683e-45	0.0288727	0.0355282	0.419911	P25789	PSA4
sp|P25815|S100P_HUMAN	13.2196	0.264275	1.51579e-47	0.0257452	0.0494883	0.604993	P25815	S100P
sp|P26038|MOES_HUMAN	13.0193	0.338796	2.01853e-41	0.0370718	0.0346401	0.289204	P26038	MOES
sp|P26196|DDX6_HUMAN	13.1883	0.275899	1.74423e-46	0.0264301	0.0406169	0.517938	P26196	DDX6
sp|P26232|CTNA2_HUMAN	13.1865	0.2823	6.02029e-46	0.0252688	0.0415135	0.545237	P26232	CTNA2
sp|P26368|U2AF2_HUMAN	13.2539	0.25423	1.63419e-48	0.0168044	0.0596695	0.779288	P26368	U2AF2
sp|P26373|RL13_HUMAN	13.0488	0.340052	2.17818e-41	0.0341173	0.0361878	0.349914	P26373	RL13
sp|P26447|S10A4_HUMAN	13.2356	0.25382	1.61325e-48	0.0283406	0.0562455	0.616362	P26447	S10A4
sp|P26639|SYTC_HUMAN	13.1691	0.285635	1.21377e-45	0.0289844	0.0417082	0.490023	P26639	SYTC
sp|P26640|SYVC_HUMAN	13.2397	0.259145	4.85947e-48	0.0212964	0.0552523	0.701399	P26640	SYVC
sp|P26641|EF1G_HUMAN	13.5089	0.465143	4.80572e-35	-0.0229311	0.0394269	0.563206	P26641	EF1G
sp|P27348|1433T_HUMAN	13.4176	0.50084	3.05328e-33	-0.0118545	0.03708	0.750407	P27348	1433T
sp|P27361|MK03_HUMAN	13.247	0.256701	2.83043e-48	0.0162191	0.0485275	0.739481	P27361	MK03
sp|P27482|CALL3_HUMAN	13.1346	0.300719	2.19904e-44	0.0291954	0.037296	0.437101	P27482	CALL3
sp|P27635|RL10_HUMAN|sp|Q96L21|RL10L_HUMAN	13.2481	0.256698	2.81718e-48	0.0177042	0.0548117	0.74792	P27635|RL10_HUMAN|sp|Q96L21	RL10_HUMAN|sp|Q96L21|RL10L
sp|P27695|APEX1_HUMAN	13.1202	0.30952	1.08905e-43	0.0292988	0.0366727	0.42777	P27695	APEX1
sp|P27797|CALR_HUMAN	13.544	0.374217	4.81862e-40	-0.0311198	0.0335971	0.358355	P27797	CALR
sp|P27816|MAP4_HUMAN	13.1066	0.323976	1.31295e-42	0.0236	0.0302179	0.438154	P27816	MAP4
sp|P27824|CALX_HUMAN	13.6267	0.516433	6.63719e-33	-0.028144	0.0368414	0.448178	P27824	CALX
sp|P28066|PSA5_HUMAN	13.5019	0.353808	2.91894e-41	-0.030854	0.0357925	0.392418	P28066	PSA5
sp|P28070|PSB4_HUMAN	13.0358	0.333952	8.78432e-42	0.0370435	0.0359107	0.306801	P28070	PSB4
sp|P28072|PSB6_HUMAN	12.7083	0.44433	1.06003e-34	0.0595658	0.0394337	0.136633	P28072	PSB6
sp|P28074|PSB5_HUMAN	12.9769	0.359025	5.16742e-40	0.039428	0.0353105	0.269015	P28074	PSB5
sp|P28161|GSTM2_HUMAN	13.2227	0.270294	5.03014e-47	0.0190891	0.0434417	0.662079	P28161	GSTM2
sp|P28331|NDUS1_HUMAN	13.2442	0.26194	8.50664e-48	0.0163868	0.0517143	0.752541	P28331	NDUS1
sp|P28482|MK01_HUMAN	13.0662	0.323086	1.33633e-42	0.0355535	0.0367208	0.337177	P28482	MK01
sp|P28838|AMPL_HUMAN	13.2578	0.254296	1.63111e-48	0.0146615	0.0625892	0.815661	P28838	AMPL
sp|P29218|IMPA1_HUMAN	13.2395	0.261896	8.5916e-48	0.0181589	0.0502183	0.719037	P29218	IMPA1
sp|P29401|TKT_HUMAN	12.7229	0.429211	1.66718e-35	0.0571835	0.0370185	0.128147	P29401	TKT
sp|P29508|SPB3_HUMAN	11.5189	0.662368	5.15086e-24	0.140796	0.0498911	0.00662795	P29508	SPB3
sp|P29692|EF1D_HUMAN	13.1106	0.300489	2.32757e-44	0.0335065	0.0366894	0.365098	P29692	EF1D
sp|P29762|RABP1_HUMAN	13.5034	0.539901	1.009e-31	-0.0184514	0.0394275	0.641647	P29762	RABP1
sp|P29966|MARCS_HUMAN	13.561	0.993722	2.67157e-19	-0.0194965	0.0662096	0.76951	P29966	MARCS
sp|P30040|ERP29_HUMAN	13.2113	0.273235	9.42653e-47	0.0217169	0.0430531	0.61598	P30040	ERP29
sp|P30041|PRDX6_HUMAN	13.127	0.300118	2.03744e-44	0.0291411	0.0352023	0.411351	P30041	PRDX6
sp|P30044|PRDX5_HUMAN	13.1171	0.314238	2.47347e-43	0.0267392	0.0340244	0.435309	P30044	PRDX5
sp|P30048|PRDX3_HUMAN	13.1588	0.310339	1.07237e-43	0.0214783	0.0357399	0.550334	P30048	PRDX3
sp|P30049|ATPD_HUMAN	13.2294	0.258988	4.90495e-48	0.0248604	0.0505577	0.624872	P30049	ATPD
sp|P30050|RL12_HUMAN	13.2395	0.267621	2.75222e-47	0.0140846	0.0439779	0.749981	P30050	RL12
sp|P30084|ECHM_HUMAN	13.2274	0.267336	2.72981e-47	0.0194629	0.0458981	0.673186	P30084	ECHM
sp|P30085|KCY_HUMAN	13.2065	0.269993	5.06089e-47	0.0268384	0.0470148	0.570427	P30085	KCY
sp|P30086|PEBP1_HUMAN	12.7049	0.442447	8.6291e-35	0.0532043	0.0348175	0.132221	P30086	PEBP1
sp|P30101|PDIA3_HUMAN	13.4155	0.565708	1.47616e-30	-0.0116843	0.0432347	0.787977	P30101	PDIA3
sp|P30153|2AAA_HUMAN	13.0134	0.344979	5.39386e-41	0.0357156	0.0337894	0.29513	P30153	2AAA
sp|P30626|SORCN_HUMAN	13.1183	0.296457	1.09475e-44	0.0338018	0.0373698	0.369664	P30626	SORCN
sp|P30838|AL3A1_HUMAN	13.2071	0.263904	1.4792e-47	0.0290313	0.045698	0.527876	P30838	AL3A1
sp|P31025|LCN1_HUMAN	12.7284	0.428289	1.45817e-35	0.0536377	0.0349607	0.130706	P31025	LCN1
sp|P31040|SDHA_HUMAN	13.2327	0.264641	1.54829e-47	0.014746	0.0368359	0.690475	P31040	SDHA
sp|P31146|COR1A_HUMAN	13.2231	0.264437	1.54454e-47	0.0234009	0.0480142	0.627929	P31146	COR1A
sp|P31150|GDIA_HUMAN	13.3269	0.498283	3.3245e-33	-0.00442864	0.0388185	0.909585	P31150	GDIA
sp|P31151|S10A7_HUMAN	8.00363	0.893063	2.43074e-12	0.320665	0.0531056	1.39543e-07	P31151	S10A7
sp|P31153|METK2_HUMAN	13.2257	0.264468	1.53812e-47	0.0233221	0.0502002	0.644064	P31153	METK2
sp|P31323|KAP3_HUMAN	13.1796	0.27907	3.33782e-46	0.027105	0.0397566	0.498243	P31323	KAP3
sp|P31689|DNJA1_HUMAN	13.1966	0.272905	9.37875e-47	0.026284	0.0425398	0.539211	P31689	DNJA1
sp|P31930|QCR1_HUMAN	13.244	0.256625	2.82002e-48	0.0205109	0.0557722	0.714463	P31930	QCR1
sp|P31942|HNRH3_HUMAN	13.0924	0.318594	5.69724e-43	0.030566	0.0348715	0.384554	P31942	HNRH3
sp|P31943|HNRH1_HUMAN	13.0143	0.345633	5.94187e-41	0.0329861	0.0314197	0.298376	P31943	HNRH1
sp|P31944|CASPE_HUMAN	10.9497	0.706823	1.0312e-21	0.16734	0.0483414	0.00104604	P31944	CASPE
sp|P31946|1433B_HUMAN	12.7705	0.418747	3.81473e-36	0.0503137	0.034349	0.148675	P31946	1433B
sp|P31947|1433S_HUMAN	13.1662	0.293288	5.06613e-45	0.0224131	0.0341433	0.514277	P31947	1433S
sp|P31948|STIP1_HUMAN	13.0161	0.345065	5.40535e-41	0.0371621	0.035532	0.300192	P31948	STIP1
sp|P31949|S10AB_HUMAN	13.1857	0.286237	1.27011e-45	0.0226958	0.0387449	0.560423	P31949	S10AB
sp|P32004|L1CAM_HUMAN	13.4976	0.302198	6.64577e-45	-0.0453302	0.038366	0.24248	P32004	L1CAM
sp|P32119|PRDX2_HUMAN	10.1287	5.1072	0.0523449	0.209758	0.339885	0.539687	P32119	PRDX2
sp|P32969|RL9_HUMAN	13.2666	0.25437	1.5985e-48	0.0071374	0.055985	0.899019	P32969	RL9
sp|P33176|KINH_HUMAN	13.1794	0.279003	3.29765e-46	0.0291017	0.0425751	0.497137	P33176	KINH
sp|P34897|GLYM_HUMAN	13.2017	0.279557	3.35017e-46	0.0225927	0.042937	0.600877	P34897	GLYM
sp|P34932|HSP74_HUMAN	13.0033	0.350437	1.29037e-40	0.0391383	0.0367424	0.291437	P34932	HSP74
sp|P35080|PROF2_HUMAN	13.1399	0.296918	1.08924e-44	0.0273648	0.0350585	0.438415	P35080	PROF2
sp|P35221|CTNA1_HUMAN	13.2233	0.264392	1.52916e-47	0.0234634	0.0482616	0.628778	P35221	CTNA1
sp|P35222|CTNB1_HUMAN	13.1829	0.286179	1.27044e-45	0.0234643	0.0388756	0.548608	P35222	CTNB1
sp|P35232|PHB_HUMAN	13.038	0.345859	5.58551e-41	0.0337441	0.0353236	0.343614	P35232	PHB
sp|P35241|RADI_HUMAN	13.1614	0.289336	2.49688e-45	0.0284881	0.0399552	0.478859	P35241	RADI
sp|P35268|RL22_HUMAN	13.139	0.305444	4.97079e-44	0.0267996	0.0367791	0.469299	P35268	RL22
sp|P35527|K1C9_HUMAN|CON__P35527	12.8315	2.26876	5.75007e-07	0.0232319	0.117631	0.844166	P35527|K1C9_HUMAN	K1C9
sp|P35579|MYH9_HUMAN	12.6245	0.462076	1.117e-33	0.0612933	0.0373666	0.106646	P35579	MYH9
sp|P35606|COPB2_HUMAN	13.2069	0.273129	9.39918e-47	0.0238544	0.0442797	0.592254	P35606	COPB2
sp|P35611|ADDA_HUMAN	13.0994	0.313455	2.32642e-43	0.0318665	0.0363744	0.384802	P35611	ADDA
sp|P35612|ADDB_HUMAN	13.1625	0.296879	9.86941e-45	0.0250861	0.0383186	0.515407	P35612	ADDB
sp|P35637|FUS_HUMAN	13.1693	0.297614	1.09559e-44	0.0222915	0.0364433	0.543271	P35637	FUS
sp|P35659|DEK_HUMAN	13.2315	0.259027	4.90371e-48	0.0237307	0.0504446	0.639907	P35659	DEK
sp|P35754|GLRX1_HUMAN	13.2503	0.259374	4.88139e-48	0.0144712	0.0524481	0.783647	P35754	GLRX1
sp|P35813|PPM1A_HUMAN	13.2545	0.254218	1.62603e-48	0.0170395	0.0620056	0.784495	P35813	PPM1A
sp|P35908|K22E_HUMAN|CON__P35908v2	14.2727	2.24025	4.02386e-08	-0.0520921	0.116543	0.656648	P35908|K22E_HUMAN	K22E
sp|P35998|PRS7_HUMAN	13.082	0.313415	2.48091e-43	0.0334517	0.0348245	0.340968	P35998	PRS7
sp|P36405|ARL3_HUMAN	13.2146	0.267156	2.77346e-47	0.0240463	0.045098	0.596043	P36405	ARL3
sp|P36507|MP2K2_HUMAN	13.1878	0.275954	1.76628e-46	0.0274396	0.0419986	0.516255	P36507	MP2K2
sp|P36542|ATPG_HUMAN	13.1687	0.301712	2.283e-44	0.0220706	0.0372639	0.556092	P36542	ATPG
sp|P36543|VATE1_HUMAN	13.0898	0.308893	1.10613e-43	0.0313594	0.0328329	0.343695	P36543	VATE1
sp|P36578|RL4_HUMAN	13.1061	0.323956	1.31122e-42	0.0271558	0.0346693	0.436822	P36578	RL4
sp|P36871|PGM1_HUMAN	13.2407	0.26171	8.22762e-48	0.0179888	0.0511794	0.726567	P36871	PGM1
sp|P36957|ODO2_HUMAN	13.1657	0.30604	4.94991e-44	0.021665	0.0369359	0.559901	P36957	ODO2
sp|P37108|SRP14_HUMAN	13.2182	0.267253	2.78722e-47	0.0228792	0.0455554	0.617512	P37108	SRP14
sp|P37235|HPCL1_HUMAN	13.2	0.276201	1.76344e-46	0.0219212	0.0388819	0.57519	P37235	HPCL1
sp|P37802|TAGL2_HUMAN	13.0829	0.313319	2.43223e-43	0.0347309	0.0362908	0.342747	P37802	TAGL2
sp|P37837|TALDO_HUMAN	13.0549	0.333525	7.59442e-42	0.0341192	0.0357631	0.344241	P37837	TALDO
sp|P37840|SYUA_HUMAN	13.2199	0.270129	4.92162e-47	0.0195795	0.0423331	0.645541	P37840	SYUA
sp|P38117|ETFB_HUMAN	13.1741	0.285947	1.26048e-45	0.0266471	0.0403478	0.511732	P38117	ETFB
sp|P38159|RBMX_HUMAN	13.5251	0.352322	2.13205e-41	-0.032709	0.0341771	0.342734	P38159	RBMX
sp|P38606|VATA_HUMAN	12.9717	0.37379	4.41984e-39	0.0356976	0.0336689	0.293662	P38606	VATA
sp|P38646|GRP75_HUMAN	13.5001	0.412976	1.01893e-37	-0.0236502	0.0356571	0.509929	P38646	GRP75
sp|P38919|IF4A3_HUMAN	13.2072	0.270031	5.08412e-47	0.0253424	0.0448892	0.574672	P38919	IF4A3
sp|P39019|RS19_HUMAN	13.0573	0.32857	3.39342e-42	0.0349407	0.035906	0.334755	P39019	RS19
sp|P39023|RL3_HUMAN	13.5136	0.307132	1.48455e-44	-0.0437312	0.0360119	0.229801	P39023	RL3
sp|P39656|OST48_HUMAN	13.2484	0.25666	2.79059e-48	0.0169	0.0529397	0.750761	P39656	OST48
sp|P39687|AN32A_HUMAN	13.2156	0.270143	5.02306e-47	0.0171491	0.0345246	0.621365	P39687	AN32A
sp|P39748|FEN1_HUMAN	13.2314	0.258973	4.84998e-48	0.0253506	0.0537523	0.639064	P39748	FEN1
sp|P39905|GDNF_HUMAN	13.2199	0.264214	1.49526e-47	0.0238662	0.0460431	0.606297	P39905	GDNF
sp|P40227|TCPZ_HUMAN	12.9644	0.365263	1.35006e-39	0.0386447	0.0342458	0.264028	P40227	TCPZ
sp|P40429|RL13A_HUMAN	13.2268	0.264514	1.54575e-47	0.0212115	0.0466934	0.651421	P40429	RL13A
sp|P40925|MDHC_HUMAN	13.5184	0.383069	1.82807e-39	-0.0279368	0.0346343	0.423359	P40925	MDHC
sp|P40926|MDHM_HUMAN	12.7043	0.442782	8.99439e-35	0.0536379	0.035102	0.132229	P40926	MDHM
sp|P40939|ECHA_HUMAN	13.2249	0.267319	2.7489e-47	0.021169	0.0475149	0.657691	P40939	ECHA
sp|P41091|IF2G_HUMAN|sp|Q2VIR3|IF2GL_HUMAN	13.1874	0.275972	1.77522e-46	0.0290066	0.0442136	0.514523	P41091|IF2G_HUMAN|sp|Q2VIR3	IF2G_HUMAN|sp|Q2VIR3|IF2GL
sp|P41250|GARS_HUMAN	13.1198	0.304363	4.44668e-44	0.032095	0.0384079	0.406976	P41250	GARS
sp|P42167|LAP2B_HUMAN|sp|P42166|LAP2A_HUMAN	13.5164	0.30235	6.33792e-45	-0.0447375	0.0350569	0.207269	P42167|LAP2B_HUMAN|sp|P42166	LAP2B_HUMAN|sp|P42166|LAP2A
sp|P42357|HUTH_HUMAN	13.0419	0.34568	5.34901e-41	0.0341828	0.0363309	0.350883	P42357	HUTH
sp|P42677|RS27_HUMAN	13.2312	0.267504	2.78019e-47	0.0174048	0.0445722	0.697686	P42677	RS27
sp|P42704|LPPRC_HUMAN	13.2229	0.267341	2.78298e-47	0.0221107	0.0478851	0.646085	P42704	LPPRC
sp|P42765|THIM_HUMAN	13.266	0.259472	4.67304e-48	0.00630281	0.0553404	0.909738	P42765	THIM
sp|P42766|RL35_HUMAN	13.2084	0.276314	1.742e-46	0.020823	0.0414426	0.617355	P42766	RL35
sp|P43034|LIS1_HUMAN	13.0471	0.346455	5.89692e-41	0.0297741	0.0324854	0.363387	P43034	LIS1
sp|P43243|MATR3_HUMAN	13.5123	0.358532	5.66037e-41	-0.029256	0.0332393	0.382601	P43243	MATR3
sp|P43487|RANG_HUMAN	13.0875	0.313642	2.52111e-43	0.0329881	0.0353845	0.355269	P43487	RANG
sp|P43490|NAMPT_HUMAN	13.2438	0.259199	4.83257e-48	0.0188989	0.0550613	0.732731	P43490	NAMPT
sp|P43686|PRS6B_HUMAN	13.1785	0.285972	1.24439e-45	0.0256768	0.0405644	0.529365	P43686	PRS6B
sp|P45880|VDAC2_HUMAN	13.1094	0.324283	1.36524e-42	0.027892	0.0363772	0.446512	P45880	VDAC2
sp|P45973|CBX5_HUMAN	13.2235	0.264367	1.52052e-47	0.0234874	0.0484026	0.629426	P45973	CBX5
sp|P45974|UBP5_HUMAN	13.1084	0.304414	4.69941e-44	0.0323327	0.0361553	0.375072	P45974	UBP5
sp|P46108|CRK_HUMAN	13.2537	0.254041	1.5709e-48	0.0181017	0.0634084	0.776351	P46108	CRK
sp|P46459|NSF_HUMAN	13.4992	0.352751	2.51754e-41	-0.0315408	0.0368314	0.395516	P46459	NSF
sp|P46777|RL5_HUMAN	13.1397	0.292774	5.1381e-45	0.0311885	0.0383017	0.418993	P46777	RL5
sp|P46778|RL21_HUMAN	13.2309	0.264579	1.54008e-47	0.0196959	0.0472326	0.678303	P46778	RL21
sp|P46779|RL28_HUMAN	13.1834	0.28975	2.4659e-45	0.0227512	0.0394226	0.56622	P46779	RL28
sp|P46781|RS9_HUMAN	13.0938	0.323839	1.35185e-42	0.0307812	0.0366765	0.404954	P46781	RS9
sp|P46782|RS5_HUMAN	13.1861	0.279217	3.34458e-46	0.0259792	0.0408322	0.527258	P46782	RS5
sp|P46783|RS10_HUMAN	13.2441	0.254049	1.63677e-48	0.0214464	0.0534763	0.689941	P46783	RS10
sp|P46821|MAP1B_HUMAN	13.5152	0.70009	3.65347e-26	-0.0183031	0.0505404	0.718629	P46821	MAP1B
sp|P46940|IQGA1_HUMAN	13.2346	0.25902	4.83538e-48	0.0282187	0.0642423	0.662198	P46940	IQGA1
sp|P47755|CAZA2_HUMAN	13.1366	0.29687	1.09489e-44	0.0289344	0.0361774	0.427271	P47755	CAZA2
sp|P47756|CAPZB_HUMAN	13.0856	0.329016	3.25016e-42	0.0315363	0.0372254	0.400571	P47756	CAPZB
sp|P47929|LEG7_HUMAN	13.017	0.35845	4.03522e-40	0.0356175	0.036622	0.335026	P47929	LEG7
sp|P47985|UCRI_HUMAN|sp|P0C7P4|UCRIL_HUMAN	13.2482	0.256724	2.83072e-48	0.0181496	0.0565764	0.749579	P47985|UCRI_HUMAN|sp|P0C7P4	UCRI_HUMAN|sp|P0C7P4|UCRIL
sp|P48047|ATPO_HUMAN	13.1015	0.329524	3.30823e-42	0.0270513	0.0348903	0.44147	P48047	ATPO
sp|P48163|MAOX_HUMAN	13.2218	0.267344	2.79708e-47	0.0215994	0.04587	0.639586	P48163	MAOX
sp|P48444|COPD_HUMAN	13.2248	0.264448	1.53721e-47	0.023263	0.0492586	0.638607	P48444	COPD
sp|P48539|PCP4_HUMAN	13.2585	0.256805	2.76102e-48	0.0107265	0.0519484	0.837175	P48539	PCP4
sp|P48556|PSMD8_HUMAN	13.2399	0.256564	2.83125e-48	0.0234168	0.0566231	0.680808	P48556	PSMD8
sp|P48637|GSHB_HUMAN	13.1994	0.283	6.52436e-46	0.0177112	0.0341642	0.60625	P48637	GSHB
sp|P48643|TCPE_HUMAN	12.999	0.351166	1.46598e-40	0.0365057	0.0338765	0.285912	P48643	TCPE
sp|P48681|NEST_HUMAN	13.6125	0.379826	8.0968e-40	-0.0400906	0.0353885	0.262183	P48681	NEST
sp|P48735|IDHP_HUMAN	13.1026	0.323841	1.30468e-42	0.0284288	0.03556	0.427463	P48735	IDHP
sp|P49006|MRP_HUMAN	13.5258	1.00994	5.93728e-19	-0.017072	0.0673284	0.800779	P49006	MRP
sp|P49189|AL9A1_HUMAN	13.0698	0.3346	8.47826e-42	0.0302363	0.0341643	0.379996	P49189	AL9A1
sp|P49207|RL34_HUMAN	13.5161	0.28501	2.67191e-46	-0.0581678	0.0389221	0.140769	P49207	RL34
sp|P49257|LMAN1_HUMAN	13.2401	0.259217	4.92552e-48	0.0203474	0.0533591	0.704428	P49257	LMAN1
sp|P49321|NASP_HUMAN	13.2305	0.261677	8.51817e-48	0.0231052	0.0514803	0.655328	P49321	NASP
sp|P49327|FAS_HUMAN	13.0109	0.350116	1.192e-40	0.0358581	0.0345473	0.303838	P49327	FAS
sp|P49368|TCPG_HUMAN	12.5179	0.4871	2.54617e-32	0.0694912	0.0391023	0.0810706	P49368	TCPG
sp|P49411|EFTU_HUMAN	13.5224	0.311825	3.22544e-44	-0.0432824	0.0356443	0.229827	P49411	EFTU
sp|P49418|AMPH_HUMAN	13.166	0.309981	9.79179e-44	0.0205577	0.0363053	0.57353	P49418	AMPH
sp|P49419|AL7A1_HUMAN	13.1578	0.305193	4.40759e-44	0.0245486	0.0388371	0.529947	P49419	AL7A1
sp|P49588|SYAC_HUMAN	13.083	0.328803	3.17433e-42	0.031178	0.0362594	0.393599	P49588	SYAC
sp|P49589|SYCC_HUMAN	13.2228	0.264311	1.50767e-47	0.0250092	0.0508446	0.624765	P49589	SYCC
sp|P49591|SYSC_HUMAN	13.1373	0.305228	4.81843e-44	0.0265792	0.0359839	0.463265	P49591	SYSC
sp|P49721|PSB2_HUMAN	12.8656	0.399865	2.33886e-37	0.0472977	0.0369994	0.206499	P49721	PSB2
sp|P49755|TMEDA_HUMAN	13.2142	0.267171	2.78619e-47	0.0239618	0.0447068	0.594135	P49755	TMEDA
sp|P49773|HINT1_HUMAN	13.1418	0.309756	1.03899e-43	0.0240072	0.0348332	0.493591	P49773	HINT1
sp|P49840|GSK3A_HUMAN	13.2534	0.254224	1.63499e-48	0.0169227	0.0589564	0.775162	P49840	GSK3A
sp|P49841|GSK3B_HUMAN	13.241	0.259214	4.90489e-48	0.0190812	0.0512505	0.711091	P49841	GSK3B
sp|P49915|GUAA_HUMAN	13.2384	0.256515	2.81992e-48	0.0250583	0.0581612	0.668266	P49915	GUAA
sp|P50148|GNAQ_HUMAN	13.5274	0.284441	2.29408e-46	-0.0604064	0.0385049	0.122431	P50148	GNAQ
sp|P50213|IDH3A_HUMAN	13.2291	0.267429	2.76231e-47	0.0191094	0.046712	0.684063	P50213	IDH3A
sp|P50395|GDIB_HUMAN	13.3735	0.480451	4.28757e-34	-0.0087427	0.0377024	0.817486	P50395	GDIB
sp|P50402|EMD_HUMAN	13.2154	0.267191	2.78358e-47	0.0246394	0.0468766	0.601263	P50402	EMD
sp|P50454|SERPH_HUMAN	13.1779	0.293359	4.89304e-45	0.0226171	0.0384972	0.559273	P50454	SERPH
sp|P50502|F10A1_HUMAN|sp|Q8NFI4|F10A5_HUMAN	12.9974	0.35176	1.61389e-40	0.0389673	0.0360629	0.284618	P50502|F10A1_HUMAN|sp|Q8NFI4	F10A1_HUMAN|sp|Q8NFI4|F10A5
sp|P50914|RL14_HUMAN	13.2331	0.261804	8.65186e-48	0.0203853	0.048186	0.673906	P50914	RL14
sp|P50990|TCPQ_HUMAN	12.5804	0.467627	2.46388e-33	0.0706367	0.0410231	0.0907118	P50990	TCPQ
sp|P50991|TCPD_HUMAN	12.7905	0.418517	3.41794e-36	0.0517063	0.0366964	0.164456	P50991	TCPD
sp|P50993|AT1A2_HUMAN	13.2209	0.270024	4.80166e-47	0.0211586	0.0464307	0.650398	P50993	AT1A2
sp|P51114|FXR1_HUMAN	13.2552	0.254264	1.63691e-48	0.0162016	0.0611262	0.79196	P51114	FXR1
sp|P51148|RAB5C_HUMAN	13.1659	0.293514	5.28633e-45	0.024517	0.0373282	0.514052	P51148	RAB5C
sp|P51149|RAB7A_HUMAN	13.0413	0.346132	5.74546e-41	0.0295996	0.0314617	0.350914	P51149	RAB7A
sp|P51513|NOVA1_HUMAN	13.1191	0.319144	5.6039e-43	0.0264716	0.0353466	0.4571	P51513	NOVA1
sp|P51572|BAP31_HUMAN	13.2089	0.270051	5.06913e-47	0.0251027	0.0455737	0.58399	P51572	BAP31
sp|P51608|MECP2_HUMAN	13.2328	0.264631	1.5448e-47	0.0196511	0.0491538	0.690861	P51608	MECP2
sp|P51648|AL3A2_HUMAN	13.2541	0.256808	2.81285e-48	0.0157465	0.0616714	0.799421	P51648	AL3A2
sp|P51649|SSDH_HUMAN	13.2134	0.276439	1.74944e-46	0.0193756	0.0415951	0.643188	P51649	SSDH
sp|P51659|DHB4_HUMAN	13.1834	0.301959	2.2469e-44	0.0190039	0.037154	0.611056	P51659	DHB4
sp|P51665|PSMD7_HUMAN	13.1938	0.276084	1.76768e-46	0.0241954	0.0397239	0.544974	P51665	PSMD7
sp|P51674|GPM6A_HUMAN	13.5229	0.243906	5.8893e-50	-0.130575	0.0484544	0.0093233	P51674	GPM6A
sp|P51858|HDGF_HUMAN	13.1767	0.285734	1.19869e-45	0.0270606	0.0418901	0.520972	P51858	HDGF
sp|P51991|ROA3_HUMAN	13.4865	0.384756	2.6099e-39	-0.0239594	0.0344402	0.489559	P51991	ROA3
sp|P52209|6PGD_HUMAN	13.5401	0.424313	3.59759e-37	-0.0268823	0.0357985	0.455894	P52209	6PGD
sp|P52272|HNRPM_HUMAN	13.4978	0.392313	6.95245e-39	-0.0230199	0.0323982	0.480377	P52272	HNRPM
sp|P52306|GDS1_HUMAN	13.219	0.267022	2.65125e-47	0.0231544	0.0465594	0.620954	P52306	GDS1
sp|P52565|GDIR1_HUMAN	13.1643	0.293214	5.03683e-45	0.0235731	0.035289	0.506926	P52565	GDIR1
sp|P52597|HNRPF_HUMAN	13.206	0.266987	2.77559e-47	0.0281057	0.0463619	0.54686	P52597	HNRPF
sp|P52815|RM12_HUMAN	13.2617	0.254324	1.61489e-48	0.0114666	0.061306	0.852318	P52815	RM12
sp|P52907|CAZA1_HUMAN	13.192	0.279389	3.37497e-46	0.0247859	0.0417001	0.554692	P52907	CAZA1
sp|P52943|CRIP2_HUMAN	13.1971	0.272906	9.3638e-47	0.0242309	0.0394252	0.54135	P52943	CRIP2
sp|P53007|TXTP_HUMAN	13.2572	0.256802	2.77438e-48	0.0124913	0.0563084	0.825262	P53007	TXTP
sp|P53396|ACLY_HUMAN	13.1868	0.282453	6.1905e-46	0.0242007	0.0399716	0.547372	P53396	ACLY
sp|P53618|COPB_HUMAN	13.248	0.25671	2.82487e-48	0.0170965	0.0528412	0.74751	P53618	COPB
sp|P53621|COPA_HUMAN	13.1901	0.275902	1.73191e-46	0.0283164	0.0444327	0.526581	P53621	COPA
sp|P53634|CATC_HUMAN	13.2497	0.254118	1.62344e-48	0.0202094	0.0606083	0.740068	P53634	CATC
sp|P53999|TCP4_HUMAN	13.1908	0.290012	2.5108e-45	0.0186766	0.0352303	0.598157	P53999	TCP4
sp|P54136|SYRC_HUMAN	13.2316	0.261801	8.70082e-48	0.0232039	0.0530364	0.663456	P54136	SYRC
sp|P54577|SYYC_HUMAN	13.1457	0.300907	2.17302e-44	0.0275832	0.0382267	0.473616	P54577	SYYC
sp|P54578|UBP14_HUMAN	13.2462	0.254044	1.62087e-48	0.0229127	0.0610102	0.708692	P54578	UBP14
sp|P54727|RD23B_HUMAN	13.157	0.289201	2.48022e-45	0.0297878	0.0401983	0.461833	P54727	RD23B
sp|P55010|IF5_HUMAN	13.2232	0.261598	8.63351e-48	0.0238586	0.0460294	0.606305	P55010	IF5
sp|P55036|PSMD4_HUMAN	13.1841	0.279207	3.36584e-46	0.0270102	0.0415451	0.518306	P55036	PSMD4
sp|P55058|PLTP_HUMAN	13.2457	0.253805	1.54357e-48	0.0222545	0.057826	0.701831	P55058	PLTP
sp|P55060|XPO2_HUMAN	13.179	0.282581	6.54664e-46	0.0209789	0.032008	0.514925	P55060	XPO2
sp|P55072|TERA_HUMAN	13.4463	0.464129	5.45805e-35	-0.0165984	0.0389594	0.671739	P55072	TERA
sp|P55084|ECHB_HUMAN	13.1973	0.276013	1.71902e-46	0.0250393	0.0428213	0.561115	P55084	ECHB
sp|P55209|NP1L1_HUMAN	13.2463	0.254086	1.63486e-48	0.0204289	0.0545578	0.709513	P55209	NP1L1
sp|P55265|DSRAD_HUMAN	13.2478	0.254114	1.63441e-48	0.0228844	0.0642717	0.723159	P55265	DSRAD
sp|P55769|NH2L1_HUMAN	13.231	0.259034	4.92023e-48	0.025475	0.0536161	0.63657	P55769	NH2L1
sp|P55786|PSA_HUMAN	13.0138	0.345034	5.4313e-41	0.0378374	0.0358594	0.295966	P55786	PSA
sp|P55809|SCOT1_HUMAN	13.2461	0.261998	8.5401e-48	0.0146616	0.0491997	0.766824	P55809	SCOT1
sp|P56192|SYMC_HUMAN	13.2463	0.254099	1.63912e-48	0.0214444	0.0573812	0.71005	P56192	SYMC
sp|P56211|ARP19_HUMAN	13.2475	0.256678	2.8112e-48	0.0182476	0.0554765	0.743462	P56211	ARP19
sp|P56537|IF6_HUMAN	13.2117	0.283199	6.4445e-46	0.0172318	0.0395333	0.664629	P56537	IF6
sp|P58107|EPIPL_HUMAN	13.2525	0.254154	1.61706e-48	0.0234285	0.0782733	0.765826	P58107	EPIPL
sp|P58546|MTPN_HUMAN	13.1808	0.275824	1.7722e-46	0.0283548	0.0402356	0.483959	P58546	MTPN
sp|P59768|GBG2_HUMAN	13.5628	0.300576	3.8486e-45	-0.0513103	0.0334976	0.131314	P59768	GBG2
sp|P59998|ARPC4_HUMAN	13.1994	0.286513	1.26472e-45	0.0192126	0.0386459	0.621069	P59998	ARPC4
sp|P60174|TPIS_HUMAN	13.1331	1.00384	1.5897e-18	0.00989638	0.0669834	0.883085	P60174	TPIS
sp|P60468|SC61B_HUMAN	13.2548	0.254237	1.63013e-48	0.0157645	0.0583482	0.788033	P60468	SC61B
sp|P60520|GBRL2_HUMAN	13.2466	0.25669	2.82863e-48	0.0190118	0.0561089	0.736023	P60520	GBRL2
sp|P60660|MYL6_HUMAN	13.0899	0.31868	5.84028e-43	0.0297085	0.033458	0.378442	P60660	MYL6
sp|P60842|IF4A1_HUMAN	12.8438	0.398591	2.16308e-37	0.0477137	0.0353051	0.182078	P60842	IF4A1
sp|P60866|RS20_HUMAN	13.1416	0.301186	2.32248e-44	0.0268054	0.0361257	0.461243	P60866	RS20
sp|P60880|SNP25_HUMAN	13.5191	0.338703	2.68793e-42	-0.0363928	0.0361654	0.318684	P60880	SNP25
sp|P60891|PRPS1_HUMAN|sp|P21108|PRPS3_HUMAN	13.1912	0.276031	1.76841e-46	0.0272181	0.0432985	0.532203	P60891|PRPS1_HUMAN|sp|P21108	PRPS1_HUMAN|sp|P21108|PRPS3
sp|P60900|PSA6_HUMAN	12.9269	0.381925	1.64479e-38	0.0432061	0.0368823	0.246465	P60900	PSA6
sp|P60953|CDC42_HUMAN	13.2197	0.267272	2.78051e-47	0.0209089	0.0427409	0.626646	P60953	CDC42
sp|P60981|DEST_HUMAN	13.1988	0.272943	9.36474e-47	0.0240558	0.0400155	0.550202	P60981	DEST
sp|P60983|GMFB_HUMAN	13.2414	0.259189	4.86974e-48	0.0167857	0.045642	0.714456	P60983	GMFB
sp|P61019|RAB2A_HUMAN	13.1921	0.286307	1.25346e-45	0.0210912	0.03873	0.58825	P61019	RAB2A
sp|P61020|RAB5B_HUMAN	13.2479	0.256713	2.82796e-48	0.0182522	0.0561918	0.746551	P61020	RAB5B
sp|P61026|RAB10_HUMAN	13.1268	0.314559	2.51083e-43	0.0257525	0.0349414	0.464244	P61026	RAB10
sp|P61081|UBC12_HUMAN	13.1321	0.292686	5.2143e-45	0.0329477	0.0383655	0.394187	P61081	UBC12
sp|P61088|UBE2N_HUMAN|sp|Q5JXB2|UE2NL_HUMAN	13.0727	0.328947	3.38811e-42	0.0302964	0.0335113	0.369904	P61088|UBE2N_HUMAN|sp|Q5JXB2	UBE2N_HUMAN|sp|Q5JXB2|UE2NL
sp|P61106|RAB14_HUMAN	13.1476	0.301357	2.33619e-44	0.0257167	0.0362941	0.481587	P61106	RAB14
sp|P61158|ARP3_HUMAN	13.1449	0.292803	5.05652e-45	0.028393	0.0362261	0.436535	P61158	ARP3
sp|P61160|ARP2_HUMAN	13.0849	0.313291	2.40045e-43	0.0348458	0.0367838	0.347622	P61160	ARP2
sp|P61163|ACTZ_HUMAN	13.1822	0.279189	3.37913e-46	0.0254899	0.0384577	0.510225	P61163	ACTZ
sp|P61201|CSN2_HUMAN	13.2542	0.254173	1.61223e-48	0.0175132	0.0629524	0.781904	P61201	CSN2
sp|P61224|RAP1B_HUMAN|sp|A6NIZ1|RP1BL_HUMAN|sp|P62834|RAP1A_HUMAN	13.2241	0.264447	1.54153e-47	0.0210434	0.0439606	0.634059	P61224|RAP1B_HUMAN|sp|A6NIZ1|RP1BL_HUMAN|sp|P62834	RAP1B_HUMAN|sp|A6NIZ1|RP1BL_HUMAN|sp|P62834|RAP1A
sp|P61247|RS3A_HUMAN	13.5078	0.317345	8.72997e-44	-0.0390153	0.0354875	0.276378	P61247	RS3A
sp|P61254|RL26_HUMAN	13.556	0.321158	1.36561e-43	-0.046941	0.0364539	0.203249	P61254	RL26
sp|P61266|STX1B_HUMAN	13.5283	0.326732	3.81446e-43	-0.040011	0.0356603	0.266735	P61266	STX1B
sp|P61313|RL15_HUMAN	13.518	0.316876	7.74808e-44	-0.0405607	0.0352587	0.254966	P61313	RL15
sp|P61353|RL27_HUMAN	13.1697	0.293406	5.10224e-45	0.0246657	0.0388454	0.528081	P61353	RL27
sp|P61421|VA0D1_HUMAN	13.2243	0.267388	2.79367e-47	0.0216202	0.0480723	0.654662	P61421	VA0D1
sp|P61586|RHOA_HUMAN|sp|P08134|RHOC_HUMAN	13.2557	0.254279	1.63932e-48	0.0154624	0.0595425	0.796074	P61586|RHOA_HUMAN|sp|P08134	RHOA_HUMAN|sp|P08134|RHOC
sp|P61604|CH10_HUMAN	13.5283	0.413222	9.42545e-38	-0.026749	0.0358577	0.458858	P61604	CH10
sp|P61626|LYSC_HUMAN	11.8963	0.592541	5.50371e-27	0.108423	0.0429514	0.0145083	P61626	LYSC
sp|P61758|PFD3_HUMAN	13.2478	0.256662	2.79893e-48	0.0175907	0.0539423	0.745584	P61758	PFD3
sp|P61764|STXB1_HUMAN	13.5334	0.392438	6.15536e-39	-0.0291201	0.0353402	0.413502	P61764	STXB1
sp|P61956|SUMO2_HUMAN|sp|Q6EEV6|SUMO4_HUMAN	13.2163	0.26428	1.53805e-47	0.0244131	0.0444202	0.584822	P61956|SUMO2_HUMAN|sp|Q6EEV6	SUMO2_HUMAN|sp|Q6EEV6|SUMO4
sp|P61970|NTF2_HUMAN	13.1999	0.276201	1.76402e-46	0.0235753	0.0417643	0.57472	P61970	NTF2
sp|P61978|HNRPK_HUMAN	13.4119	0.498532	2.46305e-33	-0.0115822	0.0375184	0.75871	P61978	HNRPK
sp|P61981|1433G_HUMAN	13.491	0.599855	2.08317e-29	-0.017077	0.0438797	0.698649	P61981	1433G
sp|P62081|RS7_HUMAN	13.2111	0.279665	3.2919e-46	0.0171408	0.0372194	0.646949	P62081	RS7
sp|P62191|PRS4_HUMAN	13.2281	0.270312	4.93862e-47	0.0175032	0.0441899	0.693571	P62191	PRS4
sp|P62195|PRS8_HUMAN	13.2064	0.269842	4.91325e-47	0.0257527	0.0449384	0.568935	P62195	PRS8
sp|P62241|RS8_HUMAN	13.5209	0.333671	1.20328e-42	-0.0357725	0.0342663	0.301073	P62241	RS8
sp|P62244|RS15A_HUMAN	13.2471	0.256676	2.81489e-48	0.018369	0.0550778	0.740017	P62244	RS15A
sp|P62249|RS16_HUMAN	13.1222	0.31448	2.52381e-43	0.026731	0.0351897	0.450723	P62249	RS16
sp|P62258|1433E_HUMAN	13.5523	1.20955	8.12305e-16	-0.0190754	0.0821572	0.817259	P62258	1433E
sp|P62263|RS14_HUMAN	13.5008	0.298556	3.42694e-45	-0.0427249	0.0345722	0.22178	P62263	RS14
sp|P62266|RS23_HUMAN	13.2582	0.256846	2.78873e-48	0.0115721	0.0550266	0.834211	P62266	RS23
sp|P62269|RS18_HUMAN	13.456	0.329182	7.55682e-43	-0.0273337	0.0345297	0.431994	P62269	RS18
sp|P62277|RS13_HUMAN	13.1782	0.282487	6.45195e-46	0.025849	0.0390798	0.511091	P62277	RS13
sp|P62280|RS11_HUMAN	13.5463	0.339194	2.60882e-42	-0.0392721	0.0352535	0.270128	P62280	RS11
sp|P62316|SMD2_HUMAN	13.1891	0.275974	1.76359e-46	0.0262502	0.0407809	0.522453	P62316	SMD2
sp|P62318|SMD3_HUMAN	13.1858	0.275896	1.7607e-46	0.0281715	0.0421621	0.50682	P62318	SMD3
sp|P62328|TYB4_HUMAN	13.5364	0.728475	2.26728e-25	-0.0182283	0.0483421	0.707573	P62328	TYB4
sp|P62333|PRS10_HUMAN	13.2241	0.264423	1.53432e-47	0.0225661	0.0470776	0.633598	P62333	PRS10
sp|P62424|RL7A_HUMAN	13.0103	0.359293	4.69314e-40	0.0353894	0.0356448	0.325138	P62424	RL7A
sp|P62701|RS4X_HUMAN	13.5057	0.353021	2.55605e-41	-0.0310236	0.0352627	0.382804	P62701	RS4X
sp|P62750|RL23A_HUMAN	13.0799	0.308614	1.09787e-43	0.0351309	0.0348895	0.318383	P62750	RL23A
sp|P62753|RS6_HUMAN	13.5113	0.302708	6.89111e-45	-0.0450124	0.036116	0.217926	P62753	RS6
sp|P62760|VISL1_HUMAN	13.1146	0.314064	2.42598e-43	0.0283891	0.0355321	0.427744	P62760	VISL1
sp|P62805|H4_HUMAN	14.539	1.61592	2.13403e-12	-0.0770347	0.0975613	0.433151	P62805	H4
sp|P62807|H2B1C_HUMAN|sp|Q99879|H2B1M_HUMAN|sp|Q99877|H2B1N_HUMAN|sp|P58876|H2B1D_HUMAN|sp|Q99880|H2B1L_HUMAN	17.4294	3.73165	1.97598e-05	-0.241287	0.216401	0.2697	P62807|H2B1C_HUMAN|sp|Q99879|H2B1M_HUMAN|sp|Q99877|H2B1N_HUMAN|sp|P58876|H2B1D_HUMAN|sp|Q99880	H2B1C_HUMAN|sp|Q99879|H2B1M_HUMAN|sp|Q99877|H2B1N_HUMAN|sp|P58876|H2B1D_HUMAN|sp|Q99880|H2B1L
sp|P62820|RAB1A_HUMAN	13.1056	0.329677	3.33487e-42	0.0252948	0.03343	0.452489	P62820	RAB1A
sp|P62826|RAN_HUMAN	12.652	0.457188	5.7872e-34	0.0595488	0.03734	0.116494	P62826	RAN
sp|P62829|RL23_HUMAN	13.1893	0.279332	3.3754e-46	0.0254016	0.0414025	0.542056	P62829	RL23
sp|P62847|RS24_HUMAN	13.2391	0.256541	2.82699e-48	0.0222998	0.0527448	0.674099	P62847	RS24
sp|P62851|RS25_HUMAN	13.0657	0.318092	5.84013e-43	0.0357907	0.035641	0.31968	P62851	RS25
sp|P62857|RS28_HUMAN	13.1969	0.276189	1.78178e-46	0.0233718	0.0398767	0.560205	P62857	RS28
sp|P62873|GBB1_HUMAN	13.5361	0.327411	4.13089e-43	-0.0391642	0.0340215	0.254647	P62873	GBB1
sp|P62879|GBB2_HUMAN	13.2556	0.254277	1.639e-48	0.014945	0.0573266	0.795297	P62879	GBB2
sp|P62899|RL31_HUMAN	13.1579	0.285736	1.29438e-45	0.0289744	0.0379234	0.448119	P62899	RL31
sp|P62906|RL10A_HUMAN	13.5216	0.284835	2.52888e-46	-0.0544127	0.0355837	0.13196	P62906	RL10A
sp|P62913|RL11_HUMAN	13.1914	0.282828	6.5241e-46	0.0225229	0.0393573	0.569473	P62913	RL11
sp|P62917|RL8_HUMAN	13.4985	0.34035	3.77366e-42	-0.0317982	0.0348259	0.365195	P62917	RL8
sp|P62937|PPIA_HUMAN	12.5747	0.469702	3.16312e-33	0.0605227	0.0350709	0.0900116	P62937	PPIA
sp|P62987|RL40_HUMAN|sp|P62979|RS27A_HUMAN|sp|P0CG47|UBB_HUMAN|sp|P0CG48|UBC_HUMAN	5.44643	6.12021	0.377391	0.488045	0.381155	0.205765	P62987|RL40_HUMAN|sp|P62979|RS27A_HUMAN|sp|P0CG47|UBB_HUMAN|sp|P0CG48	RL40_HUMAN|sp|P62979|RS27A_HUMAN|sp|P0CG47|UBB_HUMAN|sp|P0CG48|UBC
sp|P62993|GRB2_HUMAN	13.2403	0.26752	2.68795e-47	0.0147989	0.047166	0.754889	P62993	GRB2
sp|P62995|TRA2B_HUMAN	13.1918	0.282871	6.5664e-46	0.0221681	0.0389344	0.571423	P62995	TRA2B
sp|P63000|RAC1_HUMAN	13.1306	0.296738	1.0954e-44	0.0311504	0.037355	0.407944	P63000	RAC1
sp|P63010|AP2B1_HUMAN	13.1332	0.304998	4.70661e-44	0.0281927	0.0370199	0.449579	P63010	AP2B1
sp|P63027|VAMP2_HUMAN	13.1238	0.32465	1.36773e-42	0.0232234	0.0331758	0.486872	P63027	VAMP2
sp|P63096|GNAI1_HUMAN	13.2594	0.262168	8.3807e-48	0.00799586	0.046975	0.865466	P63096	GNAI1
sp|P63098|CANB1_HUMAN	13.2382	0.261784	8.4416e-48	0.0189224	0.0504348	0.708966	P63098	CANB1
sp|P63104|1433Z_HUMAN	13.5098	1.65068	4.37071e-11	-0.0148268	0.104069	0.887229	P63104	1433Z
sp|P63151|2ABA_HUMAN	13.2477	0.2567	2.82311e-48	0.0181799	0.0555348	0.744638	P63151	2ABA
sp|P63173|RL38_HUMAN	13.2472	0.254121	1.64115e-48	0.0215787	0.059404	0.717808	P63173	RL38
sp|P63220|RS21_HUMAN	13.2251	0.267397	2.78933e-47	0.021021	0.0474821	0.659709	P63220	RS21
sp|P63241|IF5A1_HUMAN|sp|Q9GZV4|IF5A2_HUMAN|sp|Q6IS14|IF5AL_HUMAN	12.8794	0.390193	6.137e-38	0.0420528	0.032767	0.204737	P63241|IF5A1_HUMAN|sp|Q9GZV4|IF5A2_HUMAN|sp|Q6IS14	IF5A1_HUMAN|sp|Q9GZV4|IF5A2_HUMAN|sp|Q6IS14|IF5AL
sp|P63244|RACK1_HUMAN	13.0386	0.328072	3.37801e-42	0.0373538	0.0353261	0.294952	P63244	RACK1
sp|P63261|ACTG_HUMAN	13.43	5.04469	0.010159	-0.00869	0.286312	0.975897	P63261	ACTG
sp|P63313|TYB10_HUMAN	13.5281	0.436785	1.70687e-36	-0.0228324	0.0332113	0.494664	P63313	TYB10
sp|P67775|PP2AA_HUMAN	13.2151	0.267179	2.78095e-47	0.0217555	0.041133	0.598998	P67775	PP2AA
sp|P67809|YBOX1_HUMAN	13.5426	0.366973	1.72367e-40	-0.0329475	0.0345865	0.344954	P67809	YBOX1
sp|P67936|TPM4_HUMAN	12.8037	0.418659	3.29687e-36	0.0454377	0.0331504	0.176051	P67936	TPM4
sp|P68032|ACTC_HUMAN	13.4981	0.540464	1.08471e-31	-0.0167159	0.0366116	0.649775	P68032	ACTC
sp|P68036|UB2L3_HUMAN|sp|A0A1B0GUS4|UB2L5_HUMAN	13.2324	0.261684	8.46625e-48	0.0202469	0.0469534	0.667999	P68036|UB2L3_HUMAN|sp|A0A1B0GUS4	UB2L3_HUMAN|sp|A0A1B0GUS4|UB2L5
sp|P68104|EF1A1_HUMAN|sp|Q5VTE0|EF1A3_HUMAN	13.0431	1.6705	1.79436e-10	0.0144585	0.102156	0.887966	P68104|EF1A1_HUMAN|sp|Q5VTE0	EF1A1_HUMAN|sp|Q5VTE0|EF1A3
sp|P68363|TBA1B_HUMAN	13.2451	0.259164	4.77286e-48	0.0146967	0.0444861	0.742379	P68363	TBA1B
sp|P68371|TBB4B_HUMAN	13.5106	0.728813	2.53811e-25	-0.0163938	0.0483035	0.735608	P68371	TBB4B
sp|P68400|CSK21_HUMAN|sp|Q8NEV1|CSK23_HUMAN	13.2056	0.269908	4.9933e-47	0.0245219	0.0424022	0.565411	P68400|CSK21_HUMAN|sp|Q8NEV1	CSK21_HUMAN|sp|Q8NEV1|CSK23
sp|P68402|PA1B2_HUMAN	13.2351	0.261741	8.47062e-48	0.0190771	0.0471501	0.687338	P68402	PA1B2
sp|P68431|H31_HUMAN|sp|Q71DI3|H32_HUMAN|sp|P84243|H33_HUMAN|sp|Q16695|H31T_HUMAN|sp|Q6NXT2|H3C_HUMAN	13.553	0.565959	9.04441e-31	-0.0210878	0.0391781	0.592573	P68431|H31_HUMAN|sp|Q71DI3|H32_HUMAN|sp|P84243|H33_HUMAN|sp|Q16695|H31T_HUMAN|sp|Q6NXT2	H31_HUMAN|sp|Q71DI3|H32_HUMAN|sp|P84243|H33_HUMAN|sp|Q16695|H31T_HUMAN|sp|Q6NXT2|H3C
sp|P68871|HBB_HUMAN	13.0707	0.32853	3.19236e-42	0.0306154	0.0334654	0.364271	P68871	HBB
sp|P78310|CXAR_HUMAN	13.1864	0.28255	6.31583e-46	0.0239887	0.0394952	0.546097	P78310	CXAR
sp|P78344|IF4G2_HUMAN	13.1874	0.279188	3.30739e-46	0.0261643	0.0417194	0.533156	P78344	IF4G2
sp|P78356|PI42B_HUMAN	13.2479	0.256712	2.82763e-48	0.0184274	0.0566927	0.746384	P78356	PI42B
sp|P78371|TCPB_HUMAN	13.5256	0.450044	8.15656e-36	-0.0171831	0.0263312	0.516748	P78371	TCPB
sp|P78508|KCJ10_HUMAN	13.2375	0.256496	2.81827e-48	0.0262247	0.0595197	0.661226	P78508	KCJ10
sp|P78527|PRKDC_HUMAN	13.1088	0.299701	2.03715e-44	0.0315342	0.0339393	0.356879	P78527	PRKDC
sp|P78559|MAP1A_HUMAN	13.2209	0.266658	2.44503e-47	0.0233419	0.04812	0.629548	P78559	MAP1A
sp|P80404|GABT_HUMAN	13.2249	0.279768	3.17514e-46	0.0139332	0.0382201	0.716843	P80404	GABT
sp|P80723|BASP1_HUMAN	13.7771	1.5609	4.00998e-12	-0.0312988	0.0965473	0.747031	P80723	BASP1
sp|P81605|DCD_HUMAN	13.3347	0.729749	5.02316e-25	-0.00366115	0.0437694	0.933641	P81605	DCD
sp|P82979|SARNP_HUMAN	13.1519	0.289213	2.5371e-45	0.030292	0.0392794	0.443894	P82979	SARNP
sp|P83731|RL24_HUMAN	13.206	0.27307	9.3263e-47	0.0233835	0.0428175	0.587193	P83731	RL24
sp|P84077|ARF1_HUMAN|sp|P61204|ARF3_HUMAN	12.8494	0.388835	5.77731e-38	0.0453281	0.0327044	0.171343	P84077|ARF1_HUMAN|sp|P61204	ARF1_HUMAN|sp|P61204|ARF3
sp|P84085|ARF5_HUMAN	13.1282	0.296598	1.07852e-44	0.0309337	0.0364663	0.399958	P84085	ARF5
sp|P84090|ERH_HUMAN	13.5122	0.317251	8.44381e-44	-0.038982	0.0347875	0.267338	P84090	ERH
sp|P84098|RL19_HUMAN	13.2275	0.267456	2.79496e-47	0.0184709	0.0437788	0.674732	P84098	RL19
sp|P84103|SRSF3_HUMAN	13.0904	0.313583	2.46655e-43	0.0316763	0.0344815	0.362292	P84103	SRSF3
sp|P99999|CYC_HUMAN	13.156	0.310241	1.06653e-43	0.0219301	0.03563	0.540767	P99999	CYC
sp|Q00059|TFAM_HUMAN	13.248	0.256701	2.81916e-48	0.0187802	0.0580887	0.747693	Q00059	TFAM
sp|Q00169|PIPNA_HUMAN	13.2462	0.256596	2.77794e-48	0.0200831	0.0583682	0.732102	Q00169	PIPNA
sp|Q00325|MPCP_HUMAN	13.1482	0.293094	5.26096e-45	0.0270147	0.0354491	0.449274	Q00325	MPCP
sp|Q00535|CDK5_HUMAN	13.208	0.270042	5.07792e-47	0.0254548	0.0456297	0.579207	Q00535	CDK5
sp|Q00610|CLH1_HUMAN	13.4992	0.464246	4.51415e-35	-0.0203693	0.0364521	0.57857	Q00610	CLH1
sp|Q00688|FKBP3_HUMAN	13.1265	0.305191	5.00351e-44	0.0298149	0.0374948	0.42993	Q00688	FKBP3
sp|Q00765|REEP5_HUMAN	13.2519	0.262054	8.43782e-48	0.0122759	0.0506829	0.809518	Q00765	REEP5
sp|Q00839|HNRPU_HUMAN	13.462	0.384782	2.88253e-39	-0.0192646	0.0313443	0.541345	Q00839	HNRPU
sp|Q01081|U2AF1_HUMAN|sp|P0DN76|U2AF5_HUMAN	13.2388	0.259192	4.92563e-48	0.0201649	0.0511143	0.694733	Q01081|U2AF1_HUMAN|sp|P0DN76	U2AF1_HUMAN|sp|P0DN76|U2AF5
sp|Q01082|SPTB2_HUMAN	13.8593	0.59152	2.70346e-30	-0.0377352	0.0350922	0.286929	Q01082	SPTB2
sp|Q01105|SET_HUMAN	12.8403	0.409002	8.43194e-37	0.0446809	0.0340942	0.195469	Q01105	SET
sp|Q01130|SRSF2_HUMAN	13.1858	0.27928	3.38973e-46	0.0259797	0.0407324	0.526242	Q01130	SRSF2
sp|Q01469|FABP5_HUMAN	13.3667	0.5694	2.45529e-30	-0.00705685	0.0406418	0.862789	Q01469	FABP5
sp|Q01484|ANK2_HUMAN	13.1097	0.317598	4.49412e-43	0.0261598	0.0326391	0.4263	Q01484	ANK2
sp|Q01518|CAP1_HUMAN	13.1391	0.2966	1.03202e-44	0.0291198	0.0369744	0.434331	Q01518	CAP1
sp|Q01546|K22O_HUMAN	13.2316	0.256009	2.60551e-48	0.0252728	0.0493866	0.610886	Q01546	K22O
sp|Q01581|HMCS1_HUMAN	13.1449	0.292698	4.96038e-45	0.031461	0.0400987	0.436061	Q01581	HMCS1
sp|Q01650|LAT1_HUMAN	13.1014	0.318632	5.52781e-43	0.022157	0.0265493	0.407576	Q01650	LAT1
sp|Q01813|PFKAP_HUMAN	13.1887	0.279066	3.21373e-46	0.0256117	0.0413565	0.538282	Q01813	PFKAP
sp|Q01995|TAGL_HUMAN	13.2013	0.269769	4.94198e-47	0.0269655	0.0439397	0.541949	Q01995	TAGL
sp|Q02413|DSG1_HUMAN	13.3077	0.628553	4.11991e-28	-0.00235041	0.0446289	0.958189	Q02413	DSG1
sp|Q02750|MP2K1_HUMAN	13.2068	0.270036	5.09623e-47	0.0249463	0.0439645	0.572738	Q02750	MP2K1
sp|Q02790|FKBP4_HUMAN	13.114	0.299978	2.0956e-44	0.0353831	0.0393512	0.372487	Q02790	FKBP4
sp|Q02818|NUCB1_HUMAN	13.1732	0.286023	1.28346e-45	0.0245423	0.0368675	0.508393	Q02818	NUCB1
sp|Q02878|RL6_HUMAN	13.5444	0.358753	5.15726e-41	-0.0361349	0.0362182	0.322794	Q02878	RL6
sp|Q02880|TOP2B_HUMAN	13.2245	0.267105	2.6366e-47	0.0221216	0.0491115	0.654166	Q02880	TOP2B
sp|Q02952|AKA12_HUMAN	13.1288	0.317997	4.44649e-43	0.0204557	0.0288428	0.481186	Q02952	AKA12
sp|Q02978|M2OM_HUMAN	13.2042	0.27626	1.75371e-46	0.0222107	0.0416465	0.595964	Q02978	M2OM
sp|Q03252|LMNB2_HUMAN	13.4796	0.323092	2.54357e-43	-0.0326666	0.0351039	0.356143	Q03252	LMNB2
sp|Q04118|PRB3_HUMAN	13.2147	0.267031	2.70336e-47	0.0238055	0.0446396	0.595987	Q04118	PRB3
sp|Q04637|IF4G1_HUMAN	13.1983	0.272898	9.30213e-47	0.0269878	0.0445727	0.547352	Q04637	IF4G1
sp|Q04695|K1C17_HUMAN|CON__Q04695	12.3197	0.512426	7.41184e-31	0.0815972	0.0389577	0.0408352	Q04695|K1C17_HUMAN	K1C17
sp|Q04760|LGUL_HUMAN	13.2324	0.264587	1.53346e-47	0.0193445	0.0479283	0.688062	Q04760	LGUL
sp|Q04828|AK1C1_HUMAN	13.165	0.285761	1.26371e-45	0.0276139	0.0383759	0.474841	Q04828	AK1C1
sp|Q04837|SSBP_HUMAN	13.2016	0.279434	3.27317e-46	0.0223973	0.0424495	0.599883	Q04837	SSBP
sp|Q05193|DYN1_HUMAN	13.1162	0.304531	4.64769e-44	0.0293556	0.0344075	0.397264	Q05193	DYN1
sp|Q05682|CALD1_HUMAN	13.2578	0.259334	4.69648e-48	0.0103907	0.0520868	0.842617	Q05682	CALD1
sp|Q06323|PSME1_HUMAN	13.2166	0.266961	2.64499e-47	0.0257381	0.0496697	0.606408	Q06323	PSME1
sp|Q06830|PRDX1_HUMAN	6.95981	0.912009	3.4881e-10	0.42205	0.0598064	3.04296e-09	Q06830	PRDX1
sp|Q07020|RL18_HUMAN	13.1357	0.305494	5.08113e-44	0.026446	0.0354857	0.459289	Q07020	RL18
sp|Q07021|C1QBP_HUMAN	13.1933	0.279386	3.35535e-46	0.0213608	0.0364817	0.560592	Q07021	C1QBP
sp|Q07065|CKAP4_HUMAN	13.4431	0.436439	2.27425e-36	-0.0169054	0.0371069	0.650482	Q07065	CKAP4
sp|Q07666|KHDR1_HUMAN	13.0596	0.333913	7.92466e-42	0.0314511	0.0337502	0.355472	Q07666	KHDR1
sp|Q07866|KLC1_HUMAN	13.1551	0.305574	4.76227e-44	0.0228244	0.0354525	0.522379	Q07866	KLC1
sp|Q07955|SRSF1_HUMAN	13.5261	0.339184	2.81933e-42	-0.0362504	0.0351201	0.306503	Q07955	SRSF1
sp|Q07960|RHG01_HUMAN	13.2381	0.25918	4.92717e-48	0.0216924	0.0540197	0.68956	Q07960	RHG01
sp|Q08188|TGM3_HUMAN	12.2065	0.542016	1.94905e-29	0.0886716	0.0406157	0.0333076	Q08188	TGM3
sp|Q08209|PP2BA_HUMAN	13.2402	0.261888	8.55294e-48	0.0182932	0.0515189	0.723889	Q08209	PP2BA
sp|Q08211|DHX9_HUMAN	13.09	0.317939	5.15694e-43	0.0296865	0.0332722	0.376156	Q08211	DHX9
sp|Q08554|DSC1_HUMAN	13.4391	0.59477	1.65228e-29	-0.0128644	0.0431899	0.766935	Q08554	DSC1
sp|Q09028|RBBP4_HUMAN	13.2471	0.254127	1.64365e-48	0.0217763	0.059834	0.717294	Q09028	RBBP4
sp|Q09666|AHNK_HUMAN	12.8386	0.395237	1.41969e-37	0.0444197	0.0320746	0.17168	Q09666	AHNK
sp|Q12765|SCRN1_HUMAN	13.1452	0.296838	1.05096e-44	0.0273602	0.0363932	0.45538	Q12765	SCRN1
sp|Q12792|TWF1_HUMAN	13.2525	0.254187	1.62852e-48	0.0182523	0.0611323	0.766394	Q12792	TWF1
sp|Q12860|CNTN1_HUMAN	13.0624	0.327167	2.64721e-42	0.0355945	0.0371019	0.341571	Q12860	CNTN1
sp|Q12888|TP53B_HUMAN	13.1807	0.282062	5.89035e-46	0.0275815	0.0425271	0.51932	Q12888	TP53B
sp|Q12905|ILF2_HUMAN	13.1829	0.279055	3.28463e-46	0.0257038	0.0389597	0.512166	Q12905	ILF2
sp|Q12906|ILF3_HUMAN	13.4396	0.313126	5.59594e-44	-0.0296248	0.0368215	0.424543	Q12906	ILF3
sp|Q12926|ELAV2_HUMAN	13.1075	0.313927	2.43923e-43	0.0300016	0.0359781	0.407952	Q12926	ELAV2
sp|Q12931|TRAP1_HUMAN	13.2244	0.2674	2.79895e-47	0.0218258	0.0486689	0.655587	Q12931	TRAP1
sp|Q13011|ECH1_HUMAN	13.2352	0.264629	1.52893e-47	0.0177674	0.0469717	0.706695	Q13011	ECH1
sp|Q13098|CSN1_HUMAN	13.2401	0.259231	4.93894e-48	0.0204964	0.0538439	0.70492	Q13098	CSN1
sp|Q13148|TADBP_HUMAN	13.1788	0.282619	6.60004e-46	0.0263175	0.0400762	0.51412	Q13148	TADBP
sp|Q13151|ROA0_HUMAN	13.1118	0.309268	1.07897e-43	0.0293208	0.0347965	0.403083	Q13151	ROA0
sp|Q13153|PAK1_HUMAN	13.24	0.259176	4.88493e-48	0.0213677	0.0559286	0.703894	Q13153	PAK1
sp|Q13177|PAK2_HUMAN	13.1622	0.285498	1.21655e-45	0.029145	0.0394175	0.462813	Q13177	PAK2
sp|Q13185|CBX3_HUMAN	13.1966	0.269796	5.0663e-47	0.0290061	0.0445678	0.517865	Q13185	CBX3
sp|Q13200|PSMD2_HUMAN	13.0718	0.323291	1.35125e-42	0.0334253	0.035489	0.350389	Q13200	PSMD2
sp|Q13242|SRSF9_HUMAN	13.2052	0.273051	9.31936e-47	0.0247691	0.0448803	0.583258	Q13242	SRSF9
sp|Q13243|SRSF5_HUMAN	13.2466	0.254116	1.64277e-48	0.0222805	0.060279	0.713083	Q13243	SRSF5
sp|Q13247|SRSF6_HUMAN	13.1489	0.297001	1.06586e-44	0.0265537	0.0363891	0.468661	Q13247	SRSF6
sp|Q13263|TIF1B_HUMAN	13.0743	0.323064	1.28848e-42	0.032947	0.0353514	0.355418	Q13263	TIF1B
sp|Q13310|PABP4_HUMAN	13.2533	0.254228	1.63726e-48	0.0128406	0.0444671	0.773846	Q13310	PABP4
sp|Q13363|CTBP1_HUMAN	13.1555	0.285603	1.27504e-45	0.0306915	0.0393291	0.438515	Q13363	CTBP1
sp|Q13367|AP3B2_HUMAN	13.2479	0.256712	2.82695e-48	0.0182555	0.0563119	0.747027	Q13367	AP3B2
sp|Q13404|UB2V1_HUMAN	13.1302	0.305098	4.84825e-44	0.0207811	0.0267671	0.440859	Q13404	UB2V1
sp|Q13409|DC1I2_HUMAN	13.137	0.296825	1.08409e-44	0.0290182	0.0363788	0.428494	Q13409	DC1I2
sp|Q13423|NNTM_HUMAN	13.1804	0.286028	1.24749e-45	0.0252299	0.0406853	0.537738	Q13423	NNTM
sp|Q13435|SF3B2_HUMAN	13.197	0.276125	1.75916e-46	0.0250728	0.0427681	0.560106	Q13435	SF3B2
sp|Q13442|HAP28_HUMAN	13.2161	0.267122	2.73805e-47	0.0241678	0.0463959	0.604524	Q13442	HAP28
sp|Q13449|LSAMP_HUMAN	13.2407	0.256503	2.78654e-48	0.0222805	0.0548319	0.686068	Q13449	LSAMP
sp|Q13492|PICAL_HUMAN	13.2467	0.254106	1.63878e-48	0.0230986	0.0626955	0.713971	Q13492	PICAL
sp|Q13509|TBB3_HUMAN	13.4256	0.728333	3.32029e-25	-0.0105047	0.0486422	0.829818	Q13509	TBB3
sp|Q13510|ASAH1_HUMAN	13.076	0.334395	8.005e-42	0.0309589	0.0359878	0.393381	Q13510	ASAH1
sp|Q13526|PIN1_HUMAN	13.2175	0.26722	2.77624e-47	0.023084	0.045431	0.613407	Q13526	PIN1
sp|Q13557|KCC2D_HUMAN	13.1532	0.293157	5.21623e-45	0.0276142	0.03767	0.466637	Q13557	KCC2D
sp|Q13561|DCTN2_HUMAN	13.1198	0.30475	4.75886e-44	0.0312757	0.0375573	0.408589	Q13561	DCTN2
sp|Q13595|TRA2A_HUMAN	13.247	0.256653	2.80242e-48	0.0191317	0.057143	0.739047	Q13595	TRA2A
sp|Q13740|CD166_HUMAN	13.2501	0.259214	4.72602e-48	0.0148675	0.0532428	0.781108	Q13740	CD166
sp|Q13835|PKP1_HUMAN	13.0631	0.339146	1.78385e-41	0.0311213	0.0350027	0.377815	Q13835	PKP1
sp|Q13838|DX39B_HUMAN	13.046	0.339835	2.12971e-41	0.0334383	0.0350012	0.343582	Q13838	DX39B
sp|Q13867|BLMH_HUMAN	12.56	0.485814	1.87638e-32	0.0614151	0.0364305	0.0974971	Q13867	BLMH
sp|Q13885|TBB2A_HUMAN	13.0653	0.328796	3.40735e-42	0.0282332	0.0301324	0.352869	Q13885	TBB2A
sp|Q14008|CKAP5_HUMAN	13.2336	0.261698	8.44727e-48	0.0217653	0.0519222	0.676709	Q14008	CKAP5
sp|Q14011|CIRBP_HUMAN	13.1092	0.319076	5.76769e-43	0.026634	0.0334855	0.429807	Q14011	CIRBP
sp|Q14019|COTL1_HUMAN	13.0661	0.328154	3.06027e-42	0.032308	0.0344759	0.352795	Q14019	COTL1
sp|Q14103|HNRPD_HUMAN	12.9842	0.351583	1.65783e-40	0.0366282	0.0323719	0.262762	Q14103	HNRPD
sp|Q14141|SEPT6_HUMAN	13.1864	0.279242	3.35577e-46	0.0264688	0.0417771	0.528986	Q14141	2023-09-06
sp|Q14152|EIF3A_HUMAN	13.239	0.259174	4.90327e-48	0.0210417	0.0535909	0.696107	Q14152	EIF3A
sp|Q14157|UBP2L_HUMAN	13.1978	0.272944	9.4064e-47	0.0274097	0.0450026	0.544986	Q14157	UBP2L
sp|Q14194|DPYL1_HUMAN	13.4883	0.629108	2.21798e-28	-0.0156866	0.0431845	0.717814	Q14194	DPYL1
sp|Q14195|DPYL3_HUMAN	13.4175	0.87525	1.64968e-21	-0.00979162	0.0586653	0.868056	Q14195	DPYL3
sp|Q14203|DCTN1_HUMAN	13.5789	0.325598	2.59692e-43	-0.0436554	0.032331	0.182461	Q14203	DCTN1
sp|Q14204|DYHC1_HUMAN	12.2668	0.540701	1.35143e-29	0.0842024	0.0407139	0.0433412	Q14204	DYHC1
sp|Q14240|IF4A2_HUMAN	13.2114	0.270002	4.9681e-47	0.0238362	0.0448707	0.597406	Q14240	IF4A2
sp|Q14247|SRC8_HUMAN	13.1459	0.300846	2.14771e-44	0.0283104	0.0392752	0.474072	Q14247	SRC8
sp|Q14254|FLOT2_HUMAN	13.2555	0.256789	2.78627e-48	0.0136594	0.0567683	0.810747	Q14254	FLOT2
sp|Q14257|RCN2_HUMAN	13.2104	0.279658	3.29702e-46	0.0177611	0.0381511	0.643378	Q14257	RCN2
sp|Q14315|FLNC_HUMAN	13.1224	0.304758	4.71654e-44	0.0294676	0.0359603	0.416068	Q14315	FLNC
sp|Q14444|CAPR1_HUMAN	13.1818	0.282607	6.505e-46	0.0263345	0.0413292	0.526646	Q14444	CAPR1
sp|Q14498|RBM39_HUMAN	13.2133	0.267171	2.796e-47	0.0253678	0.0466826	0.589044	Q14498	RBM39
sp|Q14574|DSC3_HUMAN	13.184	0.289888	2.52275e-45	0.0212779	0.0371745	0.569399	Q14574	DSC3
sp|Q14576|ELAV3_HUMAN	13.2065	0.270036	5.10366e-47	0.0173007	0.0303361	0.570797	Q14576	ELAV3
sp|Q14624|ITIH4_HUMAN	13.1829	0.272575	9.29467e-47	0.0286124	0.0394926	0.471829	Q14624	ITIH4
sp|Q14697|GANAB_HUMAN	13.5252	0.326864	3.94568e-43	-0.0405477	0.0366122	0.272901	Q14697	GANAB
sp|Q14839|CHD4_HUMAN	13.2463	0.2541	1.6392e-48	0.0233755	0.0626128	0.710335	Q14839	CHD4
sp|Q14847|LASP1_HUMAN	13.0715	0.312929	2.3839e-43	0.0364888	0.0359595	0.314683	Q14847	LASP1
sp|Q14974|IMB1_HUMAN	13.1006	0.313783	2.44785e-43	0.030825	0.0355054	0.389069	Q14974	IMB1
sp|Q14980|NUMA1_HUMAN	13.2241	0.264412	1.53085e-47	0.0214609	0.044772	0.633598	Q14980	NUMA1
sp|Q15008|PSMD6_HUMAN	13.208	0.270067	5.10399e-47	0.0254114	0.0455358	0.579073	Q15008	PSMD6
sp|Q15019|SEPT2_HUMAN	13.1269	0.296506	1.06671e-44	0.0274347	0.0320263	0.395366	Q15019	2023-09-02
sp|Q15020|SART3_HUMAN	13.2461	0.256623	2.79445e-48	0.0184714	0.0535698	0.731552	Q15020	SART3
sp|Q15029|U5S1_HUMAN	13.2403	0.261865	8.50677e-48	0.0184343	0.0520821	0.724731	Q15029	U5S1
sp|Q15046|SYK_HUMAN	13.2379	0.2647	1.53442e-47	0.0139379	0.0393853	0.724777	Q15046	SYK
sp|Q15056|IF4H_HUMAN	13.1339	0.292704	5.19319e-45	0.0313483	0.0369646	0.400078	Q15056	IF4H
sp|Q15063|POSTN_HUMAN	13.1887	0.274947	1.44611e-46	0.0294151	0.044784	0.514034	Q15063	POSTN
sp|Q15075|EEA1_HUMAN	13.2249	0.261574	8.53252e-48	0.0231219	0.0459604	0.616915	Q15075	EEA1
sp|Q15084|PDIA6_HUMAN	13.0568	0.334271	8.48356e-42	0.0312242	0.0331636	0.350556	Q15084	PDIA6
sp|Q15102|PA1B3_HUMAN	13.029	0.345927	5.85432e-41	0.0329271	0.0332446	0.326292	Q15102	PA1B3
sp|Q15121|PEA15_HUMAN	13.2253	0.264364	1.50831e-47	0.0210209	0.0448352	0.641031	Q15121	PEA15
sp|Q15126|PMVK_HUMAN	13.2397	0.253877	1.6067e-48	0.0287443	0.0630629	0.650326	Q15126	PMVK
sp|Q15149|PLEC_HUMAN	13.335	0.516204	1.95461e-32	-0.00501325	0.0395508	0.899597	Q15149	PLEC
sp|Q15181|IPYR_HUMAN	13.1721	0.285765	1.22853e-45	0.0269296	0.039913	0.502688	Q15181	IPYR
sp|Q15185|TEBP_HUMAN	13.2463	0.254101	1.63946e-48	0.0207507	0.0555933	0.710391	Q15185	TEBP
sp|Q15233|NONO_HUMAN	13.0785	0.322998	1.25286e-42	0.0307156	0.0336257	0.364989	Q15233	NONO
sp|Q15286|RAB35_HUMAN	13.237	0.25388	1.62515e-48	0.0292022	0.0599179	0.627933	Q15286	RAB35
sp|Q15287|RNPS1_HUMAN	13.2471	0.254113	1.63844e-48	0.0220668	0.0606739	0.717481	Q15287	RNPS1
sp|Q15293|RCN1_HUMAN	13.1749	0.297476	1.04497e-44	0.0225945	0.0388609	0.563333	Q15293	RCN1
sp|Q15365|PCBP1_HUMAN	13.133	0.301036	2.34139e-44	0.0283391	0.0359146	0.433459	Q15365	PCBP1
sp|Q15366|PCBP2_HUMAN	13.0656	0.317941	5.69694e-43	0.0346539	0.0344512	0.318876	Q15366	PCBP2
sp|Q15369|ELOC_HUMAN	13.2546	0.254261	1.63987e-48	0.016538	0.0607646	0.786514	Q15369	ELOC
sp|Q15370|ELOB_HUMAN	13.2479	0.256694	2.8162e-48	0.0180319	0.0555798	0.746841	Q15370	ELOB
sp|Q15417|CNN3_HUMAN	13.1497	0.29263	4.80367e-45	0.0278305	0.0367548	0.452165	Q15417	CNN3
sp|Q15424|SAFB1_HUMAN	13.233	0.264573	1.52556e-47	0.0190908	0.0478595	0.691518	Q15424	SAFB1
sp|Q15431|SYCP1_HUMAN	13.4913	0.259482	1.8892e-48	-0.0684449	0.0363154	0.0647539	Q15431	SYCP1
sp|Q15435|PP1R7_HUMAN	13.1928	0.275925	1.72076e-46	0.0269028	0.0435559	0.539347	Q15435	PP1R7
sp|Q15459|SF3A1_HUMAN	13.2399	0.256539	2.81647e-48	0.0239951	0.0579964	0.680678	Q15459	SF3A1
sp|Q15555|MARE2_HUMAN	13.1886	0.2759	1.74208e-46	0.0275787	0.0425442	0.519529	Q15555	MARE2
sp|Q15631|TSN_HUMAN	13.2505	0.256712	2.79731e-48	0.0162981	0.0550695	0.768379	Q15631	TSN
sp|Q15691|MARE1_HUMAN	12.9508	0.365629	1.50417e-39	0.0411269	0.035013	0.245208	Q15691	MARE1
sp|Q15717|ELAV1_HUMAN	13.1291	0.296502	1.05613e-44	0.0322069	0.0381524	0.402235	Q15717	ELAV1
sp|Q15819|UB2V2_HUMAN	13.241	0.259171	4.85972e-48	0.019353	0.0520107	0.71125	Q15819	UB2V2
sp|Q15828|CYTM_HUMAN	13.1824	0.275767	1.7412e-46	0.0292126	0.0420848	0.490518	Q15828	CYTM
sp|Q15843|NEDD8_HUMAN	13.2465	0.259221	4.80266e-48	0.0164628	0.0521465	0.753423	Q15843	NEDD8
sp|Q15907|RB11B_HUMAN	12.9458	0.373459	4.68614e-39	0.0383839	0.0333654	0.254953	Q15907	RB11B
sp|Q15942|ZYX_HUMAN	13.225	0.264431	1.5308e-47	0.0225925	0.0480129	0.639823	Q15942	ZYX
sp|Q16143|SYUB_HUMAN	13.2546	0.254233	1.63039e-48	0.0150066	0.0549151	0.785669	Q16143	SYUB
sp|Q16181|SEPT7_HUMAN	13.4973	0.376117	7.55391e-40	-0.0246964	0.0325288	0.450965	Q16181	2023-09-07
sp|Q16186|ADRM1_HUMAN	13.1956	0.272843	9.30236e-47	0.0275262	0.0439578	0.533777	Q16186	ADRM1
sp|Q16352|AINX_HUMAN	13.7926	0.781257	2.54621e-24	-0.0327387	0.0472227	0.491048	Q16352	AINX
sp|Q16378|PROL4_HUMAN	13.2441	0.256526	2.76088e-48	0.0188217	0.0511611	0.714366	Q16378	PROL4
sp|Q16543|CDC37_HUMAN	13.2322	0.261714	8.52668e-48	0.0211843	0.0489133	0.666636	Q16543	CDC37
sp|Q16555|DPYL2_HUMAN	13.2951	1.00246	8.96927e-19	-0.0012169	0.065732	0.985297	Q16555	DPYL2
sp|Q16610|ECM1_HUMAN	13.1586	0.293248	5.18727e-45	0.0262479	0.0374488	0.486319	Q16610	ECM1
sp|Q16629|SRSF7_HUMAN	13.4889	0.317975	1.04562e-43	-0.0329394	0.0327019	0.318218	Q16629	SRSF7
sp|Q16630|CPSF6_HUMAN	13.239	0.256538	2.82602e-48	0.0238038	0.0561882	0.673478	Q16630	CPSF6
sp|Q16643|DREB_HUMAN	13.5542	0.365903	1.41138e-40	-0.0330718	0.0331134	0.322293	Q16643	DREB
sp|Q16658|FSCN1_HUMAN	12.3736	0.500039	1.73117e-31	0.0806023	0.0395162	0.0461921	Q16658	FSCN1
sp|Q16698|DECR_HUMAN	13.2547	0.254222	1.62605e-48	0.0172343	0.0633238	0.786516	Q16698	DECR
sp|Q16775|GLO2_HUMAN	13.216	0.267213	2.78942e-47	0.0247758	0.0475793	0.604648	Q16775	GLO2
sp|Q16777|H2A2C_HUMAN|sp|Q6FI13|H2A2A_HUMAN	13.2043	0.2669	2.74701e-47	0.023192	0.0372976	0.536637	Q16777|H2A2C_HUMAN|sp|Q6FI13	H2A2C_HUMAN|sp|Q6FI13|H2A2A
sp|Q16778|H2B2E_HUMAN	13.5278	0.311228	2.85085e-44	-0.0408278	0.032789	0.218349	Q16778	H2B2E
sp|Q16799|RTN1_HUMAN	12.6677	0.455765	4.62473e-34	0.0470544	0.0301312	0.124107	Q16799	RTN1
sp|Q16836|HCDH_HUMAN	13.2386	0.264708	1.53242e-47	0.016795	0.0483396	0.729588	Q16836	HCDH
sp|Q16851|UGPA_HUMAN	13.1738	0.285721	1.20976e-45	0.0275341	0.0414607	0.5094	Q16851	UGPA
sp|Q16891|MIC60_HUMAN	13.1276	0.314219	2.36186e-43	0.0261864	0.0356374	0.465581	Q16891	MIC60
sp|Q1KMD3|HNRL2_HUMAN	13.15	0.288601	2.28242e-45	0.0305096	0.0387223	0.434134	Q1KMD3	HNRL2
sp|Q2M2I8|AAK1_HUMAN	13.2543	0.254175	1.61243e-48	0.0171485	0.0619261	0.78288	Q2M2I8	AAK1
sp|Q3SY84|K2C71_HUMAN|CON__Q3SY84	13.4904	0.259727	1.99544e-48	-0.0685452	0.0366394	0.0666957	Q3SY84|K2C71_HUMAN	K2C71
sp|Q52LJ0|FA98B_HUMAN	13.2392	0.259185	4.90984e-48	0.0199446	0.0511248	0.697957	Q52LJ0	FA98B
sp|Q5D862|FILA2_HUMAN|CON__Q5D862	13.45	0.567829	1.56559e-30	-0.0130433	0.0388042	0.738052	Q5D862|FILA2_HUMAN	FILA2
sp|Q5JSH3|WDR44_HUMAN	13.2543	0.25412	1.594e-48	0.0181604	0.0653076	0.781998	Q5JSH3	WDR44
sp|Q5JWF2|GNAS1_HUMAN|sp|P63092|GNAS2_HUMAN	13.2002	0.276267	1.7848e-46	0.0245247	0.0436648	0.576631	Q5JWF2|GNAS1_HUMAN|sp|P63092	GNAS1_HUMAN|sp|P63092|GNAS2
sp|Q5SQI0|ATAT_HUMAN	13.1386	0.296834	1.07882e-44	0.0277189	0.0351475	0.433707	Q5SQI0	ATAT
sp|Q5SSJ5|HP1B3_HUMAN	13.5098	0.339589	3.20339e-42	-0.0321808	0.0333998	0.339514	Q5SSJ5	HP1B3
sp|Q5SW79|CE170_HUMAN	13.4776	0.271316	2.20562e-47	-0.0630339	0.0421246	0.140275	Q5SW79	CE170
sp|Q5T749|KPRP_HUMAN	13.0134	0.358867	4.35276e-40	0.0322583	0.0327982	0.329649	Q5T749	KPRP
sp|Q5T9A4|ATD3B_HUMAN	13.2433	0.254005	1.62651e-48	0.019342	0.0470922	0.682869	Q5T9A4	ATD3B
sp|Q5TF21|SOGA3_HUMAN	13.2104	0.269885	4.87331e-47	0.0251986	0.0466275	0.591087	Q5TF21	SOGA3
sp|Q5XKE5|K2C79_HUMAN|CON__Q5XKE5	13.1809	0.284532	9.3974e-46	0.0287501	0.0457704	0.532513	Q5XKE5|K2C79_HUMAN	K2C79
sp|Q6E0U4|DMKN_HUMAN|CON__A3EZ82	13.1327	0.300947	2.3081e-44	0.0285415	0.036059	0.432039	Q6E0U4|DMKN_HUMAN	DMKN
sp|Q6P2Q9|PRP8_HUMAN	13.2164	0.267095	2.71967e-47	0.0203153	0.0391747	0.606132	Q6P2Q9	PRP8
sp|Q6PCE3|PGM2L_HUMAN	13.1647	0.285573	1.22144e-45	0.0252531	0.0349242	0.472692	Q6PCE3	PGM2L
sp|Q6T4P5|PLPR3_HUMAN	13.2324	0.26178	8.63266e-48	0.0226418	0.0526994	0.669136	Q6T4P5	PLPR3
sp|Q6UWP8|SBSN_HUMAN	12.6181	0.454366	4.83226e-34	0.065681	0.0387784	0.0959685	Q6UWP8	SBSN
sp|Q6VY07|PACS1_HUMAN	13.2483	0.256693	2.8111e-48	0.0186867	0.0583899	0.750156	Q6VY07	PACS1
sp|Q6ZU35|CRAD_HUMAN	13.2563	0.254178	1.60064e-48	0.0155278	0.061278	0.800904	Q6ZU35	CRAD
sp|Q6ZVX7|FBX50_HUMAN	13.1063	0.318845	5.61496e-43	0.0278438	0.0343618	0.421254	Q6ZVX7	FBX50
sp|Q70CQ2|UBP34_HUMAN	13.2332	0.258949	4.79133e-48	0.0203616	0.0448161	0.651375	Q70CQ2	UBP34
sp|Q71U36|TBA1A_HUMAN	14.5714	3.79133	0.000316869	-0.0721826	0.211007	0.733589	Q71U36	TBA1A
sp|Q71UI9|H2AV_HUMAN|sp|P0C0S5|H2AZ_HUMAN	13.5367	0.29675	2.14746e-45	-0.0458166	0.0316942	0.153969	Q71UI9|H2AV_HUMAN|sp|P0C0S5	H2AV_HUMAN|sp|P0C0S5|H2AZ
sp|Q7KZF4|SND1_HUMAN	13.1442	0.292877	5.14039e-45	0.0302987	0.0384795	0.434429	Q7KZF4	SND1
sp|Q7L099|RUFY3_HUMAN	12.9651	0.365817	1.45822e-39	0.0401043	0.0357117	0.266315	Q7L099	RUFY3
sp|Q7L0J3|SV2A_HUMAN	13.2107	0.283165	6.4301e-46	0.0173649	0.0391832	0.65938	Q7L0J3	SV2A
sp|Q7L1Q6|BZW1_HUMAN	13.2394	0.259212	4.93491e-48	0.020489	0.0527634	0.69928	Q7L1Q6	BZW1
sp|Q7L7L0|H2A3_HUMAN|sp|P04908|H2A1B_HUMAN	13.5396	0.241687	3.36073e-50	-0.130031	0.0448001	0.0053173	Q7L7L0|H2A3_HUMAN|sp|P04908	H2A3_HUMAN|sp|P04908|H2A1B
sp|Q7Z2K8|GRIN1_HUMAN	13.1731	0.293384	5.01281e-45	0.0226313	0.0367793	0.540876	Q7Z2K8	GRIN1
sp|Q7Z406|MYH14_HUMAN	13.2286	0.270342	4.95794e-47	0.0188706	0.0481428	0.696593	Q7Z406	MYH14
sp|Q7Z4S6|KI21A_HUMAN	13.233	0.261673	8.42515e-48	0.0221617	0.0521071	0.67227	Q7Z4S6	KI21A
sp|Q7Z4V5|HDGR2_HUMAN	13.2323	0.261777	8.63209e-48	0.0221783	0.0514799	0.668287	Q7Z4V5	HDGR2
sp|Q7Z6L0|PRRT2_HUMAN	13.1886	0.279032	3.19516e-46	0.0249911	0.0402665	0.537399	Q7Z6L0	PRRT2
sp|Q7Z6Z7|HUWE1_HUMAN	13.2348	0.261819	8.6204e-48	0.016784	0.0412192	0.68545	Q7Z6Z7	HUWE1
sp|Q7Z794|K2C1B_HUMAN|CON__Q7Z794	13.5377	0.663511	2.51405e-27	-0.0187097	0.0444044	0.675144	Q7Z794|K2C1B_HUMAN	K2C1B
sp|Q86TG7|PEG10_HUMAN	13.2532	0.254192	1.62554e-48	0.0185789	0.0640317	0.772791	Q86TG7	PEG10
sp|Q86UE4|LYRIC_HUMAN	13.2154	0.267172	2.77333e-47	0.0220792	0.0419491	0.600773	Q86UE4	LYRIC
sp|Q86UP2|KTN1_HUMAN	13.1984	0.272765	9.05906e-47	0.0267256	0.0440863	0.546869	Q86UP2	KTN1
sp|Q86V81|THOC4_HUMAN	13.2162	0.267192	2.77549e-47	0.0232983	0.0448673	0.605656	Q86V81	THOC4
sp|Q86VP6|CAND1_HUMAN	13.0206	0.338004	1.77272e-41	0.0380924	0.0356175	0.289523	Q86VP6	CAND1
sp|Q86WG3|ATCAY_HUMAN	13.2018	0.273054	9.45545e-47	0.0239206	0.0414119	0.565873	Q86WG3	ATCAY
sp|Q86Y82|STX12_HUMAN	13.2327	0.267436	2.72573e-47	0.0163133	0.0430806	0.706391	Q86Y82	STX12
sp|Q86YZ3|HORN_HUMAN|CON__Q86YZ3	13.3622	0.649087	1.62662e-27	-0.0060799	0.0430645	0.888243	Q86YZ3|HORN_HUMAN	HORN
sp|Q8IUD2|RB6I2_HUMAN	13.2414	0.261705	8.19665e-48	0.0182734	0.0529378	0.731271	Q8IUD2	RB6I2
sp|Q8IV08|PLD3_HUMAN	13.2414	0.259224	4.90603e-48	0.0198447	0.0539814	0.714567	Q8IV08	PLD3
sp|Q8IW75|SPA12_HUMAN	13.2314	0.267514	2.78316e-47	0.0180507	0.0464305	0.698949	Q8IW75	SPA12
sp|Q8IX01|SUGP2_HUMAN	13.2234	0.264415	1.53594e-47	0.0210505	0.0433692	0.629336	Q8IX01	SUGP2
sp|Q8IYB3|SRRM1_HUMAN	13.2317	0.261739	8.58591e-48	0.0222083	0.0508255	0.663857	Q8IYB3	SRRM1
sp|Q8N111|CEND_HUMAN	13.2028	0.276118	1.71543e-46	0.0226073	0.0415414	0.588496	Q8N111	CEND
sp|Q8N112|LSME2_HUMAN	13.2181	0.276333	1.68095e-46	0.0133578	0.0309132	0.667353	Q8N112	LSME2
sp|Q8N158|GPC2_HUMAN	13.5232	0.248517	1.61817e-49	-0.114944	0.0460609	0.0156078	Q8N158	GPC2
sp|Q8N163|CCAR2_HUMAN	13.1662	0.285783	1.26272e-45	0.0283905	0.039874	0.479471	Q8N163	CCAR2
sp|Q8N1G4|LRC47_HUMAN	13.1501	0.28907	2.48903e-45	0.0307475	0.0392559	0.436836	Q8N1G4	LRC47
sp|Q8N1N4|K2C78_HUMAN|CON__Q8N1N4|2|CON__Q7RTT2	13.4505	0.495576	1.56792e-33	-0.0147575	0.0368894	0.690671	Q8N1N4|K2C78_HUMAN|CON__Q8N1N4|2	K2C78
sp|Q8N8S7|ENAH_HUMAN	13.2244	0.264469	1.54703e-47	0.0229662	0.0482142	0.635721	Q8N8S7	ENAH
sp|Q8NBJ4|GOLM1_HUMAN	13.2394	0.261913	8.62334e-48	0.0184	0.0508172	0.718678	Q8NBJ4	GOLM1
sp|Q8NBX0|SCPDL_HUMAN	13.2253	0.26441	1.52256e-47	0.0228882	0.0488472	0.641231	Q8NBX0	SCPDL
sp|Q8NC51|PAIRB_HUMAN	13.1667	0.282229	6.4377e-46	0.0288215	0.0389974	0.463012	Q8NC51	PAIRB
sp|Q8NFP9|NBEA_HUMAN	13.2488	0.256653	2.78154e-48	0.0192491	0.0611147	0.753979	Q8NFP9	NBEA
sp|Q8NFW8|NEUA_HUMAN	13.2396	0.259187	4.90547e-48	0.0205928	0.0532619	0.70052	Q8NFW8	NEUA
sp|Q8TAX7|MUC7_HUMAN	13.2229	0.258824	4.86831e-48	0.0318216	0.056884	0.578152	Q8TAX7	MUC7
sp|Q8TB36|GDAP1_HUMAN	13.2295	0.267431	2.75932e-47	0.0189072	0.0465831	0.686406	Q8TB36	GDAP1
sp|Q8WUM4|PDC6I_HUMAN	13.2161	0.267115	2.734e-47	0.0245285	0.0470629	0.60433	Q8WUM4	PDC6I
sp|Q8WVV4|POF1B_HUMAN	13.0353	0.352341	1.50929e-40	0.0335484	0.0359499	0.354795	Q8WVV4	POF1B
sp|Q8WW12|PCNP_HUMAN	13.2466	0.25412	1.64453e-48	0.0229409	0.0620003	0.712794	Q8WW12	PCNP
sp|Q8WWM7|ATX2L_HUMAN	13.2394	0.259179	4.90128e-48	0.0212098	0.0545476	0.698902	Q8WWM7	ATX2L
sp|Q8WXF1|PSPC1_HUMAN	13.2066	0.269989	5.05327e-47	0.0242701	0.0426068	0.571248	Q8WXF1	PSPC1
sp|Q8WXF7|ATLA1_HUMAN	13.2553	0.254259	1.63442e-48	0.0162553	0.0615839	0.792803	Q8WXF7	ATLA1
sp|Q8WZA9|IRGQ_HUMAN	13.1596	0.285582	1.24914e-45	0.0299846	0.0397137	0.453459	Q8WZA9	IRGQ
sp|Q92499|DDX1_HUMAN	13.1254	0.296029	9.8447e-45	0.0330869	0.0380815	0.388708	Q92499	DDX1
sp|Q92520|FAM3C_HUMAN	13.2322	0.259026	4.88864e-48	0.0256846	0.0554124	0.644823	Q92520	FAM3C
sp|Q92522|H1X_HUMAN	13.178	0.293524	5.04188e-45	0.0218415	0.0372538	0.560079	Q92522	H1X
sp|Q92558|WASF1_HUMAN	13.2119	0.279541	3.20417e-46	0.0133056	0.0291835	0.650236	Q92558	WASF1
sp|Q92598|HS105_HUMAN	13.1367	0.292192	4.67393e-45	0.033272	0.0397928	0.406699	Q92598	HS105
sp|Q92614|MY18A_HUMAN	13.2349	0.261741	8.48017e-48	0.0204039	0.0501213	0.685521	Q92614	MY18A
sp|Q92734|TFG_HUMAN	13.1963	0.272899	9.38108e-47	0.027123	0.0436972	0.537358	Q92734	TFG
sp|Q92747|ARC1A_HUMAN	13.2145	0.273212	9.26265e-47	0.0209536	0.0436325	0.632969	Q92747	ARC1A
sp|Q92783|STAM1_HUMAN	13.2477	0.256689	2.81599e-48	0.0193209	0.0590308	0.744682	Q92783	STAM1
sp|Q92820|GGH_HUMAN	13.2442	0.276867	1.67695e-46	0.00989913	0.0413026	0.811474	Q92820	GGH
sp|Q92841|DDX17_HUMAN	13.0564	0.328202	3.20896e-42	0.0351181	0.0358614	0.331733	Q92841	DDX17
sp|Q92859|NEO1_HUMAN	13.2487	0.25671	2.8164e-48	0.0174809	0.0553698	0.753416	Q92859	NEO1
sp|Q92905|CSN5_HUMAN	13.2318	0.261779	8.65207e-48	0.0227016	0.0521524	0.665052	Q92905	CSN5
sp|Q92945|FUBP2_HUMAN	13.0415	0.33369	8.23224e-42	0.0327686	0.0324672	0.317259	Q92945	FUBP2
sp|Q92973|TNPO1_HUMAN	13.2229	0.264433	1.54462e-47	0.0245515	0.0501745	0.62656	Q92973	TNPO1
sp|Q93009|UBP7_HUMAN	13.2525	0.254225	1.64168e-48	0.0185264	0.062106	0.766596	Q93009	UBP7
sp|Q93045|STMN2_HUMAN	13.1696	0.289631	2.55121e-45	0.0216443	0.0327133	0.510968	Q93045	STMN2
sp|Q93050|VPP1_HUMAN	13.1957	0.276092	1.75663e-46	0.0257559	0.0432625	0.554058	Q93050	VPP1
sp|Q96AE4|FUBP1_HUMAN	13.0553	0.32257	1.28307e-42	0.0310955	0.0304648	0.311864	Q96AE4	FUBP1
sp|Q96AG4|LRC59_HUMAN	13.2151	0.267164	2.77254e-47	0.0232296	0.0439095	0.598911	Q96AG4	LRC59
sp|Q96BM9|ARL8A_HUMAN	13.2232	0.26445	1.54818e-47	0.0215952	0.0443498	0.628244	Q96BM9	ARL8A
sp|Q96C19|EFHD2_HUMAN	13.253	0.256764	2.79945e-48	0.0159662	0.0596517	0.789965	Q96C19	EFHD2
sp|Q96CW1|AP2M1_HUMAN	13.2113	0.273138	9.24783e-47	0.0214931	0.0425443	0.615442	Q96CW1	AP2M1
sp|Q96CX2|KCD12_HUMAN	13.2649	0.254266	1.5744e-48	0.00872585	0.0587513	0.882474	Q96CX2	KCD12
sp|Q96DA0|ZG16B_HUMAN	13.235	0.253611	1.54749e-48	0.0312474	0.0605938	0.60814	Q96DA0	ZG16B
sp|Q96F07|CYFP2_HUMAN	13.2088	0.273099	9.27396e-47	0.0234804	0.044741	0.601826	Q96F07	CYFP2
sp|Q96F85|CNRP1_HUMAN	13.2488	0.256714	2.81811e-48	0.0165553	0.052554	0.753942	Q96F85	CNRP1
sp|Q96FC7|PHIPL_HUMAN	13.2262	0.264482	1.5395e-47	0.0230569	0.0501449	0.647469	Q96FC7	PHIPL
sp|Q96FW1|OTUB1_HUMAN	13.2281	0.270408	5.03248e-47	0.0178433	0.0451813	0.694424	Q96FW1	OTUB1
sp|Q96GD0|PLPP_HUMAN	13.2215	0.267187	2.71287e-47	0.0220708	0.0465086	0.636985	Q96GD0	PLPP
sp|Q96GY0|ZC21A_HUMAN	13.251	0.259331	4.82544e-48	0.0145792	0.0541315	0.788685	Q96GY0	ZC21A
sp|Q96HN2|SAHH3_HUMAN	13.2046	0.273132	9.49314e-47	0.0250364	0.0450365	0.580524	Q96HN2	SAHH3
sp|Q96HS1|PGAM5_HUMAN	13.2183	0.267265	2.79241e-47	0.0225964	0.0451031	0.618375	Q96HS1	PGAM5
sp|Q96JE9|MAP6_HUMAN	13.1834	0.278774	3.10547e-46	0.0273478	0.0415134	0.512792	Q96JE9	MAP6
sp|Q96K17|BT3L4_HUMAN	13.2317	0.259017	4.88999e-48	0.0231473	0.0493765	0.641071	Q96K17	BT3L4
sp|Q96KP4|CNDP2_HUMAN	13.2154	0.270124	5.00929e-47	0.021801	0.0437052	0.619895	Q96KP4	CNDP2
sp|Q96ME7|ZN512_HUMAN	13.2469	0.25412	1.64251e-48	0.022967	0.0627165	0.715618	Q96ME7	ZN512
sp|Q96MZ0|GD1L1_HUMAN	13.2399	0.259209	4.92024e-48	0.0203616	0.0531933	0.703354	Q96MZ0	GD1L1
sp|Q96P63|SPB12_HUMAN	12.7711	0.417524	3.26845e-36	0.0506616	0.0344822	0.147473	Q96P63	SPB12
sp|Q96PK6|RBM14_HUMAN	13.2243	0.264423	1.53314e-47	0.0231146	0.0483894	0.634773	Q96PK6	RBM14
sp|Q96PU8|QKI_HUMAN	13.2299	0.261763	8.69293e-48	0.0229255	0.0504875	0.651556	Q96PU8	QKI
sp|Q96QA5|GSDMA_HUMAN	13.4853	0.384499	2.53154e-39	-0.0246265	0.0355629	0.491551	Q96QA5	GSDMA
sp|Q96QK1|VPS35_HUMAN	13.1896	0.286351	1.27675e-45	0.0228167	0.0407413	0.577727	Q96QK1	VPS35
sp|Q96SB3|NEB2_HUMAN	13.2546	0.25425	1.63647e-48	0.0171968	0.0629458	0.785722	Q96SB3	NEB2
sp|Q96TA1|NIBA2_HUMAN	13.2449	0.254065	1.63664e-48	0.0277664	0.0711092	0.697694	Q96TA1	NIBA2
sp|Q99426|TBCB_HUMAN	13.0597	0.340295	2.16411e-41	0.0311687	0.0347439	0.373576	Q99426	TBCB
sp|Q99436|PSB7_HUMAN	13.2207	0.264346	1.53162e-47	0.020578	0.0403249	0.611879	Q99436	PSB7
sp|Q99460|PSMD1_HUMAN	13.177	0.282383	6.35612e-46	0.0274781	0.041001	0.505546	Q99460	PSMD1
sp|Q99497|PARK7_HUMAN	12.8806	0.399074	1.98384e-37	0.0413681	0.0334708	0.221731	Q99497	PARK7
sp|Q99536|VAT1_HUMAN	13.0177	0.352066	1.5557e-40	0.0341844	0.0341253	0.320859	Q99536	VAT1
sp|Q99613|EIF3C_HUMAN|sp|B5ME19|EIFCL_HUMAN	13.2387	0.256453	2.7802e-48	0.0252753	0.0589543	0.669796	Q99613|EIF3C_HUMAN|sp|B5ME19	EIF3C_HUMAN|sp|B5ME19|EIFCL
sp|Q99623|PHB2_HUMAN	13.3931	0.345671	1.30503e-41	-0.0162996	0.0349337	0.642639	Q99623	PHB2
sp|Q99714|HCD2_HUMAN	13.2433	0.267639	2.71994e-47	0.0131561	0.0456873	0.774459	Q99714	HCD2
sp|Q99719|SEPT5_HUMAN	13.2252	0.267077	2.61416e-47	0.0208503	0.0468751	0.658206	Q99719	2023-09-05
sp|Q99733|NP1L4_HUMAN	13.1112	0.314246	2.53656e-43	0.0279058	0.0342803	0.419129	Q99733	NP1L4
sp|Q99747|SNAG_HUMAN	13.208	0.27005	5.08662e-47	0.0236264	0.0423346	0.57905	Q99747	SNAG
sp|Q99798|ACON_HUMAN	13.0383	0.352663	1.56479e-40	0.0276192	0.0300125	0.361457	Q99798	ACON
sp|Q99829|CPNE1_HUMAN	13.2402	0.261952	8.66455e-48	0.0185345	0.0523353	0.724582	Q99829	CPNE1
sp|Q99832|TCPH_HUMAN	13.0377	0.339905	2.22734e-41	0.0323441	0.0327061	0.327029	Q99832	TCPH
sp|Q99961|SH3G1_HUMAN	13.2398	0.256516	2.80407e-48	0.0232408	0.0559579	0.679519	Q99961	SH3G1
sp|Q99962|SH3G2_HUMAN	13.2169	0.267129	2.7327e-47	0.024278	0.047217	0.609187	Q99962	SH3G2
sp|Q9BPU6|DPYL5_HUMAN	13.4478	0.66792	4.79639e-27	-0.013481	0.0492156	0.785174	Q9BPU6	DPYL5
sp|Q9BPW8|NIPS1_HUMAN	13.2363	0.280115	3.24066e-46	0.0113216	0.0398431	0.777359	Q9BPW8	NIPS1
sp|Q9BR76|COR1B_HUMAN	13.2482	0.256701	2.81753e-48	0.0183957	0.0572187	0.749051	Q9BR76	COR1B
sp|Q9BRQ6|MIC25_HUMAN	13.2426	0.259262	4.92129e-48	0.0192406	0.0541331	0.723626	Q9BRQ6	MIC25
sp|Q9BRX8|PXL2A_HUMAN	13.2489	0.256657	2.78312e-48	0.0183739	0.0585542	0.754866	Q9BRX8	PXL2A
sp|Q9BS26|ERP44_HUMAN	13.1942	0.276135	1.783e-46	0.0263016	0.0433811	0.546816	Q9BS26	ERP44
sp|Q9BT78|CSN4_HUMAN	13.2331	0.261665	8.41022e-48	0.0225747	0.0531396	0.672627	Q9BT78	CSN4
sp|Q9BTV5|FSD1_HUMAN	13.2484	0.256726	2.82963e-48	0.0182611	0.0573134	0.751223	Q9BTV5	FSD1
sp|Q9BUJ2|HNRL1_HUMAN	13.2474	0.254104	1.63317e-48	0.0221081	0.0613817	0.720097	Q9BUJ2	HNRL1
sp|Q9BVA1|TBB2B_HUMAN	13.1121	3.1142	9.51563e-05	0.00960133	0.180643	0.957804	Q9BVA1	TBB2B
sp|Q9BVK6|TMED9_HUMAN	13.2115	0.270075	5.03985e-47	0.0188337	0.0355229	0.598118	Q9BVK6	TMED9
sp|Q9BW30|TPPP3_HUMAN	13.2451	0.254038	1.62587e-48	0.0235421	0.0606052	0.699182	Q9BW30	TPPP3
sp|Q9BWF3|RBM4_HUMAN|sp|Q9BQ04|RBM4B_HUMAN	13.1949	0.27283	9.30693e-47	0.0266458	0.0421797	0.530186	Q9BWF3|RBM4_HUMAN|sp|Q9BQ04	RBM4_HUMAN|sp|Q9BQ04|RBM4B
sp|Q9BWM7|SFXN3_HUMAN	13.2351	0.259136	4.94242e-48	0.0229682	0.0531346	0.667239	Q9BWM7	SFXN3
sp|Q9BXJ0|C1QT5_HUMAN	13.245	0.254055	1.63226e-48	0.0198997	0.0511314	0.69864	Q9BXJ0	C1QT5
sp|Q9BXP5|SRRT_HUMAN	13.2391	0.256537	2.82431e-48	0.0246723	0.0583696	0.674168	Q9BXP5	SRRT
sp|Q9BXS5|AP1M1_HUMAN	13.2549	0.254256	1.63662e-48	0.0165734	0.0615319	0.788671	Q9BXS5	AP1M1
sp|Q9BZZ5|API5_HUMAN	13.2227	0.261564	8.59218e-48	0.0267232	0.0509847	0.602286	Q9BZZ5	API5
sp|Q9C040|TRIM2_HUMAN	13.2059	0.272883	8.99155e-47	0.023948	0.0436827	0.585755	Q9C040	TRIM2
sp|Q9C075|K1C23_HUMAN|CON__Q9C075	13.119	0.323714	1.19555e-42	0.0250414	0.0344996	0.471011	Q9C075|K1C23_HUMAN	K1C23
sp|Q9C0H9|SRCN1_HUMAN	13.2414	0.259075	4.75683e-48	0.0181909	0.04926	0.713334	Q9C0H9	SRCN1
sp|Q9GZZ8|LACRT_HUMAN	13.238	0.259025	4.77296e-48	0.0201869	0.0499537	0.687697	Q9GZZ8	LACRT
sp|Q9H0E2|TOLIP_HUMAN	13.2378	0.259189	4.94252e-48	0.0211749	0.0523105	0.6872	Q9H0E2	TOLIP
sp|Q9H0U4|RAB1B_HUMAN	13.2659	0.254389	1.6099e-48	0.00783948	0.0575594	0.892162	Q9H0U4	RAB1B
sp|Q9H115|SNAB_HUMAN	13.2138	0.270135	5.05319e-47	0.0229289	0.0448323	0.611091	Q9H115	SNAB
sp|Q9H1E1|RNAS7_HUMAN	13.2547	0.256763	2.77957e-48	0.0135977	0.0545907	0.804223	Q9H1E1	RNAS7
sp|Q9H1E3|NUCKS_HUMAN	13.2639	0.262161	8.21633e-48	0.00620721	0.0489222	0.899499	Q9H1E3	NUCKS
sp|Q9H2U2|IPYR2_HUMAN	13.2469	0.256671	2.81486e-48	0.0200294	0.0595708	0.737978	Q9H2U2	IPYR2
sp|Q9H307|PININ_HUMAN	13.2237	0.261623	8.66214e-48	0.0259718	0.0505178	0.609233	Q9H307	PININ
sp|Q9H3Q1|BORG4_HUMAN	13.2321	0.26181	8.69782e-48	0.0224036	0.0518389	0.667302	Q9H3Q1	BORG4
sp|Q9H444|CHM4B_HUMAN	13.2312	0.259023	4.90578e-48	0.0244725	0.0516814	0.637712	Q9H444	CHM4B
sp|Q9H4G0|E41L1_HUMAN	13.1578	0.300781	2.02311e-44	0.0241922	0.0368307	0.514018	Q9H4G0	E41L1
sp|Q9H4G4|GAPR1_HUMAN	13.2386	0.259103	4.83887e-48	0.0211003	0.0531038	0.692654	Q9H4G4	GAPR1
sp|Q9H4M9|EHD1_HUMAN	13.2322	0.261713	8.5246e-48	0.0223768	0.051679	0.666711	Q9H4M9	EHD1
sp|Q9H6K5|PRR36_HUMAN	13.2334	0.273547	9.16443e-47	0.014571	0.0434884	0.738858	Q9H6K5	PRR36
sp|Q9H9B4|SFXN1_HUMAN	13.5488	0.305905	1.04213e-44	-0.0505685	0.0361053	0.166955	Q9H9B4	SFXN1
sp|Q9HB71|CYBP_HUMAN	13.2339	0.261793	8.60554e-48	0.0193111	0.0464523	0.679233	Q9HB71	CYBP
sp|Q9HC38|GLOD4_HUMAN	13.251	0.256326	2.57411e-48	0.0166457	0.0566755	0.770091	Q9HC38	GLOD4
sp|Q9HCI5|MAGE1_HUMAN	13.2179	0.26146	8.57407e-48	0.0191696	0.0336387	0.571089	Q9HCI5	MAGE1
sp|Q9HCJ6|VAT1L_HUMAN	13.107	0.313219	2.16651e-43	0.0304347	0.0362037	0.404183	Q9HCJ6	VAT1L
sp|Q9HDC9|APMAP_HUMAN	13.1846	0.293717	5.08481e-45	0.0213504	0.0390598	0.586858	Q9HDC9	APMAP
sp|Q9NP72|RAB18_HUMAN	13.2241	0.267348	2.77284e-47	0.0216413	0.0479563	0.653568	Q9NP72	RAB18
sp|Q9NP79|VTA1_HUMAN	13.2556	0.254279	1.63968e-48	0.0147091	0.0564824	0.795512	Q9NP79	VTA1
sp|Q9NP97|DLRB1_HUMAN|sp|Q8TF09|DLRB2_HUMAN	13.247	0.264774	1.5011e-47	0.0124752	0.0458878	0.786745	Q9NP97|DLRB1_HUMAN|sp|Q8TF09	DLRB1_HUMAN|sp|Q8TF09|DLRB2
sp|Q9NQC3|RTN4_HUMAN	13.5639	0.419943	1.91112e-37	-0.0301273	0.0362632	0.409682	Q9NQC3	RTN4
sp|Q9NQW7|XPP1_HUMAN	13.2615	0.259098	4.4046e-48	0.00887716	0.0547096	0.871696	Q9NQW7	XPP1
sp|Q9NQX3|GEPH_HUMAN	13.216	0.267226	2.79741e-47	0.0234799	0.0450717	0.604496	Q9NQX3	GEPH
sp|Q9NR28|DBLOH_HUMAN	13.2653	0.256918	2.75028e-48	0.00741148	0.0565687	0.89624	Q9NR28	DBLOH
sp|Q9NR46|SHLB2_HUMAN	13.2407	0.259206	4.90273e-48	0.0202289	0.0539081	0.70892	Q9NR46	SHLB2
sp|Q9NRN7|ADPPT_HUMAN	13.2406	0.259181	4.87941e-48	0.0197517	0.0524117	0.70773	Q9NRN7	ADPPT
sp|Q9NRW1|RAB6B_HUMAN	13.1204	0.319255	5.67942e-43	0.02563	0.0345241	0.461016	Q9NRW1	RAB6B
sp|Q9NRX4|PHP14_HUMAN	13.2475	0.256689	2.81843e-48	0.0166068	0.05041	0.743079	Q9NRX4	PHP14
sp|Q9NSD9|SYFB_HUMAN	13.2073	0.269926	4.97669e-47	0.02644	0.0468231	0.574588	Q9NSD9	SYFB
sp|Q9NTJ5|SAC1_HUMAN	13.2143	0.269783	4.70038e-47	0.0178207	0.0349349	0.612014	Q9NTJ5	SAC1
sp|Q9NTK5|OLA1_HUMAN	13.1529	0.296959	1.04107e-44	0.0257136	0.0363203	0.481955	Q9NTK5	OLA1
sp|Q9NUP9|LIN7C_HUMAN	13.203	0.276316	1.7815e-46	0.0228853	0.0422636	0.590358	Q9NUP9	LIN7C
sp|Q9NUQ9|FA49B_HUMAN	13.2426	0.259182	4.83957e-48	0.0183616	0.0516328	0.723486	Q9NUQ9	FA49B
sp|Q9NUU7|DD19A_HUMAN|sp|Q9UMR2|DD19B_HUMAN	13.2246	0.261611	8.61024e-48	0.0264779	0.0523415	0.614971	Q9NUU7|DD19A_HUMAN|sp|Q9UMR2	DD19A_HUMAN|sp|Q9UMR2|DD19B
sp|Q9NVA2|SEP11_HUMAN	13.0775	0.334723	8.37972e-42	0.0280199	0.0328896	0.397943	Q9NVA2	2023-09-11
sp|Q9NX63|MIC19_HUMAN	13.233	0.264639	1.54585e-47	0.0188096	0.0472712	0.692239	Q9NX63	MIC19
sp|Q9NY33|DPP3_HUMAN	13.2556	0.25421	1.61563e-48	0.0161205	0.0617713	0.79509	Q9NY33	DPP3
sp|Q9NYB9|ABI2_HUMAN	13.2562	0.254269	1.63225e-48	0.0158617	0.0626272	0.801002	Q9NYB9	ABI2
sp|Q9NYF8|BCLF1_HUMAN	13.179	0.278979	3.28887e-46	0.026227	0.0381687	0.494885	Q9NYF8	BCLF1
sp|Q9NYU2|UGGG1_HUMAN	13.2548	0.254223	1.62585e-48	0.0167592	0.0618375	0.78739	Q9NYU2	UGGG1
sp|Q9NZ72|STMN3_HUMAN	13.2158	0.267234	2.80295e-47	0.0250001	0.0479096	0.603893	Q9NZ72	STMN3
sp|Q9NZI8|IF2B1_HUMAN	13.2391	0.259091	4.81741e-48	0.0205651	0.0523639	0.696034	Q9NZI8	IF2B1
sp|Q9NZR1|TMOD2_HUMAN	13.1782	0.282303	6.22977e-46	0.0270153	0.0407397	0.510023	Q9NZR1	TMOD2
sp|Q9NZT1|CALL5_HUMAN	12.7174	1.20142	6.99273e-15	0.0363885	0.0765326	0.636339	Q9NZT1	CALL5
sp|Q9P035|HACD3_HUMAN	13.2066	0.273132	9.41683e-47	0.0214707	0.0396932	0.590749	Q9P035	HACD3
sp|Q9P0L0|VAPA_HUMAN	13.4558	0.313599	5.68821e-44	-0.0313927	0.0356714	0.38266	Q9P0L0	VAPA
sp|Q9P0M6|H2AW_HUMAN	13.5183	0.359687	6.55644e-41	-0.0296176	0.03301	0.373506	Q9P0M6	H2AW
sp|Q9P2J5|SYLC_HUMAN	13.2319	0.261771	8.63402e-48	0.0223881	0.0515291	0.665643	Q9P2J5	SYLC
sp|Q9P2K5|MYEF2_HUMAN	13.1814	0.2758	1.75936e-46	0.0287586	0.0410597	0.486624	Q9P2K5	MYEF2
sp|Q9P2R7|SUCB1_HUMAN	13.2181	0.270289	5.12015e-47	0.0220319	0.0462798	0.635918	Q9P2R7	SUCB1
sp|Q9UBB4|ATX10_HUMAN	13.2318	0.258906	4.77689e-48	0.0253805	0.0540947	0.640791	Q9UBB4	ATX10
sp|Q9UBC2|EP15R_HUMAN	13.2539	0.254153	1.60763e-48	0.0179096	0.0633511	0.778466	Q9UBC2	EP15R
sp|Q9UBC9|SPRR3_HUMAN	13.2294	0.261204	7.76354e-48	0.0243659	0.052422	0.643907	Q9UBC9	SPRR3
sp|Q9UBE0|SAE1_HUMAN	13.2388	0.256502	2.80797e-48	0.0241375	0.0565207	0.671006	Q9UBE0	SAE1
sp|Q9UBG3|CRNN_HUMAN	13.2332	0.258885	4.72822e-48	0.0218409	0.0479804	0.650754	Q9UBG3	CRNN
sp|Q9UBI6|GBG12_HUMAN	13.2504	0.254195	1.64533e-48	0.0199489	0.0615519	0.747093	Q9UBI6	GBG12
sp|Q9UBM7|DHCR7_HUMAN	13.243	0.259252	4.90324e-48	0.0187879	0.0534577	0.726592	Q9UBM7	DHCR7
sp|Q9UBQ7|GRHPR_HUMAN	13.2395	0.25652	2.81063e-48	0.024225	0.0578032	0.67678	Q9UBQ7	GRHPR
sp|Q9UBS4|DJB11_HUMAN	13.2404	0.256567	2.8272e-48	0.0234391	0.0574741	0.684989	Q9UBS4	DJB11
sp|Q9UBT2|SAE2_HUMAN	13.2499	0.259295	4.81122e-48	0.0133959	0.0476707	0.779759	Q9UBT2	SAE2
sp|Q9UDT6|CLIP2_HUMAN	13.1885	0.275826	1.71807e-46	0.0249094	0.0383449	0.518645	Q9UDT6	CLIP2
sp|Q9UGM3|DMBT1_HUMAN	13.2153	0.276411	1.72592e-46	0.0183178	0.0405404	0.653161	Q9UGM3	DMBT1
sp|Q9UH03|SEPT3_HUMAN	13.0669	0.312931	2.42936e-43	0.0352573	0.0340167	0.304519	Q9UH03	2023-09-03
sp|Q9UHD8|SEPT9_HUMAN	13.1352	0.292528	5.00232e-45	0.033305	0.039541	0.403273	Q9UHD8	2023-09-09
sp|Q9UHD9|UBQL2_HUMAN	13.1904	0.276054	1.78176e-46	0.0264886	0.0418085	0.528988	Q9UHD9	UBQL2
sp|Q9UHG2|PCS1N_HUMAN	12.9446	0.356798	4.24444e-40	0.0425824	0.0341168	0.21727	Q9UHG2	PCS1N
sp|Q9UHV9|PFD2_HUMAN	13.2422	0.259156	4.82316e-48	0.0193333	0.0535825	0.719621	Q9UHV9	PFD2
sp|Q9UHX1|PUF60_HUMAN	13.2426	0.256535	2.78261e-48	0.0165866	0.0431772	0.702347	Q9UHX1	PUF60
sp|Q9UI12|VATH_HUMAN	13.2063	0.269956	5.02762e-47	0.0252027	0.0440143	0.569247	Q9UI12	VATH
sp|Q9UI15|TAGL3_HUMAN	12.9302	0.364522	1.39412e-39	0.0436377	0.0348062	0.215242	Q9UI15	TAGL3
sp|Q9UI42|CBPA4_HUMAN	13.1685	0.297391	1.05596e-44	0.0226917	0.0367436	0.539408	Q9UI42	CBPA4
sp|Q9UIJ7|KAD3_HUMAN	13.2416	0.261961	8.63397e-48	0.0167018	0.0489387	0.734193	Q9UIJ7	KAD3
sp|Q9UJ70|NAGK_HUMAN	13.2402	0.256549	2.81895e-48	0.0243609	0.0593115	0.682868	Q9UJ70	NAGK
sp|Q9UJU6|DBNL_HUMAN	13.2096	0.27005	5.05397e-47	0.024588	0.04506	0.587498	Q9UJU6	DBNL
sp|Q9UJW0|DCTN4_HUMAN	13.2481	0.256705	2.82017e-48	0.019064	0.0591826	0.748582	Q9UJW0	DCTN4
sp|Q9UJZ1|STML2_HUMAN	13.2068	0.273189	9.51484e-47	0.023451	0.0435214	0.592173	Q9UJZ1	STML2
sp|Q9UK76|JUPI1_HUMAN	13.0046	0.358831	4.48823e-40	0.0341701	0.0336228	0.313947	Q9UK76	JUPI1
sp|Q9UKA9|PTBP2_HUMAN	13.2389	0.25654	2.82908e-48	0.0194291	0.0456676	0.672171	Q9UKA9	PTBP2
sp|Q9UKM9|RALY_HUMAN	13.1919	0.279265	3.29683e-46	0.0246022	0.0412651	0.553489	Q9UKM9	RALY
sp|Q9UKY7|CDV3_HUMAN	13.2312	0.261746	8.61598e-48	0.0223826	0.0506769	0.660458	Q9UKY7	CDV3
sp|Q9UL25|RAB21_HUMAN	13.2471	0.254116	1.63965e-48	0.0226413	0.0622012	0.717253	Q9UL25	RAB21
sp|Q9ULU8|CAPS1_HUMAN	13.2168	0.267172	2.75701e-47	0.0231186	0.0449602	0.609171	Q9ULU8	CAPS1
sp|Q9ULV4|COR1C_HUMAN	13.1598	0.297082	1.03497e-44	0.0244702	0.0366025	0.506586	Q9ULV4	COR1C
sp|Q9UMS4|PRP19_HUMAN	13.2056	0.269939	5.02553e-47	0.0258823	0.0447431	0.565311	Q9UMS4	PRP19
sp|Q9UMX0|UBQL1_HUMAN	13.1658	0.285826	1.275e-45	0.0284745	0.0398847	0.478296	Q9UMX0	UBQL1
sp|Q9UN36|NDRG2_HUMAN	13.2249	0.267376	2.78e-47	0.0203825	0.0458328	0.658272	Q9UN36	NDRG2
sp|Q9UN86|G3BP2_HUMAN	13.168	0.301624	2.25438e-44	0.0217344	0.0364236	0.553149	Q9UN86	G3BP2
sp|Q9UNF1|MAGD2_HUMAN	13.2477	0.2567	2.82197e-48	0.0192968	0.0590485	0.745062	Q9UNF1	MAGD2
sp|Q9UNM6|PSD13_HUMAN	13.1603	0.285507	1.22796e-45	0.0299706	0.0398985	0.455752	Q9UNM6	PSD13
sp|Q9UNS2|CSN3_HUMAN	13.2474	0.256692	2.82105e-48	0.0168806	0.051099	0.742389	Q9UNS2	CSN3
sp|Q9UNW9|NOVA2_HUMAN	13.1967	0.272891	9.34992e-47	0.0264857	0.0428946	0.53948	Q9UNW9	NOVA2
sp|Q9UNZ2|NSF1C_HUMAN	13.1063	0.308945	1.04359e-43	0.0323617	0.0370945	0.386777	Q9UNZ2	NSF1C
sp|Q9UPN3|MACF1_HUMAN	13.0994	0.313399	2.30452e-43	0.0247434	0.0282274	0.384532	Q9UPN3	MACF1
sp|Q9UPY8|MARE3_HUMAN	13.2247	0.264463	1.54312e-47	0.0226157	0.0477498	0.63764	Q9UPY8	MARE3
sp|Q9UQ16|DYN3_HUMAN	13.2163	0.267194	2.77482e-47	0.0244476	0.0471926	0.606509	Q9UQ16	DYN3
sp|Q9UQ35|SRRM2_HUMAN	13.2166	0.266954	2.6412e-47	0.0287136	0.0554059	0.606369	Q9UQ35	SRRM2
sp|Q9UQ80|PA2G4_HUMAN	13.0687	0.313062	2.46632e-43	0.0379362	0.0369346	0.308861	Q9UQ80	PA2G4
sp|Q9Y224|RTRAF_HUMAN	13.2471	0.256645	2.79709e-48	0.018265	0.0546279	0.739385	Q9Y224	RTRAF
sp|Q9Y230|RUVB2_HUMAN	13.1506	0.292988	5.10957e-45	0.0293889	0.0392389	0.457064	Q9Y230	RUVB2
sp|Q9Y262|EIF3L_HUMAN	13.2386	0.25649	2.80207e-48	0.0251886	0.0587909	0.670001	Q9Y262	EIF3L
sp|Q9Y265|RUVB1_HUMAN	13.1583	0.285629	1.26671e-45	0.0306121	0.040137	0.448906	Q9Y265	RUVB1
sp|Q9Y266|NUDC_HUMAN	13.1989	0.272984	9.43667e-47	0.0252683	0.042118	0.55101	Q9Y266	NUDC
sp|Q9Y281|COF2_HUMAN	13.2566	0.256745	2.7474e-48	0.0120053	0.052655	0.820492	Q9Y281	COF2
sp|Q9Y285|SYFA_HUMAN	13.2139	0.267166	2.78711e-47	0.02398	0.044515	0.59227	Q9Y285	SYFA
sp|Q9Y2A7|NCKP1_HUMAN	13.2488	0.25655	2.72272e-48	0.0190407	0.0602277	0.753089	Q9Y2A7	NCKP1
sp|Q9Y2J2|E41L3_HUMAN	13.223	0.267242	2.72735e-47	0.021502	0.0465467	0.645943	Q9Y2J2	E41L3
sp|Q9Y2V2|CHSP1_HUMAN	13.2475	0.256661	2.80137e-48	0.0172137	0.0522813	0.743216	Q9Y2V2	CHSP1
sp|Q9Y2W1|TR150_HUMAN	13.1677	0.285657	1.22569e-45	0.0299299	0.0425517	0.484788	Q9Y2W1	TR150
sp|Q9Y2X3|NOP58_HUMAN	13.2313	0.261744	8.61114e-48	0.0228353	0.0517445	0.660719	Q9Y2X3	NOP58
sp|Q9Y2Z0|SGT1_HUMAN	13.1887	0.275992	1.77272e-46	0.0276794	0.0428121	0.520625	Q9Y2Z0	SGT1
sp|Q9Y371|SHLB1_HUMAN	13.1779	0.282603	6.60334e-46	0.027039	0.040811	0.510391	Q9Y371	SHLB1
sp|Q9Y383|LC7L2_HUMAN	13.2225	0.264402	1.53728e-47	0.0243353	0.0493397	0.623821	Q9Y383	LC7L2
sp|Q9Y3E1|HDGR3_HUMAN	13.1333	0.292691	5.19262e-45	0.0305637	0.035892	0.398159	Q9Y3E1	HDGR3
sp|Q9Y3F4|STRAP_HUMAN	13.2246	0.26444	1.53648e-47	0.022597	0.0476	0.636861	Q9Y3F4	STRAP
sp|Q9Y3I0|RTCB_HUMAN	13.1866	0.279052	3.23328e-46	0.0262872	0.0414577	0.528661	Q9Y3I0	RTCB
sp|Q9Y490|TLN1_HUMAN	13.226	0.267415	2.7894e-47	0.0208876	0.0479981	0.665137	Q9Y490	TLN1
sp|Q9Y4I1|MYO5A_HUMAN	13.4786	0.294244	1.71653e-45	-0.045461	0.0391075	0.250067	Q9Y4I1	MYO5A
sp|Q9Y4L1|HYOU1_HUMAN	13.0699	0.340137	2.02578e-41	0.0284227	0.0331914	0.395532	Q9Y4L1	HYOU1
sp|Q9Y5K8|VATD_HUMAN	13.2598	0.2543	1.6195e-48	0.0116457	0.0553696	0.83419	Q9Y5K8	VATD
sp|Q9Y617|SERC_HUMAN	13.2412	0.261602	8.03273e-48	0.018441	0.052933	0.728882	Q9Y617	SERC
sp|Q9Y696|CLIC4_HUMAN	13.2562	0.254269	1.63217e-48	0.0141446	0.0557873	0.800792	Q9Y696	CLIC4
sp|Q9Y6B6|SAR1B_HUMAN	13.1305	0.296655	1.07952e-44	0.0308592	0.0369551	0.407305	Q9Y6B6	SAR1B
sp|Q9Y6G9|DC1L1_HUMAN	13.1528	0.29314	5.20785e-45	0.0270814	0.0368217	0.465176	Q9Y6G9	DC1L1
sp|Q9Y6X4|F169A_HUMAN	13.2326	0.261715	8.51252e-48	0.0222029	0.0518056	0.669903	Q9Y6X4	F169A

## Sheet: Model3
prot_name	intercept_coef	intercept_stderr	intercept_pvalue	prot_coef	prot_stderr	prot_pvalue	mutantWT_coef	mutantWT_stderr	mutantWT_pvalue	Protein	Gene
sp|A0MZ66|SHOT1_HUMAN	13.5421	0.369565	7.91654e-40	0.0207469	0.0464561	0.656955	-0.629023	0.478735	0.194425	A0MZ66	SHOT1
sp|A1X283|SPD2B_HUMAN	13.5825	0.344619	1.7791e-41	0.0277943	0.0634625	0.66316	-0.67112	0.479964	0.167749	A1X283	SPD2B
sp|A6NCE7|MP3B2_HUMAN|sp|Q9GZQ8|MLP3B_HUMAN	13.5611	0.360759	2.09991e-40	0.014826	0.0390253	0.705504	-0.659714	0.478225	0.173425	A6NCE7|MP3B2_HUMAN|sp|Q9GZQ8	MP3B2_HUMAN|sp|Q9GZQ8|MLP3B
sp|A8K2U0|A2ML1_HUMAN	13.5407	0.36417	3.70615e-40	0.020586	0.040754	0.615524	-0.65912	0.47722	0.172917	A8K2U0	A2ML1
sp|E9PAV3|NACAM_HUMAN|sp|Q13765|NACA_HUMAN	13.5545	0.408409	1.32966e-37	0.00910397	0.0394223	0.818238	-0.620965	0.491312	0.211698	E9PAV3|NACAM_HUMAN|sp|Q13765	NACAM_HUMAN|sp|Q13765|NACA
sp|O00139|KIF2A_HUMAN	13.5768	0.357241	1.18726e-40	0.0108737	0.0393307	0.783245	-0.648645	0.477478	0.179959	O00139	KIF2A
sp|O00154|BACH_HUMAN	13.3916	0.411001	3.43222e-37	0.031607	0.0343393	0.361441	-0.643504	0.474118	0.180343	O00154	BACH
sp|O00231|PSD11_HUMAN	13.4879	0.378223	3.24196e-39	0.0274515	0.0386886	0.481037	-0.63877	0.475753	0.185002	O00231	PSD11
sp|O00232|PSD12_HUMAN	13.5803	0.356208	1.00721e-40	0.0142491	0.0565531	0.802028	-0.640243	0.478416	0.186422	O00232	PSD12
sp|O00264|PGRC1_HUMAN	13.386	0.425444	2.06523e-36	0.0282846	0.0330511	0.395899	-0.632949	0.474903	0.188195	O00264	PGRC1
sp|O00299|CLIC1_HUMAN	13.4984	0.371903	1.29892e-39	0.0281557	0.0396902	0.481137	-0.650211	0.475604	0.17725	O00299	CLIC1
sp|O00330|ODPX_HUMAN	13.5772	0.362201	2.43017e-40	0.0132362	0.0554474	0.812229	-0.635339	0.480311	0.191488	O00330	ODPX
sp|O00422|SAP18_HUMAN	13.5986	0.36964	6.44502e-40	0.00344785	0.0615484	0.955534	-0.641121	0.491655	0.197762	O00422	SAP18
sp|O00429|DNM1L_HUMAN	13.5373	0.354671	9.48665e-41	0.0304787	0.0452799	0.503744	-0.673535	0.477365	0.163997	O00429	DNM1L
sp|O00499|BIN1_HUMAN	13.5434	0.377289	2.30518e-39	0.0167872	0.0432587	0.699493	-0.62303	0.481324	0.201032	O00499	BIN1
sp|O00533|NCHL1_HUMAN	13.5856	0.349889	3.88156e-41	0.0163268	0.0624889	0.794874	-0.648321	0.477507	0.180199	O00533	NCHL1
sp|O00571|DDX3X_HUMAN|sp|O15523|DDX3Y_HUMAN	13.4909	0.377562	2.92696e-39	0.0288139	0.0412618	0.487974	-0.632581	0.476145	0.189585	O00571|DDX3X_HUMAN|sp|O15523	DDX3X_HUMAN|sp|O15523|DDX3Y
sp|O00629|IMA3_HUMAN	13.5598	0.376504	1.94276e-39	0.0146855	0.050463	0.772155	-0.619929	0.486814	0.208316	O00629	IMA3
sp|O00764|PDXK_HUMAN	13.5852	0.344338	1.68745e-41	0.0225247	0.0554821	0.68636	-0.671076	0.48056	0.168294	O00764	PDXK
sp|O14531|DPYL4_HUMAN	13.3369	0.423926	2.07615e-36	0.0375301	0.0357239	0.29814	-0.647186	0.472992	0.17689	O14531	DPYL4
sp|O14617|AP3D1_HUMAN	13.5851	0.350196	4.07139e-41	0.0159451	0.0605388	0.793255	-0.647729	0.477495	0.18058	O14617	AP3D1
sp|O14639|ABLM1_HUMAN	13.5628	0.364554	3.59644e-40	0.0160845	0.0478964	0.73831	-0.634359	0.478933	0.190907	O14639	ABLM1
sp|O14737|PDCD5_HUMAN	13.5336	0.364395	3.93253e-40	0.0227588	0.0410077	0.581195	-0.66665	0.477677	0.168545	O14737	PDCD5
sp|O14744|ANM5_HUMAN	13.5758	0.350698	4.54656e-41	0.0222813	0.0611303	0.716917	-0.645735	0.477242	0.181676	O14744	ANM5
sp|O14773|TPP1_HUMAN	13.5881	0.341095	1.01786e-41	0.036201	0.0606502	0.553081	-0.709127	0.487255	0.151361	O14773	TPP1
sp|O14818|PSA7_HUMAN	12.9372	0.495928	2.7685e-32	0.0707763	0.0390552	0.0755148	-0.715041	0.465392	0.130273	O14818	PSA7
sp|O14828|SCAM3_HUMAN	13.5923	0.365297	3.57107e-40	0.00493333	0.0453959	0.913864	-0.63886	0.484497	0.192867	O14828	SCAM3
sp|O14979|HNRDL_HUMAN	13.4963	0.378868	3.42867e-39	0.0243139	0.0371074	0.515101	-0.638739	0.476106	0.185343	O14979	HNRDL
sp|O15020|SPTN2_HUMAN	13.5578	0.372719	1.1591e-39	0.0155456	0.048304	0.748825	-0.625831	0.48212	0.199776	O15020	SPTN2
sp|O15075|DCLK1_HUMAN	13.7677	0.425585	4.96158e-37	-0.0219166	0.0348889	0.532532	-0.633899	0.476565	0.189063	O15075	DCLK1
sp|O15126|SCAM1_HUMAN	13.594	0.358112	1.2618e-40	0.00650799	0.0567705	0.909158	-0.641363	0.480848	0.187862	O15126	SCAM1
sp|O15144|ARPC2_HUMAN	13.511	0.363104	3.56644e-40	0.0299825	0.0407235	0.464767	-0.684315	0.478027	0.158038	O15144	ARPC2
sp|O15145|ARPC3_HUMAN	13.5008	0.362568	3.43564e-40	0.0320167	0.0391399	0.416949	-0.689503	0.477621	0.154623	O15145	ARPC3
sp|O15173|PGRC2_HUMAN	13.5786	0.356368	1.03767e-40	0.0156672	0.0587932	0.790885	-0.639549	0.478446	0.186919	O15173	PGRC2
sp|O15240|VGF_HUMAN	12.9904	0.568715	2.00782e-29	0.0517757	0.0386029	0.185457	-0.485631	0.485304	0.321447	O15240	VGF
sp|O15347|HMGB3_HUMAN	13.5448	0.377619	2.39902e-39	0.0165419	0.0437889	0.707086	-0.623208	0.481526	0.201091	O15347	HMGB3
sp|O15400|STX7_HUMAN	13.8723	0.378193	7.51146e-40	-0.0559059	0.0373487	0.140251	-0.665474	0.468339	0.161088	O15400	STX7
sp|O15498|YKT6_HUMAN	13.5838	0.350624	4.36022e-41	0.0159804	0.0585637	0.785992	-0.646777	0.477482	0.181199	O15498	YKT6
sp|O15511|ARPC5_HUMAN	13.5595	0.36619	4.59658e-40	0.0170176	0.048813	0.728724	-0.630805	0.479694	0.194062	O15511	ARPC5
sp|O15540|FABP7_HUMAN	13.4636	0.378635	3.76632e-39	0.0294511	0.0349119	0.402624	-0.690928	0.477452	0.153645	O15540	FABP7
sp|O43143|DHX15_HUMAN	13.5607	0.353239	7.02202e-41	0.024669	0.0513051	0.63258	-0.654774	0.477014	0.175535	O43143	DHX15
sp|O43169|CYB5B_HUMAN	13.5744	0.392998	1.69327e-38	0.00700175	0.0426105	0.870093	-0.625667	0.496006	0.212583	O43169	CYB5B
sp|O43175|SERA_HUMAN	13.281	0.42296	2.2904e-36	0.0437676	0.0345652	0.210865	-0.723236	0.474634	0.1334	O43175	SERA
sp|O43237|DC1L2_HUMAN	13.5019	0.379546	3.68235e-39	0.0250775	0.0405873	0.539261	-0.62272	0.477823	0.198021	O43237	DC1L2
sp|O43242|PSMD3_HUMAN	13.5098	0.390312	1.52022e-38	0.0207289	0.0410382	0.615536	-0.60661	0.48354	0.215056	O43242	PSMD3
sp|O43295|SRGP3_HUMAN	13.5764	0.34831	3.17628e-41	0.0242357	0.0597055	0.686405	-0.659302	0.477942	0.173439	O43295	SRGP3
sp|O43301|HS12A_HUMAN	13.5553	0.35762	1.36269e-40	0.0239873	0.0516377	0.644135	-0.646714	0.476853	0.180675	O43301	HS12A
sp|O43390|HNRPR_HUMAN	13.4818	0.397742	4.48293e-38	0.0224373	0.0372056	0.548992	-0.596247	0.483759	0.223091	O43390	HNRPR
sp|O43396|TXNL1_HUMAN	13.5244	0.367323	6.17615e-40	0.0248679	0.0422846	0.558912	-0.642892	0.476346	0.182765	O43396	TXNL1
sp|O43399|TPD54_HUMAN	13.5675	0.354687	8.46538e-41	0.021595	0.0552246	0.697306	-0.644779	0.477181	0.182258	O43399	TPD54
sp|O43602|DCX_HUMAN	13.775	0.430228	8.43149e-37	-0.0217316	0.0340916	0.526526	-0.630231	0.476794	0.191804	O43602	DCX
sp|O43681|ASNA_HUMAN	13.5821	0.345242	1.95833e-41	0.0250768	0.0598023	0.676639	-0.667025	0.479265	0.1697	O43681	ASNA
sp|O43707|ACTN4_HUMAN	13.0152	0.452146	1.93179e-34	0.0597414	0.0312433	0.0611702	-0.833111	0.472469	0.0835056	O43707	ACTN4
sp|O43765|SGTA_HUMAN	13.5493	0.364182	3.59171e-40	0.0205869	0.0467322	0.661312	-0.636133	0.477657	0.188527	O43765	SGTA
sp|O43768|ENSA_HUMAN	13.5538	0.357452	1.33704e-40	0.0233803	0.0487848	0.633693	-0.647459	0.476788	0.180124	O43768	ENSA
sp|O43776|SYNC_HUMAN	13.5641	0.354029	7.78478e-41	0.0223431	0.0515236	0.666272	-0.645894	0.476988	0.181341	O43776	SYNC
sp|O43790|KRT86_HUMAN|CON__O43790|CON__Q14533|sp|Q14533|KRT81_HUMAN	13.5324	0.369981	8.7095e-40	0.0226563	0.0445839	0.613402	-0.643424	0.476734	0.182759	O43790|KRT86_HUMAN|CON__O43790|CON__Q14533|sp|Q14533	KRT86_HUMAN|CON__O43790|CON__Q14533|sp|Q14533|KRT81
sp|O43809|CPSF5_HUMAN	13.5834	0.359464	1.59862e-40	0.0122049	0.060473	0.840812	-0.634864	0.481782	0.193154	O43809	CPSF5
sp|O43837|IDH3B_HUMAN	13.5839	0.350939	4.56907e-41	0.0163363	0.0608571	0.789386	-0.646144	0.477514	0.181649	O43837	IDH3B
sp|O43852|CALU_HUMAN	13.8498	0.362814	9.4253e-41	-0.0666102	0.0398691	0.100563	-0.628362	0.466054	0.183203	O43852	CALU
sp|O60218|AK1BA_HUMAN	13.5596	0.37837	2.51323e-39	0.0138978	0.0487541	0.776689	-0.614231	0.491597	0.216885	O60218	AK1BA
sp|O60256|KPRB_HUMAN	13.5702	0.347669	2.9552e-41	0.0274832	0.0547648	0.617819	-0.671225	0.479006	0.16685	O60256	KPRB
sp|O60282|KIF5C_HUMAN	13.3902	0.395418	4.70921e-38	0.0368535	0.0351247	0.298751	-0.66531	0.473305	0.16555	O60282	KIF5C
sp|O60313|OPA1_HUMAN	13.5666	0.390268	1.21613e-38	0.00994934	0.0474215	0.834608	-0.621517	0.493541	0.213337	O60313	OPA1
sp|O60493|SNX3_HUMAN	13.5525	0.350583	4.88882e-41	0.0289577	0.0466382	0.537277	-0.684421	0.47978	0.159472	O60493	SNX3
sp|O60502|OGA_HUMAN	13.5936	0.358027	1.24804e-40	0.00731628	0.0618982	0.906349	-0.641219	0.480796	0.187913	O60502	OGA
sp|O60506|HNRPQ_HUMAN	13.4325	0.406492	1.66255e-37	0.0266405	0.0343486	0.441373	-0.614338	0.477095	0.203354	O60506	HNRPQ
sp|O60641|AP180_HUMAN	13.5202	0.373839	1.56441e-39	0.0229022	0.0412891	0.581405	-0.625818	0.478064	0.196055	O60641	AP180
sp|O60664|PLIN3_HUMAN	13.5812	0.345216	1.95723e-41	0.0271115	0.0625554	0.66645	-0.667636	0.479204	0.169262	O60664	PLIN3
sp|O60701|UGDH_HUMAN	13.5638	0.369814	7.54524e-40	0.0148668	0.0500688	0.767661	-0.624451	0.483744	0.202248	O60701	UGDH
sp|O60716|CTND1_HUMAN	13.5544	0.371003	9.24065e-40	0.0173966	0.0491718	0.724873	-0.626613	0.480927	0.198128	O60716	CTND1
sp|O60749|SNX2_HUMAN	13.515	0.358829	1.89642e-40	0.0342514	0.0440959	0.440697	-0.675026	0.476463	0.162301	O60749	SNX2
sp|O60763|USO1_HUMAN	13.5369	0.369141	7.6078e-40	0.0216186	0.0445561	0.629498	-0.634335	0.477548	0.189661	O60763	USO1
sp|O60884|DNJA2_HUMAN	13.5778	0.354028	7.38458e-41	0.0153697	0.0517597	0.76765	-0.647313	0.477413	0.180782	O60884	DNJA2
sp|O60925|PFD1_HUMAN	13.5389	0.353394	7.81114e-41	0.029789	0.0434448	0.495851	-0.699592	0.481736	0.152223	O60925	PFD1
sp|O75044|SRGP2_HUMAN	13.5786	0.343798	1.59445e-41	0.0322595	0.0596703	0.590986	-0.688254	0.482405	0.159419	O75044	SRGP2
sp|O75061|AUXI_HUMAN	13.5621	0.35221	5.99881e-41	0.0238249	0.049065	0.629231	-0.658577	0.477295	0.173332	O75061	AUXI
sp|O75083|WDR1_HUMAN	13.2186	0.433198	9.91066e-36	0.0433501	0.0307306	0.164083	-0.70594	0.471051	0.139789	O75083	WDR1
sp|O75122|CLAP2_HUMAN	13.5421	0.368343	6.66399e-40	0.0208246	0.0456604	0.650164	-0.631222	0.478236	0.192439	O75122	CLAP2
sp|O75131|CPNE3_HUMAN	13.5786	0.355882	9.66596e-41	0.0151993	0.056067	0.787355	-0.640263	0.478246	0.186253	O75131	CPNE3
sp|O75145|LIPA3_HUMAN	13.5845	0.349858	3.88133e-41	0.0173662	0.0628655	0.783415	-0.64849	0.477474	0.180058	O75145	LIPA3
sp|O75223|GGCT_HUMAN	12.5225	0.568955	1.23067e-28	0.0973549	0.0419379	0.0240681	-0.768139	0.458556	0.099692	O75223	GGCT
sp|O75347|TBCA_HUMAN	13.3907	0.401154	9.87853e-38	0.0344513	0.0345545	0.323205	-0.678422	0.47447	0.15852	O75347	TBCA
sp|O75367|H2AY_HUMAN	13.9245	0.39969	1.08641e-38	-0.0465543	0.0320719	0.152409	-0.663699	0.468875	0.162659	O75367	H2AY
sp|O75368|SH3L1_HUMAN	13.5804	0.343598	1.53651e-41	0.0279371	0.0532533	0.602003	-0.697113	0.485837	0.157091	O75368	SH3L1
sp|O75369|FLNB_HUMAN	13.4875	0.379174	3.69847e-39	0.0279214	0.0397132	0.485029	-0.626595	0.476568	0.194131	O75369	FLNB
sp|O75390|CISY_HUMAN	13.3515	0.401608	1.21827e-37	0.0369893	0.031762	0.24931	-0.717969	0.475763	0.137105	O75390	CISY
sp|O75396|SC22B_HUMAN	13.5115	0.381562	4.66961e-39	0.0225173	0.0410809	0.585867	-0.621643	0.478828	0.199716	O75396	SC22B
sp|O75475|PSIP1_HUMAN	13.4786	0.395565	3.41768e-38	0.023575	0.0373821	0.530929	-0.606416	0.480513	0.212366	O75475	PSIP1
sp|O75489|NDUS3_HUMAN	13.5973	0.369187	6.07651e-40	0.00398577	0.0610182	0.94816	-0.640194	0.491109	0.197911	O75489	NDUS3
sp|O75494|SRS10_HUMAN	13.5977	0.36914	6.0273e-40	0.00376535	0.0600354	0.950222	-0.6405	0.491072	0.197667	O75494	SRS10
sp|O75531|BAF_HUMAN	13.5789	0.373344	1.16629e-39	0.00887943	0.0489762	0.85681	-0.628385	0.489292	0.204529	O75531	BAF
sp|O75533|SF3B1_HUMAN	13.5982	0.375213	1.40415e-39	0.00310483	0.0580296	0.957528	-0.640794	0.49451	0.200551	O75533	SF3B1
sp|O75569|PRKRA_HUMAN	13.5868	0.361598	2.14746e-40	0.00852624	0.0522178	0.870906	-0.639805	0.480073	0.188219	O75569	PRKRA
sp|O75608|LYPA1_HUMAN	13.5553	0.345026	2.10122e-41	0.0386498	0.0489518	0.433246	-0.731094	0.48669	0.138877	O75608	LYPA1
sp|O75643|U520_HUMAN	13.5813	0.365159	3.65221e-40	0.010898	0.0566596	0.848197	-0.632157	0.484353	0.197373	O75643	U520
sp|O75663|TIPRL_HUMAN	13.5781	0.344719	1.83751e-41	0.027804	0.0553467	0.617456	-0.680094	0.481053	0.163171	O75663	TIPRL
sp|O75688|PPM1B_HUMAN	13.575	0.348915	3.49543e-41	0.0238801	0.058405	0.684252	-0.657413	0.477664	0.174407	O75688	PPM1B
sp|O75746|CMC1_HUMAN	13.5626	0.357537	1.30887e-40	0.0203188	0.0506718	0.690011	-0.647654	0.477091	0.180267	O75746	CMC1
sp|O75781|PALM_HUMAN	13.3914	0.414751	5.47923e-37	0.0321861	0.035885	0.37374	-0.619951	0.475283	0.197635	O75781	PALM
sp|O75821|EIF3G_HUMAN	13.5654	0.362177	2.53373e-40	0.0171208	0.0513581	0.740152	-0.63021	0.480158	0.1949	O75821	EIF3G
sp|O75822|EIF3J_HUMAN	13.5336	0.375081	1.76499e-39	0.0196468	0.0425681	0.646266	-0.627886	0.478774	0.195256	O75822	EIF3J
sp|O75874|IDHC_HUMAN	13.1061	0.484721	4.57678e-33	0.0451608	0.0316521	0.159398	-0.669259	0.469287	0.15959	O75874	IDHC
sp|O75891|AL1L1_HUMAN	13.5693	0.343149	1.49744e-41	0.0380312	0.052998	0.476098	-0.712147	0.483967	0.146966	O75891	AL1L1
sp|O75914|PAK3_HUMAN	13.5332	0.367072	5.76221e-40	0.0235242	0.0444181	0.598554	-0.637737	0.47693	0.186773	O75914	PAK3
sp|O75915|PRAF3_HUMAN	13.5647	0.359839	1.81374e-40	0.0171832	0.04784	0.720861	-0.63822	0.477948	0.187369	O75915	PRAF3
sp|O75935|DCTN3_HUMAN	13.5768	0.361808	2.3003e-40	0.0136029	0.0556535	0.80783	-0.635584	0.480068	0.191098	O75935	DCTN3
sp|O75947|ATP5H_HUMAN	13.5108	0.378777	3.20288e-39	0.0212489	0.0371431	0.56964	-0.641085	0.476497	0.184114	O75947	ATP5H
sp|O75955|FLOT1_HUMAN	13.5693	0.351494	5.24689e-41	0.0214469	0.0507596	0.674324	-0.665991	0.478991	0.170111	O75955	FLOT1
sp|O76070|SYUG_HUMAN	13.3853	0.422927	1.52806e-36	0.0299569	0.0343306	0.386745	-0.624298	0.47522	0.1945	O76070	SYUG
sp|O94760|DDAH1_HUMAN	13.4476	0.364234	5.35431e-40	0.0410117	0.0358029	0.257059	-0.783318	0.486737	0.113376	O94760	DDAH1
sp|O94811|TPPP_HUMAN	13.5829	0.34386	1.58308e-41	0.0274731	0.0587284	0.641811	-0.684144	0.483187	0.162547	O94811	TPPP
sp|O94826|TOM70_HUMAN	13.5423	0.382692	4.83829e-39	0.0156799	0.0426449	0.714546	-0.624778	0.48123	0.199704	O94826	TOM70
sp|O94875|SRBS2_HUMAN	13.5716	0.35653	1.09154e-40	0.0176758	0.0535167	0.742463	-0.636921	0.478416	0.18868	O94875	SRBS2
sp|O94903|PLPHP_HUMAN	13.5836	0.358593	1.4083e-40	0.0130081	0.0632262	0.837768	-0.635701	0.481113	0.191968	O94903	PLPHP
sp|O94905|ERLN2_HUMAN	13.5699	0.366396	4.5492e-40	0.0132181	0.0486516	0.786897	-0.634515	0.479904	0.191684	O94905	ERLN2
sp|O94967|WDR47_HUMAN	13.5766	0.348497	3.26367e-41	0.0221253	0.0555068	0.691755	-0.658591	0.477893	0.173852	O94967	WDR47
sp|O94973|AP2A2_HUMAN	13.5639	0.358632	1.5271e-40	0.0185978	0.0492613	0.707257	-0.640226	0.477573	0.185669	O94973	AP2A2
sp|O94979|SC31A_HUMAN	13.5804	0.355801	9.48723e-41	0.014823	0.0582329	0.80004	-0.640872	0.478249	0.185845	O94979	SC31A
sp|O95202|LETM1_HUMAN	13.5276	0.382885	5.25292e-39	0.0193446	0.0430443	0.654933	-0.618888	0.481175	0.20386	O95202	LETM1
sp|O95292|VAPB_HUMAN	13.5427	0.367477	5.8847e-40	0.0193791	0.0421594	0.647603	-0.644582	0.476915	0.182149	O95292	VAPB
sp|O95336|6PGL_HUMAN	13.5518	0.345047	2.13667e-41	0.0363824	0.0438805	0.410684	-0.733385	0.485927	0.137064	O95336	6PGL
sp|O95373|IPO7_HUMAN	13.5795	0.355888	9.64253e-41	0.0144017	0.0548215	0.793781	-0.640439	0.478277	0.186162	O95373	IPO7
sp|O95433|AHSA1_HUMAN	13.5534	0.357869	1.42315e-40	0.0210165	0.0440174	0.634962	-0.646226	0.476805	0.180956	O95433	AHSA1
sp|O95573|ACSL3_HUMAN	13.5984	0.368603	5.57159e-40	0.00326746	0.0564232	0.954034	-0.641193	0.490493	0.196669	O95573	ACSL3
sp|O95670|VATG2_HUMAN	13.583	0.34961	3.76171e-41	0.0155909	0.0522383	0.7665	-0.653558	0.477822	0.177045	O95670	VATG2
sp|O95747|OXSR1_HUMAN	13.5837	0.350984	4.60359e-41	0.0166348	0.061567	0.788043	-0.645945	0.477519	0.181785	O95747	OXSR1
sp|O95757|HS74L_HUMAN	13.5696	0.348887	3.55395e-41	0.0268473	0.0565279	0.636746	-0.65823	0.47733	0.173585	O95757	HS74L
sp|O95782|AP2A1_HUMAN	13.5227	0.380409	3.82432e-39	0.0178178	0.0362304	0.624861	-0.626751	0.478619	0.195909	O95782	AP2A1
sp|O95831|AIFM1_HUMAN	13.5751	0.368631	6.11723e-40	0.0108662	0.0486022	0.823932	-0.631635	0.4829	0.196413	O95831	AIFM1
sp|O95865|DDAH2_HUMAN	13.4695	0.382917	6.59247e-39	0.0294233	0.0382466	0.445064	-0.641801	0.475264	0.182518	O95865	DDAH2
sp|O95989|NUDT3_HUMAN	13.5841	0.35019	4.08398e-41	0.0167391	0.0606215	0.783507	-0.647785	0.477465	0.180516	O95989	NUDT3
sp|P00167|CYB5_HUMAN	13.5465	0.370915	9.40766e-40	0.0181789	0.0446491	0.685507	-0.628401	0.479398	0.195469	P00167	CYB5
sp|P00338|LDHA_HUMAN	12.9845	0.507882	7.59102e-32	0.0586217	0.0361557	0.110764	-0.606783	0.467258	0.199598	P00338	LDHA
sp|P00367|DHE3_HUMAN|sp|P49448|DHE4_HUMAN	13.7221	0.414853	1.58155e-37	-0.0175605	0.036114	0.628756	-0.59408	0.489306	0.229982	P00367|DHE3_HUMAN|sp|P49448	DHE3_HUMAN|sp|P49448|DHE4
sp|P00387|NB5R3_HUMAN	13.553	0.370776	8.99794e-40	0.0158724	0.0435645	0.717025	-0.630911	0.479413	0.193731	P00387	NB5R3
sp|P00441|SODC_HUMAN	13.5835	0.362161	2.35882e-40	0.00953564	0.0506518	0.85138	-0.63799	0.480373	0.189727	P00441	SODC
sp|P00505|AATM_HUMAN	13.3111	0.402345	1.56521e-37	0.0473303	0.0356046	0.189329	-0.8035	0.484573	0.103084	P00505	AATM
sp|P00558|PGK1_HUMAN	13.6184	0.785788	1.01824e-23	-0.000850124	0.0508356	0.986719	-0.648488	0.48063	0.182889	P00558	PGK1
sp|P00568|KAD1_HUMAN	13.3148	0.429424	4.37242e-36	0.0374197	0.0341238	0.277688	-0.628365	0.472894	0.189513	P00568	KAD1
sp|P00918|CAH2_HUMAN	13.5755	0.347818	2.96051e-41	0.0228868	0.0532579	0.669098	-0.668247	0.479396	0.169047	P00918	CAH2
sp|P01036|CYTS_HUMAN	13.3968	0.378092	4.52402e-39	0.0406958	0.03354	0.230276	-0.716104	0.474785	0.137314	P01036	CYTS
sp|P01040|CYTA_HUMAN	13.0153	1.21546	5.74e-15	0.0394163	0.0777916	0.614435	-0.64475	0.476703	0.181846	P01040	CYTA
sp|P01112|RASH_HUMAN	13.5772	0.362767	2.63584e-40	0.0121914	0.0517107	0.814509	-0.634745	0.480666	0.19222	P01112	RASH
sp|P01308|INS_HUMAN|sp|F8WCM5|INSR2_HUMAN	13.3802	0.386586	1.52356e-38	0.030944	0.0260299	0.239726	-0.75065	0.479566	0.123362	P01308|INS_HUMAN|sp|F8WCM5	INS_HUMAN|sp|F8WCM5|INSR2
sp|P01591|IGJ_HUMAN	13.4942	0.369724	9.73237e-40	0.030961	0.0406492	0.449575	-0.638607	0.475402	0.184794	P01591	IGJ
sp|P01833|PIGR_HUMAN	13.4847	0.367497	7.37481e-40	0.0314727	0.0369213	0.397743	-0.714059	0.480976	0.143463	P01833	PIGR
sp|P01834|IGKC_HUMAN	13.4626	0.372219	1.55832e-39	0.0329637	0.0356231	0.358903	-0.694994	0.476814	0.150748	P01834	IGKC
sp|P01857|IGHG1_HUMAN	13.3603	0.401163	1.11218e-37	0.0361476	0.0319743	0.263254	-0.69644	0.474216	0.147739	P01857	IGHG1
sp|P01876|IGHA1_HUMAN	12.7489	0.532552	1.9922e-30	0.0835293	0.0408355	0.0456896	-0.717899	0.461582	0.125716	P01876	IGHA1
sp|P02452|CO1A1_HUMAN	13.5056	0.38272	5.5891e-39	0.0223745	0.0390254	0.5688	-0.622834	0.478311	0.198391	P02452	CO1A1
sp|P02533|K1C14_HUMAN|CON__P02533	12.6974	2.40418	2.34755e-06	0.0484567	0.126847	0.703955	-0.656755	0.477756	0.174913	P02533|K1C14_HUMAN	K1C14
sp|P02538|K2C6A_HUMAN|CON__P02538	12.4809	0.579606	3.56124e-28	0.0888015	0.0378747	0.022754	-0.673952	0.455332	0.144648	P02538|K2C6A_HUMAN	K2C6A
sp|P02545|LMNA_HUMAN	13.7424	0.673921	4.91638e-27	-0.0112633	0.0482129	0.816167	-0.649917	0.477661	0.179285	P02545	LMNA
sp|P02649|APOE_HUMAN	13.4523	0.362797	4.28111e-40	0.0391822	0.0342725	0.257977	-0.812054	0.493545	0.105707	P02649	APOE
sp|P02652|APOA2_HUMAN	13.5141	0.374899	1.85463e-39	0.0222067	0.038072	0.562131	-0.620807	0.478516	0.200023	P02652	APOA2
sp|P02656|APOC3_HUMAN	13.8247	0.648286	5.70202e-28	-0.0143186	0.0362194	0.694157	-0.694346	0.491535	0.163509	P02656	APOC3
sp|P02751|FINC_HUMAN	13.5476	0.374209	1.48264e-39	0.0187155	0.0493377	0.705928	-0.622901	0.481594	0.201373	P02751	FINC
sp|P02768|ALBU_HUMAN|CON__P02768|1	11.7377	0.668056	5.42285e-24	0.149168	0.0471072	0.00253672	-0.780476	0.440797	0.0822711	P02768|ALBU_HUMAN|CON__P02768	ALBU
sp|P02786|TFR1_HUMAN	13.5305	0.366851	5.64311e-40	0.0197579	0.035875	0.584081	-0.645021	0.476488	0.181472	P02786	TFR1
sp|P02787|TRFE_HUMAN	11.3753	0.76798	1.15049e-20	0.154219	0.0484797	0.00243209	-0.378727	0.446552	0.400119	P02787	TRFE
sp|P02788|TRFL_HUMAN	13.2078	0.454964	1.25614e-34	0.04396	0.0338622	0.199734	-0.670335	0.47084	0.160286	P02788	TRFL
sp|P02790|HEMO_HUMAN	13.1471	0.478238	1.98374e-33	0.0455413	0.0338074	0.18358	-0.611972	0.470714	0.199091	P02790	HEMO
sp|P02810|PRPC_HUMAN	13.7544	0.436522	1.91787e-36	-0.0171149	0.0317067	0.591562	-0.644261	0.476558	0.182041	P02810	PRPC
sp|P02812|PRB2_HUMAN	13.5396	0.363998	3.63206e-40	0.0235131	0.0456301	0.608447	-0.627196	0.478275	0.195281	P02812	PRB2
sp|P02814|SMR3B_HUMAN	13.5206	0.364386	4.13004e-40	0.0227171	0.0349607	0.518584	-0.659883	0.476318	0.171632	P02814	SMR3B
sp|P04040|CATA_HUMAN	12.7492	0.541234	4.41994e-30	0.0787737	0.0394937	0.0511461	-0.687664	0.461554	0.142071	P04040	CATA
sp|P04075|ALDOA_HUMAN	12.4459	1.57697	1.47231e-10	0.0801631	0.106367	0.454335	-0.668731	0.476133	0.165894	P04075	ALDOA
sp|P04080|CYTB_HUMAN	13.533	0.357874	1.54044e-40	0.0252307	0.038833	0.518626	-0.676382	0.477999	0.162801	P04080	CYTB
sp|P04083|ANXA1_HUMAN	13.047	0.479121	3.20075e-33	0.058433	0.0359945	0.110331	-0.67355	0.466825	0.154844	P04083	ANXA1
sp|P04181|OAT_HUMAN	13.5932	0.348306	2.97623e-41	0.0109089	0.0588719	0.853689	-0.653655	0.47876	0.177817	P04181	OAT
sp|P04259|K2C6B_HUMAN	13.5114	0.353895	9.35049e-41	0.0330282	0.0361651	0.365165	-0.703235	0.478048	0.14708	P04259	K2C6B
sp|P04264|K2C1_HUMAN	13.3917	2.49241	1.68743e-06	0.0109139	0.125424	0.930981	-0.650909	0.479264	0.180066	P04264	K2C1
sp|P04350|TBB4A_HUMAN	13.2709	0.460173	1.75813e-34	0.0349069	0.0325561	0.288395	-0.615491	0.473743	0.199392	P04350	TBB4A
sp|P04406|G3P_HUMAN	3.90543	5.46885	0.478228	0.575327	0.323734	0.0811748	-0.695144	0.465182	0.140906	P04406	G3P
sp|P04632|CPNS1_HUMAN	13.552	0.350805	5.06346e-41	0.0291703	0.0469762	0.537239	-0.674667	0.478093	0.163933	P04632	CPNS1
sp|P04745|AMY1_HUMAN|sp|P19961|AMY2B_HUMAN|sp|P04746|AMYP_HUMAN	13.3775	0.412697	4.4772e-37	0.032722	0.0338476	0.337982	-0.617592	0.474736	0.198811	P04745|AMY1_HUMAN|sp|P19961|AMY2B_HUMAN|sp|P04746	AMY1_HUMAN|sp|P19961|AMY2B_HUMAN|sp|P04746|AMYP
sp|P04792|HSPB1_HUMAN	12.9393	0.499271	3.84425e-32	0.0644808	0.036103	0.0797104	-0.690097	0.464894	0.143512	P04792	HSPB1
sp|P04843|RPN1_HUMAN	13.5244	0.401377	6.09163e-38	0.014587	0.0377485	0.7007	-0.606518	0.488851	0.22008	P04843	RPN1
sp|P04844|RPN2_HUMAN	13.5718	0.380882	3.37996e-39	0.00883054	0.04326	0.839021	-0.629492	0.4858	0.200562	P04844	RPN2
sp|P04899|GNAI2_HUMAN	13.5199	0.365408	4.78922e-40	0.0250504	0.0390403	0.523812	-0.656464	0.47619	0.17371	P04899	GNAI2
sp|P05023|AT1A1_HUMAN	13.4996	0.374932	1.97033e-39	0.0243969	0.0363191	0.504615	-0.667942	0.476778	0.16695	P05023	AT1A1
sp|P05026|AT1B1_HUMAN	13.458	0.379759	4.48774e-39	0.0292429	0.0338855	0.391958	-0.687179	0.476749	0.15525	P05026	AT1B1
sp|P05067|A4_HUMAN	13.5112	0.383188	5.82772e-39	0.0215731	0.0400175	0.592039	-0.612157	0.481039	0.208621	P05067	A4
sp|P05089|ARGI1_HUMAN	13.6854	0.640716	5.27285e-28	-0.00637027	0.0438525	0.885042	-0.647898	0.477712	0.180662	P05089	ARGI1
sp|P05090|APOD_HUMAN	13.3729	0.393696	4.01907e-38	0.0403388	0.0352058	0.256931	-0.733367	0.477992	0.130803	P05090	APOD
sp|P05091|ALDH2_HUMAN	13.492	0.369257	9.19037e-40	0.0294568	0.0377021	0.438036	-0.680945	0.477034	0.159206	P05091	ALDH2
sp|P05109|S10A8_HUMAN	13.4956	0.708819	1.28143e-25	0.00836455	0.0468331	0.858917	-0.646588	0.477695	0.181516	P05109	S10A8
sp|P05141|ADT2_HUMAN	13.7876	0.4181	1.849e-37	-0.0254165	0.034341	0.462433	-0.59732	0.480228	0.218936	P05141	ADT2
sp|P05164|PERM_HUMAN	13.5602	0.359712	1.81133e-40	0.0177815	0.0447008	0.692353	-0.637263	0.477812	0.187897	P05164	PERM
sp|P05198|IF2A_HUMAN	13.5519	0.380199	3.32305e-39	0.0141989	0.043957	0.747929	-0.619633	0.485138	0.206986	P05198	IF2A
sp|P05387|RLA2_HUMAN	13.7808	0.434271	1.33349e-36	-0.0221964	0.0344917	0.522605	-0.590425	0.484205	0.228003	P05387	RLA2
sp|P05388|RLA0_HUMAN|sp|Q8NHW5|RLA0L_HUMAN	13.4232	0.417892	7.14723e-37	0.026638	0.0354808	0.456048	-0.589357	0.481619	0.226379	P05388|RLA0_HUMAN|sp|Q8NHW5	RLA0_HUMAN|sp|Q8NHW5|RLA0L
sp|P05455|LA_HUMAN	13.547	0.361697	2.53774e-40	0.020463	0.0423057	0.630559	-0.653146	0.476906	0.176497	P05455	LA
sp|P05556|ITB1_HUMAN	13.5677	0.355142	9.04483e-41	0.0197038	0.051362	0.702761	-0.643639	0.477264	0.183094	P05556	ITB1
sp|P05783|K1C18_HUMAN	13.4638	0.40405	1.081e-37	0.0205978	0.03162	0.517541	-0.590408	0.483969	0.227793	P05783	K1C18
sp|P05787|K2C8_HUMAN|CON__P05787	13.3417	0.425192	2.37512e-36	0.033824	0.0330125	0.310129	-0.616936	0.47417	0.198753	P05787|K2C8_HUMAN	K2C8
sp|P05937|CALB1_HUMAN	13.5695	0.348017	3.12176e-41	0.0250032	0.0500095	0.619128	-0.669683	0.478738	0.167575	P05937	CALB1
sp|P06454|PTMA_HUMAN	13.8415	0.403688	2.47581e-38	-0.0342838	0.0323603	0.294115	-0.627763	0.473283	0.190289	P06454	PTMA
sp|P06576|ATPB_HUMAN	13.9012	0.589013	4.02432e-30	-0.0239466	0.0391209	0.543029	-0.653629	0.476253	0.1756	P06576	ATPB
sp|P06702|S10A9_HUMAN	10.1009	0.862353	1.89413e-16	0.22986	0.0531609	6.6432e-05	-0.51831	0.412887	0.214764	P06702	S10A9
sp|P06703|S10A6_HUMAN	13.5408	0.362387	2.87024e-40	0.0220086	0.0419906	0.602333	-0.644616	0.476625	0.181865	P06703	S10A6
sp|P06733|ENOA_HUMAN	11.7842	2.71258	6.20164e-05	0.118142	0.174469	0.501202	-0.655189	0.475917	0.17429	P06733	ENOA
sp|P06744|G6PI_HUMAN	13.2541	0.429651	5.67684e-36	0.0451456	0.0343744	0.194618	-0.712584	0.472942	0.137714	P06744	G6PI
sp|P06748|NPM_HUMAN	13.84	0.506654	2.73395e-33	-0.0232945	0.0375248	0.537359	-0.624982	0.477499	0.196123	P06748	NPM
sp|P06753|TPM3_HUMAN	13.2157	0.445967	4.41159e-35	0.0457192	0.0343823	0.189196	-0.623037	0.470529	0.191041	P06753	TPM3
sp|P06850|CRF_HUMAN	13.5439	0.351555	5.83738e-41	0.0299767	0.0439464	0.49808	-0.671751	0.47707	0.164839	P06850	CRF
sp|P07093|GDN_HUMAN	13.531	0.348484	3.8831e-41	0.0398831	0.0441887	0.370766	-0.718768	0.480745	0.140706	P07093	GDN
sp|P07108|ACBP_HUMAN	13.5497	0.347383	3.06275e-41	0.0299083	0.0398036	0.455676	-0.766231	0.50085	0.131889	P07108	ACBP
sp|P07196|NFL_HUMAN	13.8676	0.527031	1.79683e-32	-0.0239196	0.0369425	0.520064	-0.643368	0.476002	0.182136	P07196	NFL
sp|P07197|NFM_HUMAN	14.0649	0.697917	8.64397e-27	-0.0343894	0.0457763	0.455764	-0.65895	0.475563	0.171559	P07197	NFM
sp|P07237|PDIA1_HUMAN	13.3555	0.405598	1.99546e-37	0.0355519	0.0319693	0.271038	-0.7203	0.476922	0.136794	P07237	PDIA1
sp|P07305|H10_HUMAN	13.5247	0.404659	9.25875e-38	0.0146238	0.0390932	0.709813	-0.599935	0.493914	0.229783	P07305	H10
sp|P07339|CATD_HUMAN	11.5626	0.667905	1.07129e-23	0.169425	0.0491037	0.00109425	-0.91785	0.439533	0.0415067	P07339	CATD
sp|P07355|ANXA2_HUMAN|sp|A6NMY6|AXA2L_HUMAN	12.2539	1.58975	2.92376e-10	0.0931101	0.106921	0.3877	-0.667578	0.475034	0.165652	P07355|ANXA2_HUMAN|sp|A6NMY6	ANXA2_HUMAN|sp|A6NMY6|AXA2L
sp|P07384|CAN1_HUMAN	13.4226	0.377437	3.74341e-39	0.0395371	0.0364602	0.283008	-0.718855	0.477226	0.137813	P07384	CAN1
sp|P07437|TBB5_HUMAN	12.7876	0.539401	3.22357e-30	0.0649774	0.0338688	0.0603402	-0.629559	0.462401	0.17901	P07437	TBB5
sp|P07476|INVO_HUMAN	13.5512	0.366623	5.04714e-40	0.0219491	0.0540516	0.686291	-0.621279	0.481462	0.202409	P07476	INVO
sp|P07686|HEXB_HUMAN	13.5665	0.34113	1.11197e-41	0.0391352	0.0432161	0.369187	-0.799558	0.503022	0.117784	P07686	HEXB
sp|P07737|PROF1_HUMAN	13.3407	0.41253	5.05149e-37	0.0366787	0.0328392	0.268974	-0.690888	0.473962	0.150718	P07737	PROF1
sp|P07814|SYEP_HUMAN	13.5018	0.380755	4.34417e-39	0.0259756	0.0426501	0.545052	-0.619517	0.478398	0.200836	P07814	SYEP
sp|P07858|CATB_HUMAN	13.4403	0.37728	3.42169e-39	0.0335451	0.0339124	0.326993	-0.716151	0.478572	0.140363	P07858	CATB
sp|P07900|HS90A_HUMAN	13.5942	1.1875	4.6057e-16	0.000857298	0.0786675	0.991345	-0.648269	0.481538	0.183847	P07900	HS90A
sp|P07910|HNRPC_HUMAN	13.9515	0.530749	1.88905e-32	-0.02843	0.0336881	0.402438	-0.698665	0.47852	0.150069	P07910	HNRPC
sp|P07954|FUMH_HUMAN	13.5519	0.372187	1.10063e-39	0.0133625	0.0367914	0.717875	-0.646255	0.477233	0.181322	P07954	FUMH
sp|P08123|CO1A2_HUMAN	13.591	0.354892	7.97147e-41	0.00846779	0.0540261	0.876038	-0.646149	0.477784	0.181888	P08123	CO1A2
sp|P08133|ANXA6_HUMAN	13.4321	0.386663	1.25984e-38	0.0332147	0.0357182	0.356556	-0.718178	0.480056	0.140468	P08133	ANXA6
sp|P08195|4F2_HUMAN	13.5188	0.404172	8.90095e-38	0.0163383	0.0405755	0.688784	-0.596248	0.493847	0.232558	P08195	4F2
sp|P08237|PFKAM_HUMAN	13.4217	0.394261	3.58606e-38	0.0327483	0.0358848	0.365512	-0.672025	0.474912	0.162795	P08237	PFKAM
sp|P08238|HS90B_HUMAN	13.7167	0.67583	6.15748e-27	-0.00871628	0.0461973	0.851055	-0.647342	0.477646	0.180972	P08238	HS90B
sp|P08559|ODPA_HUMAN	13.5819	0.371777	9.26647e-40	0.00750634	0.0452632	0.868904	-0.639485	0.48019	0.188542	P08559	ODPA
sp|P08621|RU17_HUMAN	13.517	0.402992	7.70806e-38	0.0174672	0.0420982	0.679848	-0.596825	0.492497	0.230851	P08621	RU17
sp|P08670|VIME_HUMAN	14.6303	3.27356	4.0603e-05	-0.0592485	0.188429	0.754402	-0.629734	0.48074	0.195766	P08670	VIME
sp|P08729|K2C7_HUMAN|CON__Q3KNV1|CON__P08729	13.5486	0.368883	7.01397e-40	0.0177392	0.0435879	0.685634	-0.616782	0.483049	0.207118	P08729|K2C7_HUMAN|CON__Q3KNV1	K2C7
sp|P08758|ANXA5_HUMAN	13.1559	0.454478	1.45317e-34	0.0493364	0.0337102	0.149115	-0.706147	0.470301	0.139057	P08758	ANXA5
sp|P08779|K1C16_HUMAN|CON__P08779	13.3336	0.759712	5.69957e-24	0.0198521	0.0494029	0.689388	-0.643823	0.477182	0.182897	P08779|K1C16_HUMAN	K1C16
sp|P08865|RSSA_HUMAN	13.1818	0.461144	2.75305e-34	0.0412023	0.0307147	0.185389	-0.622161	0.470417	0.191551	P08865	RSSA
sp|P09012|SNRPA_HUMAN	13.5768	0.362811	2.65652e-40	0.0131924	0.0552954	0.812333	-0.634549	0.48068	0.192369	P09012	SNRPA
sp|P09104|ENOG_HUMAN	13.8084	0.529888	2.9197e-32	-0.0184401	0.0371333	0.621492	-0.643603	0.476782	0.182683	P09104	ENOG
sp|P09211|GSTP1_HUMAN	13.4013	0.402322	1.1017e-37	0.0294177	0.0312648	0.350935	-0.658705	0.474078	0.1704	P09211	GSTP1
sp|P09417|DHPR_HUMAN	13.5295	0.35828	1.65597e-40	0.0277359	0.0413292	0.50502	-0.693371	0.480681	0.154943	P09417	DHPR
sp|P09429|HMGB1_HUMAN|sp|B2RPK0|HGB1A_HUMAN	13.8488	0.394503	7.32576e-39	-0.040557	0.0344661	0.244468	-0.675434	0.472382	0.158522	P09429|HMGB1_HUMAN|sp|B2RPK0	HMGB1_HUMAN|sp|B2RPK0|HGB1A
sp|P09455|RET1_HUMAN	13.4494	0.373144	1.86487e-39	0.0369115	0.0372591	0.326266	-0.690212	0.475466	0.152383	P09455	RET1
sp|P09471|GNAO_HUMAN	13.8637	0.489691	4.48608e-34	-0.0258489	0.035518	0.469898	-0.634106	0.475837	0.188256	P09471	GNAO
sp|P09493|TPM1_HUMAN	13.4986	0.370126	1.01257e-39	0.0263389	0.0361438	0.469319	-0.674548	0.476903	0.162975	P09493	TPM1
sp|P09496|CLCA_HUMAN	13.4416	0.388156	1.48277e-38	0.0315213	0.0363091	0.38916	-0.668232	0.475095	0.165298	P09496	CLCA
sp|P09497|CLCB_HUMAN	13.5213	0.365671	4.94499e-40	0.0259361	0.0412552	0.532213	-0.655235	0.476216	0.174527	P09497	CLCB
sp|P09525|ANXA4_HUMAN	13.5509	0.350784	5.06826e-41	0.0296691	0.0469225	0.52986	-0.683254	0.479367	0.159818	P09525	ANXA4
sp|P09543|CN37_HUMAN	13.5473	0.359712	1.90371e-40	0.021119	0.0418148	0.615572	-0.666206	0.478095	0.16919	P09543	CN37
sp|P09622|DLDH_HUMAN	13.4538	0.379646	4.49128e-39	0.0324662	0.0365861	0.378804	-0.701725	0.478258	0.148108	P09622	DLDH
sp|P09651|ROA1_HUMAN	14.0323	0.636285	1.11687e-28	-0.0336372	0.0425514	0.43269	-0.68767	0.477755	0.155815	P09651	ROA1
sp|P09661|RU2A_HUMAN	13.5829	0.359183	1.53793e-40	0.0125511	0.0603291	0.835978	-0.634816	0.481556	0.192981	P09661	RU2A
sp|P09668|CATH_HUMAN	13.556	0.345568	2.2742e-41	0.036719	0.0486339	0.453524	-0.712982	0.483119	0.145809	P09668	CATH
sp|P09874|PARP1_HUMAN	13.5264	0.395178	2.70631e-38	0.0176234	0.0441544	0.69137	-0.604286	0.489293	0.22217	P09874	PARP1
sp|P09936|UCHL1_HUMAN	13.7561	0.693764	1.87447e-26	-0.0112809	0.0456129	0.805599	-0.657667	0.479257	0.175655	P09936	UCHL1
sp|P09972|ALDOC_HUMAN	13.1146	0.469591	8.94399e-34	0.0530692	0.0356048	0.14191	-0.679625	0.468758	0.152886	P09972	ALDOC
sp|P0CG35|TB15B_HUMAN|sp|P0CG34|TB15A_HUMAN	13.8089	0.356927	4.68701e-41	-0.0587099	0.0371427	0.119796	-0.591923	0.468444	0.211803	P0CG35|TB15B_HUMAN|sp|P0CG34	TB15B_HUMAN|sp|P0CG34|TB15A
sp|P0DMV9|HS71B_HUMAN|sp|P0DMV8|HS71A_HUMAN	13.1217	0.478871	2.33779e-33	0.05203	0.0367571	0.162661	-0.639547	0.469211	0.17853	P0DMV9|HS71B_HUMAN|sp|P0DMV8	HS71B_HUMAN|sp|P0DMV8|HS71A
sp|P0DOY3|IGLC3_HUMAN|sp|P0DOY2|IGLC2_HUMAN|sp|P0CF74|IGLC6_HUMAN|sp|A0M8Q6|IGLC7_HUMAN	13.5485	0.353967	8.19043e-41	0.0271313	0.0464416	0.561517	-0.643745	0.476344	0.182193	P0DOY3|IGLC3_HUMAN|sp|P0DOY2|IGLC2_HUMAN|sp|P0CF74|IGLC6_HUMAN|sp|A0M8Q6	IGLC3_HUMAN|sp|P0DOY2|IGLC2_HUMAN|sp|P0CF74|IGLC6_HUMAN|sp|A0M8Q6|IGLC7
sp|P0DP25|CALM3_HUMAN|sp|P0DP24|CALM2_HUMAN|sp|P0DP23|CALM1_HUMAN	13.5033	3.57393	0.00039576	0.00662553	0.228261	0.976951	-0.649811	0.483744	0.184794	P0DP25|CALM3_HUMAN|sp|P0DP24|CALM2_HUMAN|sp|P0DP23	CALM3_HUMAN|sp|P0DP24|CALM2_HUMAN|sp|P0DP23|CALM1
sp|P0DPI2|GAL3A_HUMAN|sp|A0A0B4J2D5|GAL3B_HUMAN	13.5808	0.355714	9.3507e-41	0.0138518	0.0551516	0.802644	-0.640994	0.47825	0.185763	P0DPI2|GAL3A_HUMAN|sp|A0A0B4J2D5	GAL3A_HUMAN|sp|A0A0B4J2D5|GAL3B
sp|P10155|RO60_HUMAN	13.5702	0.353432	6.96423e-41	0.0198473	0.0520308	0.704365	-0.648292	0.477162	0.179909	P10155	RO60
sp|P10412|H14_HUMAN	14.1003	0.674592	1.50028e-27	-0.035325	0.0417512	0.401239	-0.713817	0.481071	0.143673	P10412	H14
sp|P10515|ODP2_HUMAN	13.5315	0.39635	3.09277e-38	0.0140515	0.0380103	0.71307	-0.619216	0.483342	0.205628	P10515	ODP2
sp|P10599|THIO_HUMAN	12.1307	0.59703	5.84167e-27	0.126011	0.0432083	0.00514893	-0.950918	0.45612	0.0418308	P10599	THIO
sp|P10606|COX5B_HUMAN	13.5326	0.371456	1.07005e-39	0.019501	0.0394342	0.622946	-0.653077	0.476851	0.176492	P10606	COX5B
sp|P10619|PPGB_HUMAN	13.5667	0.342375	1.34394e-41	0.0425169	0.0528065	0.424267	-0.723962	0.484331	0.140797	P10619	PPGB
sp|P10636|TAU_HUMAN	13.9326	0.650966	4.77936e-28	-0.0253962	0.0432553	0.559567	-0.66611	0.477324	0.168574	P10636	TAU
sp|P10809|CH60_HUMAN	13.8189	0.594816	8.7366e-30	-0.0175279	0.0402868	0.66524	-0.631575	0.478389	0.192333	P10809	CH60
sp|P10909|CLUS_HUMAN	13.3751	0.407919	2.48245e-37	0.0338924	0.03352	0.316473	-0.685527	0.474824	0.154586	P10909	CLUS
sp|P11021|BIP_HUMAN	13.9095	1.2053	3.37512e-16	-0.0215231	0.0821451	0.794308	-0.649116	0.477532	0.179697	P11021	BIP
sp|P11137|MTAP2_HUMAN	13.9071	0.783355	3.35723e-24	-0.0240569	0.0564799	0.671846	-0.644078	0.477073	0.182628	P11137	MTAP2
sp|P11142|HSP7C_HUMAN	11.9118	4.02556	0.00457376	0.110583	0.261728	0.674331	-0.643873	0.477096	0.182786	P11142	HSP7C
sp|P11177|ODPB_HUMAN	13.5622	0.380063	3.13595e-39	0.0114824	0.0436489	0.793503	-0.625119	0.485094	0.203012	P11177	ODPB
sp|P11216|PYGB_HUMAN	13.4009	0.377112	3.89291e-39	0.0442249	0.0366871	0.233281	-0.759156	0.480492	0.119958	P11216	PYGB
sp|P11233|RALA_HUMAN	13.55	0.3704	8.63479e-40	0.0175542	0.0453725	0.700358	-0.630384	0.479215	0.193916	P11233	RALA
sp|P11310|ACADM_HUMAN	13.5859	0.343958	1.58838e-41	0.0236692	0.0575419	0.682452	-0.680066	0.483533	0.165319	P11310	ACADM
sp|P11387|TOP1_HUMAN	13.5761	0.362243	2.45469e-40	0.0138756	0.0561677	0.805815	-0.6348	0.480341	0.191886	P11387	TOP1
sp|P11413|G6PD_HUMAN	13.5025	0.370967	1.12218e-39	0.0278897	0.0401779	0.490561	-0.644841	0.4757	0.180882	P11413	G6PD
sp|P11498|PYC_HUMAN	13.567	0.353591	7.2177e-41	0.0187922	0.0456481	0.682207	-0.647719	0.477053	0.18019	P11498	PYC
sp|P11532|DMD_HUMAN	13.8981	0.394788	6.32648e-39	-0.0394032	0.0282659	0.169022	-0.730435	0.473174	0.128503	P11532	DMD
sp|P11586|C1TC_HUMAN	13.4761	0.359678	2.49146e-40	0.0344089	0.032873	0.29989	-0.740309	0.481244	0.129809	P11586	C1TC
sp|P11766|ADHX_HUMAN	13.5502	0.356491	1.17841e-40	0.0251108	0.0478345	0.601766	-0.656682	0.476899	0.1742	P11766	ADHX
sp|P11940|PABP1_HUMAN	13.4007	0.405126	1.57976e-37	0.0334932	0.0362892	0.360138	-0.634473	0.47429	0.186591	P11940	PABP1
sp|P12035|K2C3_HUMAN|CON__P12035	13.7708	0.392968	8.02095e-39	-0.0273741	0.0332209	0.413562	-0.668752	0.475518	0.165344	P12035|K2C3_HUMAN	K2C3
sp|P12081|SYHC_HUMAN	13.5444	0.355685	1.07088e-40	0.0261769	0.0443771	0.557736	-0.668259	0.477553	0.16743	P12081	SYHC
sp|P12235|ADT1_HUMAN	13.5921	0.350328	4.04218e-41	0.0101021	0.0569527	0.859875	-0.647731	0.477662	0.180729	P12235	ADT1
sp|P12236|ADT3_HUMAN	13.5476	0.377571	2.35767e-39	0.015267	0.0422992	0.719562	-0.624482	0.481511	0.200173	P12236	ADT3
sp|P12268|IMDH2_HUMAN	13.5622	0.360091	1.89896e-40	0.0197175	0.0522388	0.707319	-0.637064	0.47799	0.188195	P12268	IMDH2
sp|P12273|PIP_HUMAN	13.422	0.394169	3.53854e-38	0.0291873	0.0320123	0.365951	-0.658805	0.474324	0.170555	P12273	PIP
sp|P12277|KCRB_HUMAN	12.7353	0.524982	1.03415e-30	0.076368	0.0359685	0.0383374	-0.780698	0.463285	0.0977337	P12277	KCRB
sp|P12429|ANXA3_HUMAN	13.5689	0.360329	1.91561e-40	0.0165093	0.051673	0.750583	-0.634005	0.479248	0.191438	P12429	ANXA3
sp|P12532|KCRU_HUMAN	13.5429	0.357597	1.42402e-40	0.0233648	0.0409166	0.570344	-0.691272	0.482461	0.157677	P12532	KCRU
sp|P12814|ACTN1_HUMAN	13.5014	0.358106	1.79936e-40	0.0347371	0.0387794	0.374356	-0.727781	0.48266	0.13742	P12814	ACTN1
sp|P12882|MYH1_HUMAN	13.5663	0.361375	2.2498e-40	0.0218311	0.0656876	0.740914	-0.632068	0.4796	0.193099	P12882	MYH1
sp|P12931|SRC_HUMAN	13.5764	0.348876	3.45664e-41	0.0219129	0.0558255	0.696215	-0.657301	0.477758	0.174562	P12931	SRC
sp|P12956|XRCC6_HUMAN	13.3697	0.427506	2.81669e-36	0.0317851	0.0350789	0.368907	-0.62373	0.474942	0.194643	P12956	XRCC6
sp|P13010|XRCC5_HUMAN	13.5303	0.382028	4.6289e-39	0.0133769	0.030478	0.662482	-0.626421	0.47939	0.196851	P13010	XRCC5
sp|P13073|COX41_HUMAN	13.5343	0.381869	4.46074e-39	0.016667	0.0399969	0.678544	-0.623041	0.480666	0.200418	P13073	COX41
sp|P13489|RINI_HUMAN	13.5271	0.360983	2.47185e-40	0.0283677	0.0437887	0.519839	-0.655797	0.476123	0.17408	P13489	RINI
sp|P13521|SCG2_HUMAN	12.9875	0.55495	6.09286e-30	0.0500354	0.0357686	0.167572	-0.480429	0.48435	0.325668	P13521	SCG2
sp|P13591|NCAM1_HUMAN	13.8108	0.458051	1.82521e-35	-0.023308	0.0350977	0.509459	-0.631017	0.476518	0.191006	P13591	NCAM1
sp|P13637|AT1A3_HUMAN	13.85	0.502008	1.65632e-33	-0.0243219	0.0369608	0.513304	-0.615722	0.478359	0.20353	P13637	AT1A3
sp|P13639|EF2_HUMAN	12.9363	0.873877	1.1802e-20	0.0548101	0.065875	0.409056	-0.758746	0.493197	0.129785	P13639	EF2
sp|P13645|K1C10_HUMAN|CON__P13645	13.837	2.44339	5.88249e-07	-0.0118154	0.124089	0.924494	-0.644131	0.479161	0.184475	P13645|K1C10_HUMAN	K1C10
sp|P13647|K2C5_HUMAN|CON__P13647	13.0941	2.03823	3.53529e-08	0.0298352	0.117001	0.799691	-0.658801	0.479524	0.17516	P13647|K2C5_HUMAN	K2C5
sp|P13667|PDIA4_HUMAN	13.8156	0.412972	8.8194e-38	-0.0313428	0.0355004	0.381212	-0.641763	0.474436	0.181793	P13667	PDIA4
sp|P13693|TCTP_HUMAN	13.5639	0.3528	6.49933e-41	0.0216447	0.0475165	0.650561	-0.656196	0.477258	0.174831	P13693	TCTP
sp|P13861|KAP2_HUMAN	13.5543	0.372216	1.09501e-39	0.0154809	0.0445889	0.729797	-0.625027	0.481683	0.199945	P13861	KAP2
sp|P14136|GFAP_HUMAN	13.7311	0.432602	1.31735e-36	-0.016938	0.0363579	0.643183	-0.584605	0.495655	0.243386	P14136	GFAP
sp|P14174|MIF_HUMAN	13.355	0.433321	5.95036e-36	0.0312852	0.0337002	0.357364	-0.609769	0.475783	0.205455	P14174	MIF
sp|P14314|GLU2B_HUMAN	13.4958	0.376396	2.44658e-39	0.0262671	0.0386115	0.499226	-0.654154	0.475864	0.174912	P14314	GLU2B
sp|P14324|FPPS_HUMAN	13.5374	0.359502	1.91815e-40	0.0228776	0.0388949	0.558857	-0.669054	0.47767	0.167036	P14324	FPPS
sp|P14550|AK1A1_HUMAN	13.5862	0.350326	4.13333e-41	0.0144574	0.0581869	0.804717	-0.647565	0.477528	0.180718	P14550	AK1A1
sp|P14618|KPYM_HUMAN	12.8243	1.61039	1.13002e-10	0.05128	0.103181	0.621212	-0.635275	0.477358	0.188843	P14618	KPYM
sp|P14625|ENPL_HUMAN	13.8806	0.612487	2.95247e-29	-0.0218089	0.0405533	0.592936	-0.677655	0.479789	0.163569	P14625	ENPL
sp|P14735|IDE_HUMAN	13.5122	0.363608	3.81618e-40	0.0306761	0.0425882	0.474449	-0.68161	0.477858	0.159514	P14735	IDE
sp|P14866|HNRPL_HUMAN	13.8231	0.398177	1.30327e-38	-0.0357224	0.0348522	0.309949	-0.682791	0.474463	0.155899	P14866	HNRPL
sp|P14868|SYDC_HUMAN	13.5085	0.366921	6.20274e-40	0.0283643	0.0404109	0.485758	-0.650241	0.475651	0.177272	P14868	SYDC
sp|P14923|PLAK_HUMAN	13.606	0.681146	1.31864e-26	4.9299e-05	0.0465654	0.999159	-0.647665	0.479972	0.182845	P14923	PLAK
sp|P14927|QCR7_HUMAN	13.5932	0.349346	3.47669e-41	0.00987538	0.0569768	0.863046	-0.65178	0.478272	0.178608	P14927	QCR7
sp|P15104|GLNA_HUMAN	13.5339	0.362343	2.9291e-40	0.0243258	0.0421171	0.565951	-0.643765	0.476379	0.182211	P15104	GLNA
sp|P15121|ALDR_HUMAN	13.4246	0.377903	3.95928e-39	0.0390909	0.0366228	0.290543	-0.699233	0.475305	0.147061	P15121	ALDR
sp|P15311|EZRI_HUMAN	13.6164	0.404621	6.50344e-38	-0.00168299	0.0373561	0.964231	-0.639849	0.507951	0.213207	P15311	EZRI
sp|P15502|ELN_HUMAN	13.5683	0.356736	1.13939e-40	0.0176004	0.0490395	0.721068	-0.635331	0.478458	0.189807	P15502	ELN
sp|P15531|NDKA_HUMAN	13.5302	0.352959	7.57628e-41	0.0314057	0.0405022	0.441481	-0.706109	0.481114	0.147999	P15531	NDKA
sp|P15880|RS2_HUMAN	13.45	0.389949	1.8221e-38	0.0288426	0.0355793	0.42112	-0.662	0.475251	0.169344	P15880	RS2
sp|P15924|DESP_HUMAN	13.1258	1.16672	8.97542e-16	0.0336644	0.0781407	0.668316	-0.660559	0.477927	0.172621	P15924	DESP
sp|P16035|TIMP2_HUMAN	13.5229	0.357613	1.54192e-40	0.0279898	0.0379728	0.464252	-0.669919	0.476377	0.16537	P16035	TIMP2
sp|P16152|CBR1_HUMAN	13.5622	0.347049	2.77608e-41	0.0305871	0.0492967	0.537559	-0.686715	0.480259	0.158511	P16152	CBR1
sp|P16298|PP2BB_HUMAN	13.5645	0.359694	1.77743e-40	0.0186528	0.0515077	0.718664	-0.638189	0.477932	0.187375	P16298	PP2BB
sp|P16401|H15_HUMAN	13.9766	0.499088	7.78525e-34	-0.0345275	0.0342909	0.318474	-0.688005	0.475074	0.153341	P16401	H15
sp|P16403|H12_HUMAN	13.9378	0.377489	5.33747e-40	-0.0599597	0.0329209	0.0740983	-0.73441	0.466211	0.121034	P16403	H12
sp|P16435|NCPR_HUMAN	13.5517	0.377562	2.31821e-39	0.0149724	0.0445337	0.73802	-0.626175	0.481544	0.199004	P16435	NCPR
sp|P16615|AT2A2_HUMAN	13.501	0.386174	9.05502e-39	0.0197859	0.0344111	0.567688	-0.623468	0.478193	0.197832	P16615	AT2A2
sp|P16870|CBPE_HUMAN	13.504	0.371337	1.17504e-39	0.0271603	0.0399031	0.498997	-0.644064	0.475793	0.181483	P16870	CBPE
sp|P17096|HMGA1_HUMAN	13.4866	0.368794	8.79243e-40	0.0307786	0.0374323	0.414553	-0.672751	0.475821	0.163138	P17096	HMGA1
sp|P17174|AATC_HUMAN	13.4608	0.362599	4.02655e-40	0.039102	0.0358224	0.279878	-0.810461	0.495603	0.107802	P17174	AATC
sp|P17600|SYN1_HUMAN	13.7937	0.413679	1.04521e-37	-0.0284054	0.0360141	0.43372	-0.646381	0.475075	0.179296	P17600	SYN1
sp|P17612|KAPCA_HUMAN	13.5269	0.375371	1.88548e-39	0.0211893	0.0422672	0.618185	-0.624971	0.478829	0.197356	P17612	KAPCA
sp|P17677|NEUM_HUMAN	14.679	1.60616	1.49799e-12	-0.0661579	0.0968505	0.497468	-0.716198	0.486228	0.146565	P17677	NEUM
sp|P17844|DDX5_HUMAN	13.3772	0.415867	6.64235e-37	0.0331925	0.0350544	0.347915	-0.613186	0.475276	0.20249	P17844	DDX5
sp|P17858|PFKAL_HUMAN	13.5478	0.356492	1.18974e-40	0.0256163	0.0468624	0.586886	-0.656719	0.476776	0.174066	P17858	PFKAL
sp|P17931|LEG3_HUMAN	13.5521	0.352762	6.76258e-41	0.0305198	0.0531744	0.568381	-0.65677	0.476617	0.173893	P17931	LEG3
sp|P17980|PRS6A_HUMAN	13.5312	0.386257	8.15848e-39	0.0172661	0.0418729	0.681719	-0.611327	0.485101	0.213014	P17980	PRS6A
sp|P17987|TCPA_HUMAN	13.2455	0.431459	7.2748e-36	0.0465712	0.0350094	0.189027	-0.681915	0.470866	0.153339	P17987	TCPA
sp|P18077|RL35A_HUMAN	13.5018	0.371492	1.21082e-39	0.0275238	0.0397283	0.491403	-0.652532	0.475745	0.17586	P18077	RL35A
sp|P18085|ARF4_HUMAN	13.4127	0.386355	1.30318e-38	0.0355166	0.034444	0.307071	-0.674848	0.473902	0.160193	P18085	ARF4
sp|P18124|RL7_HUMAN	13.3313	0.447729	3.46085e-35	0.0306033	0.0326309	0.352491	-0.618444	0.474976	0.198425	P18124	RL7
sp|P18206|VINC_HUMAN	13.0709	0.469455	1.04316e-33	0.0584076	0.0360999	0.111502	-0.676944	0.466977	0.152945	P18206	VINC
sp|P18621|RL17_HUMAN	13.5609	0.373467	1.27108e-39	0.0134164	0.0450305	0.766891	-0.62683	0.48248	0.1994	P18621	RL17
sp|P18669|PGAM1_HUMAN	13.2344	0.454793	1.11275e-34	0.0405767	0.0333837	0.229476	-0.645709	0.471399	0.176427	P18669	PGAM1
sp|P18859|ATP5J_HUMAN	13.5602	0.364348	3.52666e-40	0.0160699	0.045037	0.722621	-0.638397	0.477938	0.187239	P18859	ATP5J
sp|P19013|K2C4_HUMAN|CON__P19013	13.4486	0.378899	4.13799e-39	0.0333161	0.0360424	0.359412	-0.67978	0.47534	0.158452	P19013|K2C4_HUMAN	K2C4
sp|P19022|CADH2_HUMAN	13.5666	0.372617	1.10481e-39	0.0119882	0.0453215	0.79239	-0.630152	0.482035	0.196659	P19022	CADH2
sp|P19105|ML12A_HUMAN|sp|O14950|ML12B_HUMAN	13.4385	0.373481	2.03868e-39	0.0369618	0.0352244	0.298703	-0.738933	0.480942	0.130272	P19105|ML12A_HUMAN|sp|O14950	ML12A_HUMAN|sp|O14950|ML12B
sp|P19338|NUCL_HUMAN	13.7612	0.485011	4.0166e-34	-0.0164718	0.0368399	0.656578	-0.632107	0.478179	0.191773	P19338	NUCL
sp|P19367|HXK1_HUMAN	13.321	0.423536	2.1057e-36	0.0393483	0.035351	0.270607	-0.664632	0.47266	0.165407	P19367	HXK1
sp|P20020|AT2B1_HUMAN	13.5141	0.370609	1.02037e-39	0.0242808	0.0389877	0.536049	-0.654769	0.476233	0.174843	P20020	AT2B1
sp|P20042|IF2B_HUMAN	13.5339	0.377031	2.30744e-39	0.0193998	0.0433719	0.656455	-0.619481	0.481049	0.203317	P20042	IF2B
sp|P20073|ANXA7_HUMAN	13.5565	0.351777	5.74775e-41	0.0284917	0.0516844	0.583727	-0.668556	0.477974	0.167611	P20073	ANXA7
sp|P20336|RAB3A_HUMAN	13.519	0.364211	4.05136e-40	0.0259749	0.0391809	0.510184	-0.669392	0.477001	0.166241	P20336	RAB3A
sp|P20339|RAB5A_HUMAN	13.5649	0.359943	1.83987e-40	0.0179536	0.0503629	0.722867	-0.638124	0.477982	0.187465	P20339	RAB5A
sp|P20340|RAB6A_HUMAN	13.5265	0.364951	4.37441e-40	0.0239185	0.0398793	0.551167	-0.665692	0.47717	0.168703	P20340	RAB6A
sp|P20618|PSB1_HUMAN	13.2527	0.43346	8.96007e-36	0.0479221	0.0371428	0.202475	-0.706247	0.472791	0.141053	P20618	PSB1
sp|P20671|H2A1D_HUMAN	14.0174	1.25007	1.01733e-15	-0.0238955	0.0699613	0.734013	-0.654004	0.477652	0.176603	P20671	H2A1D
sp|P20674|COX5A_HUMAN	13.5896	0.355948	9.35558e-41	0.00848391	0.0515867	0.869984	-0.643245	0.47842	0.184401	P20674	COX5A
sp|P20700|LMNB1_HUMAN	13.9128	0.465644	2.90114e-35	-0.0337458	0.0353033	0.343392	-0.67499	0.474674	0.160774	P20700	LMNB1
sp|P20930|FILA_HUMAN|CON__P20930	12.7524	0.537058	2.97978e-30	0.0744091	0.0369971	0.0493055	-0.691122	0.46136	0.139953	P20930|FILA_HUMAN	FILA
sp|P20962|PTMS_HUMAN	13.5549	0.352501	6.43679e-41	0.0250559	0.0454086	0.58337	-0.657852	0.476821	0.173377	P20962	PTMS
sp|P21281|VATB2_HUMAN	13.3548	0.437557	9.79154e-36	0.0326481	0.0359934	0.368406	-0.628012	0.474695	0.191417	P21281	VATB2
sp|P21283|VATC1_HUMAN	13.5571	0.35721	1.27486e-40	0.0226488	0.0498646	0.651501	-0.648235	0.476893	0.179705	P21283	VATC1
sp|P21333|FLNA_HUMAN	13.2193	0.445854	4.29454e-35	0.0472905	0.0358637	0.192862	-0.666412	0.470506	0.162409	P21333	FLNA
sp|P21579|SYT1_HUMAN	13.5587	0.372923	1.18814e-39	0.0149616	0.0475612	0.754296	-0.626144	0.48222	0.199647	P21579	SYT1
sp|P21796|VDAC1_HUMAN	13.5216	0.374889	1.79968e-39	0.0221865	0.0412963	0.593302	-0.63093	0.47754	0.192003	P21796	VDAC1
sp|P22061|PIMT_HUMAN	13.4627	0.400309	6.72023e-38	0.0243615	0.0359546	0.500943	-0.599747	0.481	0.217825	P22061	PIMT
sp|P22087|FBRL_HUMAN	13.5771	0.350813	4.60286e-41	0.021388	0.0614311	0.729072	-0.645581	0.477302	0.181832	P22087	FBRL
sp|P22234|PUR6_HUMAN	13.4546	0.366822	7.52786e-40	0.0398599	0.0377872	0.29619	-0.727019	0.478906	0.134826	P22234	PUR6
sp|P22307|NLTP_HUMAN	13.5873	0.362355	2.39036e-40	0.00816886	0.052184	0.876192	-0.639506	0.480494	0.188804	P22307	NLTP
sp|P22314|UBA1_HUMAN	13.6928	0.521556	2.01066e-32	-0.00857054	0.0392544	0.827992	-0.639902	0.478896	0.187086	P22314	UBA1
sp|P22352|GPX3_HUMAN	13.4802	0.373345	1.70368e-39	0.0257657	0.031976	0.423903	-0.642699	0.474993	0.181672	P22352	GPX3
sp|P22392|NDKB_HUMAN|sp|O60361|NDK8_HUMAN	13.2338	0.423429	2.90923e-36	0.0498513	0.0347238	0.156869	-0.755374	0.474905	0.117542	P22392|NDKB_HUMAN|sp|O60361	NDKB_HUMAN|sp|O60361|NDK8
sp|P22626|ROA2_HUMAN	13.9673	0.810789	1.34268e-23	-0.0273116	0.0557342	0.626096	-0.642675	0.476849	0.183365	P22626	ROA2
sp|P22676|CALB2_HUMAN	13.5768	0.34908	3.55938e-41	0.0207261	0.0539298	0.702254	-0.656399	0.477696	0.175089	P22676	CALB2
sp|P22695|QCR2_HUMAN	13.5484	0.36395	3.48656e-40	0.0200667	0.0446437	0.654881	-0.636193	0.477586	0.188422	P22695	QCR2
sp|P22735|TGM1_HUMAN	13.7133	0.429329	9.53594e-37	-0.0155399	0.0381143	0.685092	-0.603545	0.48916	0.222606	P22735	TGM1
sp|P23246|SFPQ_HUMAN	13.672	0.498587	2.25273e-33	-0.00673804	0.0374902	0.858039	-0.642432	0.478528	0.185045	P23246	SFPQ
sp|P23284|PPIB_HUMAN	13.2293	0.423143	2.86033e-36	0.0487738	0.0335323	0.151587	-0.756873	0.474688	0.116669	P23284	PPIB
sp|P23381|SYWC_HUMAN	13.5625	0.358875	1.59034e-40	0.0184374	0.047641	0.700272	-0.639103	0.477647	0.186496	P23381	SYWC
sp|P23396|RS3_HUMAN	13.7782	0.402311	2.63011e-38	-0.0283819	0.0358737	0.43231	-0.556313	0.488872	0.260164	P23396	RS3
sp|P23526|SAHH_HUMAN	13.3686	0.401113	1.07013e-37	0.0391705	0.0357864	0.278566	-0.678616	0.473435	0.157512	P23526	SAHH
sp|P23528|COF1_HUMAN	13.8504	0.90912	3.35615e-21	-0.0159576	0.0551647	0.773481	-0.650022	0.477504	0.179075	P23528	COF1
sp|P23588|IF4B_HUMAN	13.5771	0.361056	2.06139e-40	0.0116838	0.0475	0.806634	-0.636498	0.479668	0.190107	P23588	IF4B
sp|P24534|EF1B_HUMAN	13.5206	0.365506	4.84236e-40	0.0227926	0.0358863	0.528023	-0.672752	0.477669	0.164742	P24534	EF1B
sp|P24539|AT5F1_HUMAN	13.5101	0.39342	2.28784e-38	0.0186871	0.0383061	0.627641	-0.625926	0.478821	0.196675	P24539	AT5F1
sp|P24593|IBP5_HUMAN	13.5402	0.349455	4.33295e-41	0.0337515	0.0433186	0.439294	-0.718282	0.483717	0.143379	P24593	IBP5
sp|P24666|PPAC_HUMAN	13.5766	0.34951	3.79812e-41	0.0210302	0.0556986	0.70723	-0.654785	0.477549	0.176004	P24666	PPAC
sp|P24752|THIL_HUMAN	13.5247	0.36365	3.6587e-40	0.0245879	0.0390753	0.531842	-0.678639	0.478605	0.16195	P24752	THIL
sp|P24821|TENA_HUMAN	13.5326	0.375143	1.78713e-39	0.0220456	0.0471472	0.641959	-0.621179	0.480177	0.201294	P24821	TENA
sp|P25311|ZA2G_HUMAN	11.3513	0.754753	5.91068e-21	0.160109	0.0488146	0.00182143	-0.569211	0.436966	0.198225	P25311	ZA2G
sp|P25398|RS12_HUMAN	13.5579	0.366514	4.84362e-40	0.0154832	0.0431946	0.721402	-0.629807	0.479813	0.194866	P25398	RS12
sp|P25685|DNJB1_HUMAN	13.5772	0.344567	1.8013e-41	0.0322125	0.0616957	0.603722	-0.674246	0.479321	0.165254	P25685	DNJB1
sp|P25705|ATPA_HUMAN	13.9015	0.696847	1.40303e-26	-0.0223687	0.0461369	0.629755	-0.64005	0.47702	0.185286	P25705	ATPA
sp|P25786|PSA1_HUMAN	12.8764	0.516493	2.6637e-31	0.0653613	0.0355202	0.0712496	-0.676625	0.463759	0.150357	P25786	PSA1
sp|P25787|PSA2_HUMAN	13.2537	0.409807	5.03151e-37	0.052884	0.035578	0.142983	-0.766557	0.475103	0.112475	P25787	PSA2
sp|P25788|PSA3_HUMAN	13.488	0.37465	1.9812e-39	0.0285848	0.0383998	0.459863	-0.670363	0.476349	0.165071	P25788	PSA3
sp|P25789|PSA4_HUMAN	13.4749	0.375253	2.26488e-39	0.0287529	0.0352556	0.418337	-0.64665	0.474887	0.178949	P25789	PSA4
sp|P25815|S100P_HUMAN	13.5491	0.357267	1.32515e-40	0.0256712	0.0491125	0.60332	-0.64734	0.476597	0.180031	P25815	S100P
sp|P26038|MOES_HUMAN	13.3396	0.391865	3.59335e-38	0.0456398	0.0346239	0.193014	-0.746705	0.476265	0.122761	P26038	MOES
sp|P26196|DDX6_HUMAN	13.5222	0.37513	1.85664e-39	0.0215591	0.040533	0.596984	-0.62416	0.478591	0.19771	P26196	DDX6
sp|P26232|CTNA2_HUMAN	13.5213	0.378671	3.03202e-39	0.0211415	0.0413591	0.611316	-0.629088	0.478026	0.193729	P26232	CTNA2
sp|P26368|U2AF2_HUMAN	13.5842	0.351345	4.84619e-41	0.0153455	0.0592362	0.796577	-0.645362	0.477584	0.182232	P26368	U2AF2
sp|P26373|RL13_HUMAN	13.3852	0.424917	1.94412e-36	0.0310544	0.0360345	0.392611	-0.620937	0.475558	0.197189	P26373	RL13
sp|P26447|S10A4_HUMAN	13.5684	0.358975	1.57783e-40	0.0189268	0.0563579	0.738299	-0.62689	0.481277	0.198254	P26447	S10A4
sp|P26639|SYTC_HUMAN	13.4973	0.368566	8.17063e-40	0.0312884	0.0413905	0.452975	-0.661999	0.475674	0.169717	P26639	SYTC
sp|P26640|SYVC_HUMAN	13.5682	0.348551	3.39847e-41	0.027515	0.0549647	0.618692	-0.667038	0.478273	0.168823	P26640	SYVC
sp|P26641|EF1G_HUMAN	13.8183	0.516157	7.54121e-33	-0.0213432	0.0391608	0.587988	-0.639767	0.47671	0.185197	P26641	EF1G
sp|P27348|1433T_HUMAN	13.7804	0.562633	6.42241e-31	-0.0142883	0.0368265	0.699549	-0.656529	0.477689	0.175	P27348	1433T
sp|P27361|MK03_HUMAN	13.5779	0.343658	1.56552e-41	0.0272932	0.0486903	0.577426	-0.690603	0.48255	0.158148	P27361	MK03
sp|P27482|CALL3_HUMAN	13.4605	0.373483	1.87322e-39	0.0341799	0.0370923	0.360898	-0.688399	0.476149	0.154023	P27482	CALL3
sp|P27635|RL10_HUMAN|sp|Q96L21|RL10L_HUMAN	13.5925	0.364805	3.3259e-40	0.0059471	0.0551683	0.914555	-0.639194	0.484097	0.192276	P27635|RL10_HUMAN|sp|Q96L21	RL10_HUMAN|sp|Q96L21|RL10L
sp|P27695|APEX1_HUMAN	13.4446	0.379762	4.7267e-39	0.0341432	0.0364679	0.353311	-0.68854	0.475981	0.153797	P27695	APEX1
sp|P27797|CALR_HUMAN	13.8309	0.432589	9.07141e-37	-0.0279015	0.0334812	0.40832	-0.618252	0.476064	0.199574	P27797	CALR
sp|P27816|MAP4_HUMAN	13.4222	0.380952	6.05951e-39	0.0316017	0.0303129	0.301816	-0.73409	0.480281	0.132236	P27816	MAP4
sp|P27824|CALX_HUMAN	14.1099	0.601952	5.63291e-30	-0.0372807	0.0369114	0.316998	-0.726804	0.4798	0.135654	P27824	CALX
sp|P28066|PSA5_HUMAN	13.7526	0.406297	4.81649e-38	-0.0236113	0.0360998	0.515851	-0.596437	0.482309	0.221577	P28066	PSA5
sp|P28070|PSB4_HUMAN	13.3616	0.401172	1.1076e-37	0.040069	0.0356319	0.265764	-0.679091	0.473132	0.156965	P28070	PSB4
sp|P28072|PSB6_HUMAN	13.0006	0.46934	1.35326e-33	0.0717563	0.0394239	0.0742848	-0.803428	0.471621	0.094215	P28072	PSB6
sp|P28074|PSB5_HUMAN	13.2885	0.402045	1.64409e-37	0.0505916	0.0354575	0.159387	-0.779342	0.478041	0.108861	P28074	PSB5
sp|P28161|GSTM2_HUMAN	13.5491	0.355228	9.83522e-41	0.0240031	0.0432104	0.580851	-0.669188	0.478022	0.167259	P28161	GSTM2
sp|P28331|NDUS1_HUMAN	13.5787	0.360641	1.92987e-40	0.012114	0.0514447	0.81473	-0.640627	0.478477	0.186217	P28331	NDUS1
sp|P28482|MK01_HUMAN	13.396	0.401667	1.03399e-37	0.03533	0.0364383	0.336577	-0.645549	0.4737	0.178608	P28482	MK01
sp|P28838|AMPL_HUMAN	13.5874	0.350466	4.20127e-41	0.0144605	0.0621183	0.816805	-0.647351	0.477563	0.180891	P28838	AMPL
sp|P29218|IMPA1_HUMAN	13.5674	0.347039	2.71724e-41	0.0279756	0.0502329	0.579885	-0.684406	0.480993	0.160516	P29218	IMPA1
sp|P29401|TKT_HUMAN	13.0513	0.485855	6.35831e-33	0.0576487	0.0367009	0.122078	-0.654261	0.467265	0.167175	P29401	TKT
sp|P29508|SPB3_HUMAN	11.7491	0.653403	1.85834e-24	0.15965	0.0493477	0.00207735	-0.915141	0.445047	0.044602	P29508	SPB3
sp|P29692|EF1D_HUMAN	13.4454	0.399388	6.37807e-38	0.0280519	0.0367464	0.448553	-0.6047	0.478557	0.211805	P29692	EF1D
sp|P29762|RABP1_HUMAN	13.6816	0.55444	4.43186e-31	-0.00689609	0.0402194	0.864502	-0.628797	0.490119	0.204989	P29762	RABP1
sp|P29966|MARCS_HUMAN	14.2249	1.08421	1.9822e-18	-0.0402848	0.0670805	0.550656	-0.709889	0.487372	0.151027	P29966	MARCS
sp|P30040|ERP29_HUMAN	13.5395	0.361242	2.44612e-40	0.0234046	0.042727	0.586106	-0.655121	0.476676	0.17501	P30040	ERP29
sp|P30041|PRDX6_HUMAN	13.4539	0.371959	1.55422e-39	0.0343552	0.0350278	0.331066	-0.695215	0.476081	0.150005	P30041	PRDX6
sp|P30044|PRDX5_HUMAN	13.4422	0.387207	1.30322e-38	0.0295036	0.0337768	0.386266	-0.671657	0.475259	0.163322	P30044	PRDX5
sp|P30048|PRDX3_HUMAN	13.4786	0.38034	4.48764e-39	0.0264322	0.0355762	0.460717	-0.682216	0.477653	0.158974	P30048	PRDX3
sp|P30049|ATPD_HUMAN	13.5741	0.372423	1.04508e-39	0.0111051	0.0514	0.829761	-0.625573	0.488372	0.20569	P30049	ATPD
sp|P30050|RL12_HUMAN	13.5882	0.374478	1.31767e-39	0.00523977	0.0441913	0.906056	-0.638941	0.48331	0.191738	P30050	RL12
sp|P30084|ECHM_HUMAN	13.5598	0.363383	3.07686e-40	0.0167568	0.045615	0.714792	-0.639845	0.477674	0.186018	P30084	ECHM
sp|P30085|KCY_HUMAN	13.536	0.361322	2.5088e-40	0.026807	0.0466567	0.567976	-0.647481	0.476347	0.179713	P30085	KCY
sp|P30086|PEBP1_HUMAN	13.0121	0.476865	2.8882e-33	0.0600419	0.0346032	0.088418	-0.748244	0.468616	0.116167	P30086	PEBP1
sp|P30101|PDIA3_HUMAN	13.6748	0.594332	1.40485e-29	-0.00603947	0.0431377	0.889177	-0.641031	0.480025	0.187343	P30101	PDIA3
sp|P30153|2AAA_HUMAN	13.345	0.422315	1.65551e-36	0.0345766	0.0335566	0.307418	-0.635282	0.473324	0.185156	P30153	2AAA
sp|P30626|SORCN_HUMAN	13.4478	0.380669	5.28245e-39	0.0336985	0.0370811	0.367504	-0.646737	0.47419	0.178265	P30626	SORCN
sp|P30838|AL3A1_HUMAN	13.5395	0.367437	5.92307e-40	0.0220564	0.0457422	0.63162	-0.620291	0.480132	0.201887	P30838	AL3A1
sp|P31025|LCN1_HUMAN	13.0384	0.464443	6.87497e-34	0.0607098	0.0347526	0.0863382	-0.751505	0.468635	0.114635	P31025	LCN1
sp|P31040|SDHA_HUMAN	13.5833	0.376245	1.71406e-39	0.00545316	0.0372934	0.88429	-0.634004	0.486693	0.198214	P31040	SDHA
sp|P31146|COR1A_HUMAN	13.5583	0.365992	4.4901e-40	0.0172112	0.0479304	0.72093	-0.630708	0.479549	0.193996	P31146	COR1A
sp|P31150|GDIA_HUMAN	13.7881	0.593355	8.63863e-30	-0.0146236	0.0391615	0.7103	-0.681267	0.48562	0.166376	P31150	GDIA
sp|P31151|S10A7_HUMAN	8.33613	0.899261	9.32613e-13	0.319829	0.0522071	1.06957e-07	-0.626547	0.367013	0.0935384	P31151	S10A7
sp|P31153|METK2_HUMAN	13.5541	0.352062	6.05229e-41	0.0284463	0.0499055	0.571038	-0.667618	0.477661	0.167924	P31153	METK2
sp|P31323|KAP3_HUMAN	13.5112	0.373383	1.51988e-39	0.024307	0.0395423	0.541329	-0.631968	0.476818	0.190624	P31323	KAP3
sp|P31689|DNJA1_HUMAN	13.5344	0.377835	2.57146e-39	0.0187386	0.0426966	0.662501	-0.618542	0.48153	0.204438	P31689	DNJA1
sp|P31930|QCR1_HUMAN	13.5868	0.364902	3.44714e-40	0.00850536	0.0561582	0.880182	-0.635677	0.484161	0.194754	P31930	QCR1
sp|P31942|HNRH3_HUMAN	13.4178	0.389127	1.84955e-38	0.0338526	0.034622	0.332545	-0.678443	0.474675	0.158684	P31942	HNRH3
sp|P31943|HNRH1_HUMAN	13.3472	0.425033	2.28126e-36	0.031382	0.0312271	0.319398	-0.629202	0.473749	0.18972	P31943	HNRH1
sp|P31944|CASPE_HUMAN	11.2732	0.774224	2.41714e-20	0.160534	0.0487787	0.00176254	-0.449818	0.440188	0.311396	P31944	CASPE
sp|P31946|1433B_HUMAN	13.1075	0.492237	9.87363e-33	0.0473562	0.0342268	0.172174	-0.603759	0.470619	0.205005	P31946	1433B
sp|P31947|1433S_HUMAN	13.4909	0.367536	7.2414e-40	0.0275914	0.0340036	0.420683	-0.68855	0.477586	0.155153	P31947	1433S
sp|P31948|STIP1_HUMAN	13.337	0.402822	1.50533e-37	0.0429656	0.0353489	0.229474	-0.710763	0.47425	0.139773	P31948	STIP1
sp|P31949|S10AB_HUMAN	13.5106	0.363038	3.5387e-40	0.028571	0.0385972	0.462364	-0.685205	0.478099	0.15757	P31949	S10AB
sp|P32004|L1CAM_HUMAN	13.8722	0.392561	5.19957e-39	-0.049648	0.0380775	0.197811	-0.694983	0.471853	0.146589	P32004	L1CAM
sp|P32119|PRDX2_HUMAN	8.95259	5.10642	0.0852426	0.313036	0.342713	0.365089	-0.735231	0.483757	0.134387	P32119	PRDX2
sp|P32969|RL9_HUMAN	13.5972	0.351205	4.51679e-41	0.00616242	0.0555703	0.912111	-0.64693	0.477787	0.181372	P32969	RL9
sp|P33176|KINH_HUMAN	13.5251	0.393114	2.07503e-38	0.0179271	0.0433116	0.680579	-0.605683	0.487684	0.21962	P33176	KINH
sp|P34897|GLYM_HUMAN	13.5439	0.382753	4.84718e-39	0.0154067	0.0430271	0.721687	-0.625476	0.481224	0.199204	P34897	GLYM
sp|P34932|HSP74_HUMAN	13.3214	0.403483	1.73956e-37	0.046703	0.0366311	0.207784	-0.729122	0.475089	0.130695	P34932	HSP74
sp|P35080|PROF2_HUMAN	13.4671	0.373506	1.83203e-39	0.0307112	0.0348172	0.381649	-0.675971	0.475484	0.160878	P35080	PROF2
sp|P35221|CTNA1_HUMAN	13.5589	0.366439	4.77259e-40	0.016933	0.0482036	0.726745	-0.630232	0.479815	0.194572	P35221	CTNA1
sp|P35222|CTNB1_HUMAN	13.511	0.37085	1.06809e-39	0.0247063	0.038575	0.524574	-0.654756	0.476127	0.174757	P35222	CTNB1
sp|P35232|PHB_HUMAN	13.381	0.438312	9.67397e-36	0.0286775	0.0353625	0.42095	-0.603636	0.478004	0.212078	P35232	PHB
sp|P35241|RADI_HUMAN	13.4887	0.367568	7.33569e-40	0.0327712	0.0397028	0.412768	-0.677423	0.476186	0.160603	P35241	RADI
sp|P35268|RL22_HUMAN	13.4617	0.374177	2.0529e-39	0.033196	0.0366642	0.369271	-0.699155	0.477619	0.149037	P35268	RL22
sp|P35527|K1C9_HUMAN|CON__P35527	12.9911	2.25391	4.06749e-07	0.0322924	0.116892	0.783405	-0.655092	0.47823	0.17641	P35527|K1C9_HUMAN	K1C9
sp|P35579|MYH9_HUMAN	12.923	0.488821	1.41824e-32	0.0704996	0.0371906	0.0633662	-0.7794	0.467849	0.101521	P35579	MYH9
sp|P35606|COPB2_HUMAN	13.5462	0.376665	2.09271e-39	0.0166017	0.0443579	0.709671	-0.624962	0.481006	0.199368	P35606	COPB2
sp|P35611|ADDA_HUMAN	13.4266	0.388307	1.603e-38	0.0339936	0.0360884	0.350412	-0.666363	0.474341	0.165802	P35611	ADDA
sp|P35612|ADDB_HUMAN	13.4992	0.390995	1.73242e-38	0.0211984	0.0381848	0.581082	-0.627031	0.477884	0.195038	P35612	ADDB
sp|P35637|FUS_HUMAN	13.5004	0.383988	6.76734e-39	0.0214625	0.0361794	0.555508	-0.642819	0.47632	0.182791	P35637	FUS
sp|P35659|DEK_HUMAN	13.5783	0.37319	1.14405e-39	0.00953195	0.0513543	0.853445	-0.628068	0.489122	0.204598	P35659	DEK
sp|P35754|GLRX1_HUMAN	13.5765	0.347895	2.98383e-41	0.0217225	0.0522665	0.679341	-0.667472	0.479425	0.169558	P35754	GLRX1
sp|P35813|PPM1A_HUMAN	13.5842	0.350576	4.32352e-41	0.016562	0.0615411	0.788862	-0.646881	0.477489	0.181137	P35813	PPM1A
sp|P35908|K22E_HUMAN|CON__P35908v2	14.3447	2.22577	3.27486e-08	-0.0389864	0.116179	0.738494	-0.633912	0.479048	0.191319	P35908|K22E_HUMAN	K22E
sp|P35998|PRS7_HUMAN	13.4098	0.387334	1.50218e-38	0.0357702	0.0345491	0.305123	-0.670853	0.47366	0.162426	P35998	PRS7
sp|P36405|ARL3_HUMAN	13.546	0.363377	3.24246e-40	0.0212347	0.0448308	0.637649	-0.636991	0.477339	0.187653	P36405	ARL3
sp|P36507|MP2K2_HUMAN	13.5208	0.373699	1.5306e-39	0.0231003	0.0418575	0.583307	-0.626764	0.477955	0.19529	P36507	MP2K2
sp|P36542|ATPG_HUMAN	13.4966	0.383179	6.15608e-39	0.0229208	0.0369751	0.537933	-0.652569	0.476177	0.176222	P36542	ATPG
sp|P36543|VATE1_HUMAN	13.4257	0.407525	1.94456e-37	0.0262826	0.0329122	0.428041	-0.600633	0.478634	0.214923	P36543	VATE1
sp|P36578|RL4_HUMAN	13.4391	0.406792	1.68369e-37	0.0256585	0.0344415	0.459511	-0.636099	0.475616	0.186691	P36578	RL4
sp|P36871|PGM1_HUMAN	13.5684	0.352475	6.08828e-41	0.0210757	0.0508201	0.679997	-0.656367	0.477508	0.174944	P36871	PGM1
sp|P36957|ODO2_HUMAN	13.4968	0.390312	1.59753e-38	0.0209548	0.0366655	0.570023	-0.643713	0.476412	0.182275	P36957	ODO2
sp|P37108|SRP14_HUMAN	13.559	0.373776	1.33619e-39	0.0141178	0.0457781	0.758967	-0.625638	0.482671	0.20042	P37108	SRP14
sp|P37235|HPCL1_HUMAN	13.5282	0.353141	7.84157e-41	0.0306946	0.0389413	0.434011	-0.705776	0.480772	0.147904	P37235	HPCL1
sp|P37802|TAGL2_HUMAN	13.409	0.370946	1.60473e-39	0.0458082	0.0364691	0.214493	-0.762768	0.47981	0.117734	P37802	TAGL2
sp|P37837|TALDO_HUMAN	13.3803	0.402217	1.17846e-37	0.0366876	0.0354836	0.305777	-0.67259	0.473757	0.161444	P37837	TALDO
sp|P37840|SYUA_HUMAN	13.5504	0.363024	3.03076e-40	0.0186326	0.0420256	0.659275	-0.644088	0.477	0.182556	P37840	SYUA
sp|P38117|ETFB_HUMAN	13.5025	0.370177	1.00451e-39	0.0281448	0.0400346	0.485069	-0.656683	0.475804	0.173226	P38117	ETFB
sp|P38159|RBMX_HUMAN	13.8561	0.424961	3.3113e-37	-0.0328291	0.0339083	0.337274	-0.648803	0.473709	0.176473	P38159	RBMX
sp|P38606|VATA_HUMAN	13.288	0.426523	3.42686e-36	0.0406332	0.0334687	0.230007	-0.704641	0.473745	0.14273	P38606	VATA
sp|P38646|GRP75_HUMAN	13.8033	0.469047	6.28644e-35	-0.0215518	0.035444	0.545703	-0.634731	0.476645	0.188565	P38646	GRP75
sp|P38919|IF4A3_HUMAN	13.5517	0.381192	3.80792e-39	0.0145554	0.0454349	0.749934	-0.618591	0.48587	0.208415	P38919	IF4A3
sp|P39019|RS19_HUMAN	13.3815	0.393603	3.84095e-38	0.0394955	0.0356765	0.273181	-0.693462	0.474281	0.149501	P39019	RS19
sp|P39023|RL3_HUMAN	13.8037	0.380062	1.2551e-39	-0.0402428	0.0359061	0.267342	-0.607389	0.473701	0.205242	P39023	RL3
sp|P39656|OST48_HUMAN	13.5809	0.35542	8.95552e-41	0.0133255	0.0526263	0.801068	-0.641487	0.478131	0.185322	P39656	OST48
sp|P39687|AN32A_HUMAN	13.545	0.361302	2.41603e-40	0.0172632	0.0342613	0.616404	-0.648204	0.476683	0.179537	P39687	AN32A
sp|P39748|FEN1_HUMAN	13.5614	0.35497	9.03444e-41	0.0237947	0.0533699	0.657493	-0.643017	0.477036	0.183305	P39748	FEN1
sp|P39905|GDNF_HUMAN	13.5495	0.357414	1.35214e-40	0.0236498	0.0456952	0.606882	-0.646756	0.476623	0.180441	P39905	GDNF
sp|P40227|TCPZ_HUMAN	13.3007	0.446014	3.19924e-35	0.0357623	0.034107	0.299063	-0.615255	0.474016	0.199817	P40227	TCPZ
sp|P40429|RL13A_HUMAN	13.5737	0.375585	1.62293e-39	0.00981859	0.0472389	0.836128	-0.628775	0.486136	0.201374	P40429	RL13A
sp|P40925|MDHC_HUMAN	13.755	0.426796	6.02091e-37	-0.0201423	0.0350454	0.567848	-0.597436	0.484282	0.222675	P40925	MDHC
sp|P40926|MDHM_HUMAN	13.0297	0.494239	1.63235e-32	0.0549787	0.0347872	0.119849	-0.667543	0.46729	0.158895	P40926	MDHM
sp|P40939|ECHA_HUMAN	13.5574	0.363746	3.27157e-40	0.0180975	0.0472342	0.703117	-0.638715	0.477718	0.186824	P40939	ECHA
sp|P41091|IF2G_HUMAN|sp|Q2VIR3|IF2GL_HUMAN	13.5284	0.384935	6.90371e-39	0.0193684	0.0446322	0.666049	-0.611716	0.484091	0.211788	P41091|IF2G_HUMAN|sp|Q2VIR3	IF2G_HUMAN|sp|Q2VIR3|IF2GL
sp|P41250|GARS_HUMAN	13.4511	0.390904	2.05861e-38	0.0304214	0.0381569	0.428786	-0.63518	0.47527	0.187002	P41250	GARS
sp|P42167|LAP2B_HUMAN|sp|P42166|LAP2A_HUMAN	13.9075	0.394877	6.18067e-39	-0.0499366	0.0348201	0.157301	-0.7142	0.471247	0.135464	P42167|LAP2B_HUMAN|sp|P42166	LAP2B_HUMAN|sp|P42166|LAP2A
sp|P42357|HUTH_HUMAN	13.3552	0.396508	6.21209e-38	0.0435545	0.0363776	0.236423	-0.742603	0.478209	0.126293	P42357	HUTH
sp|P42677|RS27_HUMAN	13.5766	0.37402	1.29268e-39	0.00871017	0.0447756	0.846491	-0.633714	0.482951	0.195014	P42677	RS27
sp|P42704|LPPRC_HUMAN	13.5559	0.364525	3.67809e-40	0.01849	0.047628	0.699382	-0.637035	0.477914	0.188145	P42704	LPPRC
sp|P42765|THIM_HUMAN	13.5875	0.343612	1.49785e-41	0.0224513	0.0560308	0.690225	-0.687515	0.487373	0.164081	P42765	THIM
sp|P42766|RL35_HUMAN	13.5344	0.354144	8.87789e-41	0.0294453	0.0414628	0.480659	-0.696577	0.480556	0.152975	P42766	RL35
sp|P43034|LIS1_HUMAN	13.3575	0.394622	4.81611e-38	0.0393751	0.0326316	0.232823	-0.755815	0.479938	0.121139	P43034	LIS1
sp|P43243|MATR3_HUMAN	13.8717	0.437035	1.31806e-36	-0.0315548	0.0329829	0.342982	-0.670012	0.47438	0.163572	P43243	MATR3
sp|P43487|RANG_HUMAN	13.4129	0.3776	3.97455e-39	0.040046	0.0352911	0.261498	-0.719229	0.476403	0.136948	P43487	RANG
sp|P43490|NAMPT_HUMAN	13.5716	0.347715	2.95925e-41	0.0264612	0.0548549	0.631482	-0.670387	0.479106	0.167458	P43490	NAMPT
sp|P43686|PRS6B_HUMAN	13.5072	0.371611	1.20569e-39	0.026445	0.0402489	0.513948	-0.651974	0.475949	0.176406	P43686	PRS6B
sp|P45880|VDAC2_HUMAN	13.4346	0.396917	4.82556e-38	0.0299856	0.0360973	0.409807	-0.664001	0.475187	0.168024	P45880	VDAC2
sp|P45973|CBX5_HUMAN	13.5888	0.390008	1.0799e-38	0.00472823	0.0503588	0.925543	-0.633832	0.499812	0.210188	P45973	CBX5
sp|P45974|UBP5_HUMAN	13.4427	0.398859	6.01685e-38	0.0281173	0.0360907	0.439338	-0.613874	0.477108	0.203703	P45974	UBP5
sp|P46108|CRK_HUMAN	13.5821	0.345305	1.97677e-41	0.0262837	0.0631518	0.678914	-0.666197	0.479121	0.170094	P46108	CRK
sp|P46459|NSF_HUMAN	13.7577	0.407399	5.43438e-38	-0.0248351	0.0370358	0.505353	-0.600888	0.4809	0.216869	P46459	NSF
sp|P46777|RL5_HUMAN	13.4721	0.386033	9.93097e-39	0.027821	0.0381417	0.468902	-0.624186	0.476548	0.195806	P46777	RL5
sp|P46778|RL21_HUMAN	13.5804	0.376105	1.69971e-39	0.00785629	0.0478154	0.870105	-0.632384	0.486595	0.199256	P46778	RL21
sp|P46779|RL28_HUMAN	13.5148	0.378635	3.09388e-39	0.0215251	0.0391455	0.584673	-0.641518	0.476598	0.183915	P46779	RL28
sp|P46781|RS9_HUMAN	13.4148	0.387498	1.50612e-38	0.0368449	0.0365252	0.317592	-0.701775	0.476397	0.146532	P46781	RS9
sp|P46782|RS5_HUMAN	13.5253	0.383362	5.65242e-39	0.0188328	0.0409749	0.647635	-0.617542	0.481337	0.204982	P46782	RS5
sp|P46783|RS10_HUMAN	13.5801	0.359106	1.53741e-40	0.0124782	0.0535605	0.816663	-0.633338	0.481478	0.193932	P46783	RS10
sp|P46821|MAP1B_HUMAN	13.9252	0.754164	5.40676e-25	-0.0237925	0.0502711	0.637919	-0.665384	0.478289	0.169877	P46821	MAP1B
sp|P46940|IQGA1_HUMAN	13.5707	0.362872	2.74267e-40	0.0183852	0.0642596	0.77589	-0.631598	0.480711	0.19444	P46940	IQGA1
sp|P47755|CAZA2_HUMAN	13.4636	0.366932	7.38433e-40	0.0359662	0.0360971	0.323513	-0.709972	0.477587	0.142941	P47755	CAZA2
sp|P47756|CAPZB_HUMAN	13.4087	0.396454	5.01944e-38	0.0352984	0.0369692	0.34393	-0.679865	0.47502	0.158125	P47756	CAPZB
sp|P47929|LEG7_HUMAN	13.3391	0.420396	1.34101e-36	0.038744	0.0363436	0.291146	-0.677971	0.473708	0.158135	P47929	LEG7
sp|P47985|UCRI_HUMAN|sp|P0C7P4|UCRIL_HUMAN	13.5815	0.356325	1.0197e-40	0.0134716	0.056282	0.811733	-0.640506	0.478471	0.186293	P47985|UCRI_HUMAN|sp|P0C7P4	UCRI_HUMAN|sp|P0C7P4|UCRIL
sp|P48047|ATPO_HUMAN	13.4234	0.397019	5.10631e-38	0.0305787	0.0346568	0.38151	-0.677596	0.475609	0.16	P48047	ATPO
sp|P48163|MAOX_HUMAN	13.5649	0.340955	1.08925e-41	0.0446152	0.0475138	0.351915	-0.790187	0.497674	0.118179	P48163	MAOX
sp|P48444|COPD_HUMAN	13.5595	0.364991	3.87725e-40	0.0175775	0.0491181	0.721842	-0.632587	0.47908	0.192264	P48444	COPD
sp|P48539|PCP4_HUMAN	13.5843	0.344538	1.74509e-41	0.02144	0.0520596	0.68209	-0.676744	0.482267	0.166265	P48539	PCP4
sp|P48556|PSMD8_HUMAN	13.5809	0.365009	3.58059e-40	0.0111882	0.057039	0.845229	-0.632016	0.484207	0.197339	P48556	PSMD8
sp|P48637|GSHB_HUMAN	13.5232	0.358485	1.74812e-40	0.0245468	0.0341563	0.475448	-0.695303	0.48014	0.153363	P48637	GSHB
sp|P48643|TCPE_HUMAN	13.3226	0.413153	5.85372e-37	0.0398155	0.0336195	0.241481	-0.685631	0.472805	0.152805	P48643	TCPE
sp|P48681|NEST_HUMAN	13.9395	0.446335	3.02072e-36	-0.039913	0.0351123	0.260673	-0.645631	0.472188	0.177191	P48681	NEST
sp|P48735|IDHP_HUMAN	13.433	0.403309	1.10661e-37	0.0279992	0.0352933	0.431058	-0.644234	0.47506	0.180708	P48735	IDHP
sp|P49006|MRP_HUMAN	14.2701	1.11976	6.54424e-18	-0.0428343	0.0688784	0.536636	-0.725313	0.492219	0.146407	P49006	MRP
sp|P49189|AL9A1_HUMAN	13.3833	0.385085	1.23105e-38	0.0409657	0.0343839	0.238698	-0.760734	0.481104	0.119666	P49189	AL9A1
sp|P49207|RL34_HUMAN	13.8135	0.364714	1.41859e-40	-0.0552259	0.0387516	0.159876	-0.608353	0.46987	0.200924	P49207	RL34
sp|P49257|LMAN1_HUMAN	13.5912	0.372598	1.00297e-39	0.00554529	0.0542237	0.918924	-0.637157	0.488579	0.19773	P49257	LMAN1
sp|P49321|NASP_HUMAN	13.5734	0.370606	8.12577e-40	0.0117854	0.0518992	0.821217	-0.62914	0.484455	0.199581	P49321	NASP
sp|P49327|FAS_HUMAN	13.3406	0.422904	1.80878e-36	0.0357642	0.0342778	0.301429	-0.646626	0.473058	0.177318	P49327	FAS
sp|P49368|TCPG_HUMAN	12.8533	0.546176	4.63393e-30	0.0674693	0.0388679	0.0882919	-0.615862	0.465363	0.191278	P49368	TCPG
sp|P49411|EFTU_HUMAN	13.8245	0.386007	2.59719e-39	-0.0409249	0.0354586	0.253518	-0.61997	0.472622	0.195149	P49411	EFTU
sp|P49418|AMPH_HUMAN	13.4916	0.387682	1.14857e-38	0.0221488	0.0360296	0.541309	-0.656994	0.476382	0.17354	P49418	AMPH
sp|P49419|AL7A1_HUMAN	13.4751	0.366428	6.57905e-40	0.0364632	0.0391655	0.355996	-0.737484	0.48374	0.133209	P49419	AL7A1
sp|P49588|SYAC_HUMAN	13.4052	0.394444	3.91383e-38	0.0356245	0.0360354	0.32727	-0.687684	0.475266	0.153693	P49588	SYAC
sp|P49589|SYCC_HUMAN	13.5582	0.366383	4.74776e-40	0.0181206	0.0507852	0.722626	-0.629929	0.479807	0.194775	P49589	SYCC
sp|P49591|SYSC_HUMAN	13.468	0.389509	1.60392e-38	0.0258456	0.0357212	0.472474	-0.642385	0.475557	0.182391	P49591	SYSC
sp|P49721|PSB2_HUMAN	13.1929	0.460445	2.44287e-34	0.0481256	0.0366875	0.195146	-0.657578	0.470427	0.167879	P49721	PSB2
sp|P49755|TMEDA_HUMAN	13.5541	0.373992	1.40334e-39	0.0152499	0.0449486	0.735718	-0.623017	0.482768	0.202372	P49755	TMEDA
sp|P49773|HINT1_HUMAN	13.4695	0.388717	1.43567e-38	0.0249562	0.0345605	0.473348	-0.654469	0.475605	0.174478	P49773	HINT1
sp|P49840|GSK3A_HUMAN	13.582	0.344833	1.8412e-41	0.0256313	0.0587856	0.664565	-0.669804	0.479669	0.168312	P49840	GSK3A
sp|P49841|GSK3B_HUMAN	13.5703	0.353446	6.97651e-41	0.0193567	0.0508612	0.705009	-0.64834	0.477165	0.17988	P49841	GSK3B
sp|P49915|GUAA_HUMAN	13.5786	0.365009	3.61149e-40	0.012493	0.0585963	0.83197	-0.630618	0.484209	0.198318	P49915	GUAA
sp|P50148|GNAQ_HUMAN	13.9021	0.375398	4.5689e-40	-0.0644697	0.0381633	0.0969262	-0.703344	0.466822	0.137725	P50148	GNAQ
sp|P50213|IDH3A_HUMAN	13.557	0.357099	1.25452e-40	0.0211466	0.0463656	0.650159	-0.654586	0.477128	0.175759	P50213	IDH3A
sp|P50395|GDIB_HUMAN	13.7939	0.562929	6.27997e-31	-0.0157513	0.0377099	0.677826	-0.674285	0.481285	0.166932	P50395	GDIB
sp|P50402|EMD_HUMAN	13.5443	0.3571	1.31749e-40	0.0263753	0.0465195	0.573081	-0.654953	0.476561	0.175016	P50402	EMD
sp|P50454|SERPH_HUMAN	13.5128	0.385297	7.69588e-39	0.0198079	0.0382911	0.607062	-0.633976	0.47735	0.189727	P50454	SERPH
sp|P50502|F10A1_HUMAN|sp|Q8NFI4|F10A5_HUMAN	13.3141	0.402178	1.51449e-37	0.047488	0.036017	0.192905	-0.74269	0.475787	0.124373	P50502|F10A1_HUMAN|sp|Q8NFI4	F10A1_HUMAN|sp|Q8NFI4|F10A5
sp|P50914|RL14_HUMAN	13.5661	0.360583	2.00882e-40	0.0163415	0.0479459	0.734553	-0.6373	0.478247	0.188267	P50914	RL14
sp|P50990|TCPQ_HUMAN	12.8963	0.50563	8.54789e-32	0.0754353	0.040645	0.0689204	-0.713877	0.464628	0.130268	P50990	TCPQ
sp|P50991|TCPD_HUMAN	13.1197	0.478459	2.25557e-33	0.0518072	0.0363953	0.160356	-0.648955	0.469082	0.172218	P50991	TCPD
sp|P50993|AT1A2_HUMAN	13.5482	0.350478	4.89305e-41	0.0310552	0.0464862	0.506945	-0.694981	0.481092	0.15435	P50993	AT1A2
sp|P51114|FXR1_HUMAN	13.5833	0.344894	1.84925e-41	0.0252272	0.0609538	0.680606	-0.66871	0.47976	0.169075	P51114	FXR1
sp|P51148|RAB5C_HUMAN	13.4908	0.368674	8.5061e-40	0.0296003	0.0371453	0.429011	-0.683927	0.477197	0.15756	P51148	RAB5C
sp|P51149|RAB7A_HUMAN	13.3661	0.413104	4.92131e-37	0.0315321	0.0312119	0.316877	-0.668618	0.473805	0.163931	P51149	RAB7A
sp|P51513|NOVA1_HUMAN	13.4481	0.397817	5.15073e-38	0.0266999	0.0350718	0.449793	-0.649341	0.475263	0.177515	P51513	NOVA1
sp|P51572|BAP31_HUMAN	13.5536	0.380721	3.54557e-39	0.0143505	0.0460904	0.756729	-0.619997	0.485545	0.207097	P51572	BAP31
sp|P51608|MECP2_HUMAN	13.5833	0.376195	1.70214e-39	0.0072714	0.0497608	0.884365	-0.634037	0.486662	0.198162	P51608	MECP2
sp|P51648|AL3A2_HUMAN	13.5815	0.349217	3.56758e-41	0.0197966	0.0612557	0.747807	-0.655066	0.477896	0.17613	P51648	AL3A2
sp|P51649|SSDH_HUMAN	13.5422	0.365339	4.35256e-40	0.0199056	0.0412765	0.631578	-0.649783	0.476797	0.178599	P51649	SSDH
sp|P51659|DHB4_HUMAN	13.5038	0.375471	2.08858e-39	0.0237043	0.0369722	0.524145	-0.675191	0.477932	0.163472	P51659	DHB4
sp|P51665|PSMD7_HUMAN	13.5382	0.386249	7.93441e-39	0.0150384	0.0401615	0.709537	-0.614947	0.485093	0.210348	P51665	PSMD7
sp|P51674|GPM6A_HUMAN	13.9347	0.336442	1.32846e-42	-0.138963	0.0478243	0.00530274	-0.778228	0.446594	0.0870991	P51674	GPM6A
sp|P51858|HDGF_HUMAN	13.5123	0.346982	3.33101e-41	0.0490483	0.0433388	0.262744	-0.820015	0.496194	0.104214	P51858	HDGF
sp|P51991|ROA3_HUMAN	13.7484	0.433995	1.45624e-36	-0.0181614	0.0345428	0.601204	-0.614421	0.480747	0.206696	P51991	ROA3
sp|P52209|6PGD_HUMAN	13.7839	0.464152	3.95824e-35	-0.0201903	0.036	0.577226	-0.607823	0.48167	0.212406	P52209	6PGD
sp|P52272|HNRPM_HUMAN	13.8579	0.466281	3.80387e-35	-0.0252372	0.0321581	0.436009	-0.666	0.475677	0.1672	P52272	HNRPM
sp|P52306|GDS1_HUMAN	13.5486	0.349539	4.24802e-41	0.0321523	0.0465299	0.492523	-0.692108	0.48004	0.155142	P52306	GDS1
sp|P52565|GDIR1_HUMAN	13.4969	0.383501	6.42046e-39	0.021588	0.0350742	0.540814	-0.63516	0.476564	0.188197	P52565	GDIR1
sp|P52597|HNRPF_HUMAN	13.5422	0.372689	1.22535e-39	0.0197147	0.0465504	0.673604	-0.61899	0.481775	0.204342	P52597	HNRPF
sp|P52815|RM12_HUMAN	13.5915	0.350709	4.28736e-41	0.0110017	0.0608466	0.857193	-0.647129	0.477664	0.181129	P52815	RM12
sp|P52907|CAZA1_HUMAN	13.5207	0.366528	5.59727e-40	0.0257609	0.0413769	0.536174	-0.652713	0.476166	0.176118	P52907	CAZA1
sp|P52943|CRIP2_HUMAN	13.5337	0.376274	2.0799e-39	0.0178858	0.0394954	0.652465	-0.620532	0.480632	0.202177	P52943	CRIP2
sp|P53007|TXTP_HUMAN	13.584	0.349054	3.44819e-41	0.0164671	0.0559402	0.769604	-0.654917	0.478062	0.176374	P53007	TXTP
sp|P53396|ACLY_HUMAN	13.5308	0.389001	1.17848e-38	0.0161755	0.0402363	0.689262	-0.617314	0.483005	0.206692	P53396	ACLY
sp|P53618|COPB_HUMAN	13.5805	0.355532	9.11793e-41	0.013459	0.0525317	0.798765	-0.641292	0.478149	0.18547	P53618	COPB
sp|P53621|COPA_HUMAN	13.5241	0.374735	1.74497e-39	0.0231868	0.0443232	0.603024	-0.625456	0.478474	0.196688	P53621	COPA
sp|P53634|CATC_HUMAN	13.5878	0.340693	9.58321e-42	0.0401158	0.0614849	0.516879	-0.71768	0.487893	0.147101	P53634	CATC
sp|P53999|TCP4_HUMAN	13.5151	0.368953	8.05643e-40	0.0221915	0.0350146	0.528902	-0.669269	0.477258	0.166542	P53999	TCP4
sp|P54136|SYRC_HUMAN	13.5638	0.359846	1.8219e-40	0.0193484	0.0527424	0.715166	-0.638016	0.477924	0.187486	P54136	SYRC
sp|P54577|SYYC_HUMAN	13.4705	0.374448	2.06039e-39	0.0323219	0.0380096	0.39888	-0.682858	0.47644	0.157551	P54577	SYYC
sp|P54578|UBP14_HUMAN	13.5823	0.358454	1.38665e-40	0.0132756	0.0610402	0.828646	-0.635106	0.481044	0.192315	P54578	UBP14
sp|P54727|RD23B_HUMAN	13.4867	0.375888	2.36312e-39	0.0294979	0.0398936	0.462858	-0.645736	0.475407	0.180023	P54727	RD23B
sp|P55010|IF5_HUMAN	13.554	0.359065	1.68908e-40	0.0209093	0.0457596	0.649549	-0.637079	0.477437	0.187682	P55010	IF5
sp|P55036|PSMD4_HUMAN	13.516	0.373355	1.48648e-39	0.0241742	0.0413153	0.560907	-0.633188	0.476932	0.189886	P55036	PSMD4
sp|P55058|PLTP_HUMAN	13.5886	0.340051	8.65681e-42	0.042806	0.0588186	0.469903	-0.730826	0.489029	0.140881	P55058	PLTP
sp|P55060|XPO2_HUMAN	13.5144	0.380707	4.11228e-39	0.0171772	0.0319392	0.592918	-0.62413	0.478523	0.197669	P55060	XPO2
sp|P55072|TERA_HUMAN	13.792	0.525175	1.98003e-32	-0.0179192	0.0386652	0.644908	-0.653132	0.477002	0.176592	P55072	TERA
sp|P55084|ECHB_HUMAN	13.5278	0.367813	6.53329e-40	0.0237969	0.0425179	0.578004	-0.64183	0.476533	0.183646	P55084	ECHB
sp|P55209|NP1L1_HUMAN	13.5829	0.358909	1.47805e-40	0.011451	0.0546198	0.83473	-0.635043	0.481357	0.192644	P55209	NP1L1
sp|P55265|DSRAD_HUMAN	13.5841	0.358162	1.32013e-40	0.0130821	0.0642653	0.83946	-0.636336	0.480822	0.191267	P55265	DSRAD
sp|P55769|NH2L1_HUMAN	13.5655	0.362174	2.53155e-40	0.0178258	0.0535851	0.740677	-0.630245	0.48016	0.194879	P55769	NH2L1
sp|P55786|PSA_HUMAN	13.3426	0.417125	8.86078e-37	0.038249	0.0355704	0.28702	-0.651884	0.472783	0.173635	P55786	PSA
sp|P55809|SCOT1_HUMAN	13.5729	0.352146	5.70106e-41	0.0182504	0.0488756	0.71031	-0.657144	0.477867	0.17476	P55809	SCOT1
sp|P56192|SYMC_HUMAN	13.5825	0.358508	1.39655e-40	0.0123778	0.0574092	0.830107	-0.635212	0.481049	0.192246	P56192	SYMC
sp|P56211|ARP19_HUMAN	13.5757	0.348778	3.41555e-41	0.0222411	0.0551067	0.6881	-0.657765	0.477744	0.174251	P56211	ARP19
sp|P56537|IF6_HUMAN	13.5327	0.352515	7.0278e-41	0.0306429	0.0401037	0.448139	-0.730729	0.487528	0.139737	P56537	IF6
sp|P58107|EPIPL_HUMAN	13.5813	0.344882	1.85973e-41	0.0347088	0.0780246	0.658211	-0.669697	0.479504	0.168235	P58107	EPIPL
sp|P58546|MTPN_HUMAN	13.5103	0.365754	5.21901e-40	0.0281141	0.0399303	0.484408	-0.646131	0.475628	0.179959	P58546	MTPN
sp|P59768|GBG2_HUMAN	13.9496	0.390458	2.9495e-39	-0.0555836	0.0332182	0.100055	-0.713559	0.46754	0.132796	P59768	GBG2
sp|P59998|ARPC4_HUMAN	13.5207	0.357291	1.48339e-40	0.0295728	0.0388745	0.45013	-0.713917	0.483186	0.145346	P59998	ARPC4
sp|P60174|TPIS_HUMAN	13.4741	1.02763	2.03496e-18	0.00908405	0.0664837	0.891827	-0.647028	0.477738	0.181263	P60174	TPIS
sp|P60468|SC61B_HUMAN	13.5849	0.351012	4.60015e-41	0.0147754	0.0579173	0.799605	-0.646079	0.477551	0.181726	P60468	SC61B
sp|P60520|GBRL2_HUMAN	13.575	0.349154	3.62336e-41	0.0225217	0.0557192	0.687662	-0.656463	0.477582	0.174947	P60520	GBRL2
sp|P60660|MYL6_HUMAN	13.4184	0.395762	4.41923e-38	0.0303902	0.0331904	0.363931	-0.654082	0.474187	0.173465	P60660	MYL6
sp|P60842|IF4A1_HUMAN	13.1617	0.446178	5.56628e-35	0.0526828	0.0350472	0.138614	-0.713634	0.470163	0.134887	P60842	IF4A1
sp|P60866|RS20_HUMAN	13.4704	0.383226	6.85064e-39	0.02731	0.0358427	0.44941	-0.651337	0.475278	0.176222	P60866	RS20
sp|P60880|SNP25_HUMAN	13.8376	0.410931	6.2929e-38	-0.0354389	0.0359068	0.328059	-0.638403	0.473641	0.18333	P60880	SNP25
sp|P60891|PRPS1_HUMAN|sp|P21108|PRPS3_HUMAN	13.5207	0.365894	5.11518e-40	0.0270612	0.0429695	0.531496	-0.64681	0.476058	0.179896	P60891|PRPS1_HUMAN|sp|P21108	PRPS1_HUMAN|sp|P21108|PRPS3
sp|P60900|PSA6_HUMAN	13.2515	0.441951	2.42345e-35	0.0452444	0.0365725	0.221398	-0.670481	0.471533	0.160801	P60900	PSA6
sp|P60953|CDC42_HUMAN	13.5483	0.356925	1.26497e-40	0.0227177	0.0424195	0.594469	-0.655535	0.476767	0.174822	P60953	CDC42
sp|P60981|DEST_HUMAN	13.5276	0.360587	2.32956e-40	0.0257887	0.0397098	0.518814	-0.657392	0.476184	0.173108	P60981	DEST
sp|P60983|GMFB_HUMAN	13.5696	0.348154	3.18468e-41	0.0224583	0.0454337	0.623092	-0.668759	0.478639	0.168065	P60983	GMFB
sp|P61019|RAB2A_HUMAN	13.5207	0.3723	1.26019e-39	0.0216871	0.0384314	0.574881	-0.650669	0.476429	0.177689	P61019	RAB2A
sp|P61020|RAB5B_HUMAN	13.5761	0.34922	3.64361e-41	0.0217264	0.0558017	0.698548	-0.656046	0.477623	0.175253	P61020	RAB5B
sp|P61026|RAB10_HUMAN	13.458	0.397208	4.58123e-38	0.0249327	0.0346891	0.475396	-0.641629	0.475605	0.182942	P61026	RAB10
sp|P61081|UBC12_HUMAN	13.4662	0.391922	2.22266e-38	0.0274568	0.0383941	0.47761	-0.609162	0.478585	0.208528	P61081	UBC12
sp|P61088|UBE2N_HUMAN|sp|Q5JXB2|UE2NL_HUMAN	13.4062	0.412287	3.81099e-37	0.0283733	0.0333142	0.398148	-0.630004	0.475074	0.190383	P61088|UBE2N_HUMAN|sp|Q5JXB2	UBE2N_HUMAN|sp|Q5JXB2|UE2NL
sp|P61106|RAB14_HUMAN	13.4718	0.374123	1.95993e-39	0.0305661	0.0361052	0.400963	-0.685327	0.476747	0.156344	P61106	RAB14
sp|P61158|ARP3_HUMAN	13.4766	0.383527	6.96726e-39	0.0261502	0.0360183	0.470957	-0.631393	0.476011	0.190282	P61158	ARP3
sp|P61160|ARP2_HUMAN	13.4152	0.395779	4.48279e-38	0.0339637	0.0365182	0.356485	-0.639723	0.474096	0.182854	P61160	ARP2
sp|P61163|ACTZ_HUMAN	13.5111	0.365621	5.10638e-40	0.0267292	0.0381582	0.486633	-0.655473	0.475777	0.173982	P61163	ACTZ
sp|P61201|CSN2_HUMAN	13.5937	0.358833	1.40228e-40	0.00719161	0.0629941	0.909532	-0.640852	0.481404	0.188711	P61201	CSN2
sp|P61224|RAP1B_HUMAN|sp|A6NIZ1|RP1BL_HUMAN|sp|P62834|RAP1A_HUMAN	13.5592	0.365669	4.27441e-40	0.0155682	0.0438671	0.724051	-0.631496	0.479402	0.193314	P61224|RAP1B_HUMAN|sp|A6NIZ1|RP1BL_HUMAN|sp|P62834	RAP1B_HUMAN|sp|A6NIZ1|RP1BL_HUMAN|sp|P62834|RAP1A
sp|P61247|RS3A_HUMAN	13.8754	0.403952	2.25722e-38	-0.0423069	0.0352122	0.234807	-0.684265	0.472525	0.15337	P61247	RS3A
sp|P61254|RL26_HUMAN	13.7944	0.380501	1.38016e-39	-0.0393688	0.0369226	0.291053	-0.557005	0.480425	0.251394	P61254	RL26
sp|P61266|STX1B_HUMAN	13.8509	0.402047	1.93636e-38	-0.039434	0.0353928	0.270136	-0.641294	0.472436	0.180294	P61266	STX1B
sp|P61313|RL15_HUMAN	13.8401	0.394083	7.16213e-39	-0.0399339	0.0349955	0.258858	-0.640502	0.472184	0.180595	P61313	RL15
sp|P61353|RL27_HUMAN	13.4946	0.369763	9.77011e-40	0.0292987	0.0386274	0.451452	-0.678137	0.476976	0.160851	P61353	RL27
sp|P61421|VA0D1_HUMAN	13.5661	0.372948	1.15906e-39	0.0128493	0.0482367	0.790961	-0.629734	0.482184	0.197088	P61421	VA0D1
sp|P61586|RHOA_HUMAN|sp|P08134|RHOC_HUMAN	13.5854	0.350563	4.29545e-41	0.0150981	0.0590956	0.799319	-0.647061	0.477518	0.181042	P61586|RHOA_HUMAN|sp|P08134	RHOA_HUMAN|sp|P08134|RHOC
sp|P61604|CH10_HUMAN	13.8622	0.477154	1.20989e-34	-0.0270836	0.035578	0.449821	-0.650104	0.475269	0.17702	P61604	CH10
sp|P61626|LYSC_HUMAN	12.2253	0.629661	5.08437e-26	0.108576	0.0425371	0.0135558	-0.650493	0.451349	0.155297	P61626	LYSC
sp|P61758|PFD3_HUMAN	13.5761	0.3493	3.68801e-41	0.0207764	0.0535639	0.699628	-0.655642	0.477585	0.175481	P61758	PFD3
sp|P61764|STXB1_HUMAN	13.8086	0.444724	4.06937e-36	-0.0247946	0.0352899	0.485324	-0.615685	0.477798	0.203035	P61764	STXB1
sp|P61956|SUMO2_HUMAN|sp|Q6EEV6|SUMO4_HUMAN	13.5503	0.366344	4.86846e-40	0.0184108	0.0443747	0.679863	-0.627028	0.479615	0.196631	P61956|SUMO2_HUMAN|sp|Q6EEV6	SUMO2_HUMAN|sp|Q6EEV6|SUMO4
sp|P61970|NTF2_HUMAN	13.5281	0.353203	7.91653e-41	0.032939	0.0418229	0.434384	-0.705383	0.480709	0.148073	P61970	NTF2
sp|P61978|HNRPK_HUMAN	13.7752	0.560789	5.55994e-31	-0.0140996	0.037264	0.706638	-0.656503	0.477747	0.175067	P61978	HNRPK
sp|P61981|1433G_HUMAN	13.875	0.656306	8.66684e-28	-0.0208521	0.0436026	0.634417	-0.661893	0.477726	0.171594	P61981	1433G
sp|P62081|RS7_HUMAN	13.5396	0.367285	5.79628e-40	0.0178428	0.0369343	0.630982	-0.650824	0.476818	0.177935	P62081	RS7
sp|P62191|PRS4_HUMAN	13.5682	0.371911	9.95112e-40	0.0113485	0.0441394	0.798075	-0.63459	0.480189	0.191893	P62191	PRS4
sp|P62195|PRS8_HUMAN	13.5502	0.380939	3.6992e-39	0.0149974	0.0454814	0.742866	-0.617831	0.485792	0.208894	P62195	PRS8
sp|P62241|RS8_HUMAN	13.7686	0.390706	5.9986e-39	-0.0287811	0.0346153	0.409378	-0.580528	0.481579	0.233279	P62241	RS8
sp|P62244|RS15A_HUMAN	13.5754	0.348809	3.4362e-41	0.0222799	0.0547086	0.685437	-0.657718	0.477713	0.174255	P62244	RS15A
sp|P62249|RS16_HUMAN	13.4405	0.373362	1.98934e-39	0.0367562	0.0353684	0.303324	-0.739866	0.481349	0.130116	P62249	RS16
sp|P62258|1433E_HUMAN	13.8399	1.21934	6.39663e-16	-0.0162579	0.0815756	0.842778	-0.645181	0.477782	0.182531	P62258	1433E
sp|P62263|RS14_HUMAN	13.8653	0.387392	2.68449e-39	-0.0457282	0.0342883	0.18792	-0.685421	0.470975	0.151369	P62263	RS14
sp|P62266|RS23_HUMAN	13.6091	0.365706	3.54895e-40	-0.00106571	0.0554437	0.984735	-0.649203	0.484878	0.186212	P62266	RS23
sp|P62269|RS18_HUMAN	13.8207	0.415038	1.11892e-37	-0.0305457	0.0342886	0.376966	-0.675531	0.475362	0.161041	P62269	RS18
sp|P62277|RS13_HUMAN	13.5084	0.372032	1.27269e-39	0.0250294	0.0387952	0.521551	-0.642812	0.476028	0.182532	P62277	RS13
sp|P62280|RS11_HUMAN	13.8033	0.397635	1.30791e-38	-0.0332974	0.0354328	0.351539	-0.585668	0.478504	0.226283	P62280	RS11
sp|P62316|SMD2_HUMAN	13.5242	0.376672	2.27898e-39	0.0207027	0.0407542	0.613529	-0.62208	0.479307	0.199847	P62316	SMD2
sp|P62318|SMD3_HUMAN	13.5198	0.375848	2.06907e-39	0.0227806	0.0421059	0.590712	-0.622085	0.478842	0.199414	P62318	SMD3
sp|P62328|TYB4_HUMAN	13.833	0.756052	8.28428e-25	-0.0161066	0.0480162	0.738593	-0.642354	0.477562	0.184225	P62328	TYB4
sp|P62333|PRS10_HUMAN	13.5596	0.366149	4.56899e-40	0.0163907	0.0470033	0.728661	-0.630909	0.479663	0.193961	P62333	PRS10
sp|P62424|RL7A_HUMAN	13.3287	0.416145	8.28375e-37	0.0402797	0.0354286	0.26059	-0.698176	0.474273	0.146799	P62424	RL7A
sp|P62701|RS4X_HUMAN	13.771	0.409504	6.74553e-38	-0.0253375	0.0353659	0.476808	-0.603756	0.479471	0.213369	P62701	RS4X
sp|P62750|RL23A_HUMAN	13.4141	0.407383	1.99701e-37	0.0297131	0.0349838	0.399442	-0.597224	0.478335	0.217217	P62750	RL23A
sp|P62753|RS6_HUMAN	13.7827	0.373147	5.23285e-40	-0.0398196	0.036192	0.276111	-0.586714	0.475765	0.222842	P62753	RS6
sp|P62760|VISL1_HUMAN	13.4393	0.385865	1.10122e-38	0.0317876	0.0352861	0.371666	-0.676592	0.47534	0.160377	P62760	VISL1
sp|P62805|H4_HUMAN	15.2957	1.67342	1.4913e-12	-0.100669	0.0976835	0.307339	-0.726472	0.479317	0.135443	P62805	H4
sp|P62807|H2B1C_HUMAN|sp|Q99879|H2B1M_HUMAN|sp|Q99877|H2B1N_HUMAN|sp|P58876|H2B1D_HUMAN|sp|Q99880|H2B1L_HUMAN	19.0305	3.80426	6.35521e-06	-0.311199	0.217425	0.158108	-0.782228	0.478325	0.107793	P62807|H2B1C_HUMAN|sp|Q99879|H2B1M_HUMAN|sp|Q99877|H2B1N_HUMAN|sp|P58876|H2B1D_HUMAN|sp|Q99880	H2B1C_HUMAN|sp|Q99879|H2B1M_HUMAN|sp|Q99877|H2B1N_HUMAN|sp|P58876|H2B1D_HUMAN|sp|Q99880|H2B1L
sp|P62820|RAB1A_HUMAN	13.4153	0.380471	5.82924e-39	0.0366384	0.0337746	0.282833	-0.759878	0.483874	0.122163	P62820	RAB1A
sp|P62826|RAN_HUMAN	12.955	0.487615	1.10641e-32	0.0675218	0.0371215	0.0744675	-0.760141	0.467911	0.110084	P62826	RAN
sp|P62829|RL23_HUMAN	13.5218	0.373779	1.54172e-39	0.022438	0.041179	0.588073	-0.633521	0.477195	0.189897	P62829	RL23
sp|P62847|RS24_HUMAN	13.5967	0.376892	1.78052e-39	0.00335366	0.0544539	0.951119	-0.639364	0.496218	0.203074	P62847	RS24
sp|P62851|RS25_HUMAN	13.3981	0.405462	1.66485e-37	0.0330418	0.0354745	0.35578	-0.621429	0.474842	0.196176	P62851	RS25
sp|P62857|RS28_HUMAN	13.5271	0.367384	6.16519e-40	0.0225163	0.0395867	0.57186	-0.643279	0.476437	0.182588	P62857	RS28
sp|P62873|GBB1_HUMAN	13.8201	0.394364	8.01062e-39	-0.0355061	0.0339503	0.3003	-0.605687	0.47473	0.207468	P62873	GBB1
sp|P62879|GBB2_HUMAN	13.5952	0.35859	1.34621e-40	0.00584617	0.0573322	0.919158	-0.641778	0.481174	0.187875	P62879	GBB2
sp|P62899|RL31_HUMAN	13.4943	0.388373	1.24657e-38	0.0226811	0.0380371	0.553475	-0.610323	0.480325	0.209302	P62899	RL31
sp|P62906|RL10A_HUMAN	13.8605	0.370722	2.78265e-40	-0.0551955	0.0352724	0.123464	-0.659126	0.467381	0.164199	P62906	RL10A
sp|P62913|RL11_HUMAN	13.5222	0.37276	1.3363e-39	0.0215424	0.0390743	0.58369	-0.642728	0.476545	0.183054	P62913	RL11
sp|P62917|RL8_HUMAN	13.8282	0.415064	1.09164e-37	-0.0318219	0.0345546	0.361189	-0.647835	0.474093	0.177453	P62917	RL8
sp|P62937|PPIA_HUMAN	12.9104	0.532302	1.04415e-30	0.0583998	0.0348816	0.0998685	-0.611369	0.466366	0.195432	P62937	PPIA
sp|P62987|RL40_HUMAN|sp|P62979|RS27A_HUMAN|sp|P0CG47|UBB_HUMAN|sp|P0CG48|UBC_HUMAN	6.20827	6.10981	0.314106	0.460071	0.379369	0.230513	-0.615208	0.472181	0.198135	P62987|RL40_HUMAN|sp|P62979|RS27A_HUMAN|sp|P0CG47|UBB_HUMAN|sp|P0CG48	RL40_HUMAN|sp|P62979|RS27A_HUMAN|sp|P0CG47|UBB_HUMAN|sp|P0CG48|UBC
sp|P62993|GRB2_HUMAN	13.5671	0.35675	1.14716e-40	0.0173268	0.04683	0.712834	-0.654575	0.477567	0.176156	P62993	GRB2
sp|P62995|TRA2B_HUMAN	13.5398	0.391471	1.58006e-38	0.013584	0.0392909	0.730889	-0.618983	0.484406	0.206779	P62995	TRA2B
sp|P63000|RAC1_HUMAN	13.4586	0.373652	1.93164e-39	0.034498	0.0370869	0.356411	-0.675652	0.474976	0.160633	P63000	RAC1
sp|P63010|AP2B1_HUMAN	13.4632	0.388332	1.39689e-38	0.0278081	0.0367412	0.452422	-0.644841	0.475301	0.180521	P63010	AP2B1
sp|P63027|VAMP2_HUMAN	13.4564	0.406296	1.48027e-37	0.0221555	0.0329445	0.504127	-0.639899	0.475951	0.184419	P63027	VAMP2
sp|P63096|GNAI1_HUMAN	13.5852	0.353049	6.21493e-41	0.0107754	0.0466553	0.818221	-0.652435	0.478021	0.177955	P63096	GNAI1
sp|P63098|CANB1_HUMAN	13.5828	0.369522	6.73397e-40	0.00844846	0.0507378	0.868376	-0.634951	0.483697	0.194834	P63098	CANB1
sp|P63104|1433Z_HUMAN	13.6553	1.6421	3.0613e-11	-0.00314371	0.103667	0.97592	-0.646401	0.479475	0.183241	P63104	1433Z
sp|P63151|2ABA_HUMAN	13.5801	0.355553	9.15801e-41	0.0143274	0.0552111	0.796235	-0.64116	0.478151	0.185562	P63151	2ABA
sp|P63173|RL38_HUMAN	13.5838	0.358594	1.40734e-40	0.0121204	0.0594375	0.839184	-0.635803	0.481118	0.191903	P63173	RL38
sp|P63220|RS21_HUMAN	13.5526	0.350798	5.04572e-41	0.0291306	0.0473878	0.541316	-0.683045	0.479613	0.160154	P63220	RS21
sp|P63241|IF5A1_HUMAN|sp|Q9GZV4|IF5A2_HUMAN|sp|Q6IS14|IF5AL_HUMAN	13.2024	0.445732	4.52009e-35	0.0446586	0.0324907	0.174963	-0.683311	0.470373	0.152094	P63241|IF5A1_HUMAN|sp|Q9GZV4|IF5A2_HUMAN|sp|Q6IS14	IF5A1_HUMAN|sp|Q9GZV4|IF5A2_HUMAN|sp|Q6IS14|IF5AL
sp|P63244|RACK1_HUMAN	13.3644	0.392854	3.71851e-38	0.0418853	0.0350919	0.237857	-0.697172	0.473444	0.146676	P63244	RACK1
sp|P63261|ACTG_HUMAN	14.7008	5.08952	0.00556059	-0.0617668	0.286658	0.830211	-0.661626	0.482001	0.175531	P63261	ACTG
sp|P63313|TYB10_HUMAN	13.8226	0.487539	4.17017e-34	-0.0204062	0.0330373	0.539387	-0.631277	0.476856	0.191136	P63313	TYB10
sp|P67775|PP2AA_HUMAN	13.5469	0.364042	3.55348e-40	0.0188184	0.0409067	0.64734	-0.635768	0.477563	0.188691	P67775	PP2AA
sp|P67809|YBOX1_HUMAN	13.8651	0.435031	1.06692e-36	-0.0324071	0.0343285	0.34936	-0.64242	0.473938	0.180903	P67809	YBOX1
sp|P67936|TPM4_HUMAN	13.1225	0.466565	6.25531e-34	0.0488589	0.0328751	0.143043	-0.696555	0.469475	0.143705	P67936	TPM4
sp|P68032|ACTC_HUMAN	13.8031	0.582623	3.33111e-30	-0.015114	0.0363663	0.679346	-0.641112	0.477295	0.18482	P68032	ACTC
sp|P68036|UB2L3_HUMAN|sp|A0A1B0GUS4|UB2L5_HUMAN	13.5645	0.359667	1.76993e-40	0.0168982	0.0466897	0.718819	-0.638328	0.477912	0.187263	P68036|UB2L3_HUMAN|sp|A0A1B0GUS4	UB2L3_HUMAN|sp|A0A1B0GUS4|UB2L5
sp|P68104|EF1A1_HUMAN|sp|Q5VTE0|EF1A3_HUMAN	13.6102	1.71077	1.16342e-10	-0.000221359	0.101989	0.998276	-0.647728	0.480549	0.183321	P68104|EF1A1_HUMAN|sp|Q5VTE0	EF1A1_HUMAN|sp|Q5VTE0|EF1A3
sp|P68363|TBA1B_HUMAN	13.584	0.362597	2.50583e-40	0.00808358	0.0444618	0.856413	-0.63782	0.480684	0.190125	P68363	TBA1B
sp|P68371|TBB4B_HUMAN	13.9432	0.786094	3.49943e-24	-0.0228541	0.0481128	0.636695	-0.669478	0.479022	0.167951	P68371	TBB4B
sp|P68400|CSK21_HUMAN|sp|Q8NEV1|CSK23_HUMAN	13.5352	0.361647	2.63619e-40	0.0242339	0.0420825	0.567098	-0.646232	0.476347	0.180539	P68400|CSK21_HUMAN|sp|Q8NEV1	CSK21_HUMAN|sp|Q8NEV1|CSK23
sp|P68402|PA1B2_HUMAN	13.5671	0.35907	1.60754e-40	0.0162079	0.046862	0.730788	-0.640065	0.477772	0.185958	P68402	PA1B2
sp|P68431|H31_HUMAN|sp|Q71DI3|H32_HUMAN|sp|P84243|H33_HUMAN|sp|Q16695|H31T_HUMAN|sp|Q6NXT2|H3C_HUMAN	13.8918	0.61394	3.18721e-29	-0.0216853	0.0388762	0.579284	-0.650608	0.476461	0.177757	P68431|H31_HUMAN|sp|Q71DI3|H32_HUMAN|sp|P84243|H33_HUMAN|sp|Q16695|H31T_HUMAN|sp|Q6NXT2	H31_HUMAN|sp|Q71DI3|H32_HUMAN|sp|P84243|H33_HUMAN|sp|Q16695|H31T_HUMAN|sp|Q6NXT2|H3C
sp|P68871|HBB_HUMAN	13.4049	0.41313	4.25447e-37	0.0283581	0.0332868	0.398014	-0.626798	0.475251	0.192776	P68871	HBB
sp|P78310|CXAR_HUMAN	13.5224	0.380219	3.73098e-39	0.0194947	0.03939	0.622669	-0.626994	0.478539	0.195666	P78310	CXAR
sp|P78344|IF4G2_HUMAN	13.5248	0.380673	3.9328e-39	0.0199656	0.0417412	0.634354	-0.621278	0.479961	0.201024	P78344	IF4G2
sp|P78356|PI42B_HUMAN	13.576	0.348904	3.47693e-41	0.0223689	0.0563109	0.692757	-0.657271	0.477723	0.174551	P78356	PI42B
sp|P78371|TCPB_HUMAN	13.8141	0.497587	1.20782e-33	-0.0149617	0.0262094	0.570467	-0.63012	0.477351	0.192392	P78371	TCPB
sp|P78508|KCJ10_HUMAN	13.5688	0.355772	9.87825e-41	0.0216341	0.0592031	0.716224	-0.63746	0.47802	0.187952	P78508	KCJ10
sp|P78527|PRKDC_HUMAN	13.449	0.411683	2.9994e-37	0.023321	0.0344905	0.501826	-0.582473	0.485447	0.235428	P78527	PRKDC
sp|P78559|MAP1A_HUMAN	13.5515	0.361195	2.31994e-40	0.0216515	0.0477857	0.652296	-0.641934	0.47706	0.184054	P78559	MAP1A
sp|P80404|GABT_HUMAN	13.5444	0.353611	7.89701e-41	0.0242628	0.0385012	0.531232	-0.703966	0.484379	0.151917	P80404	GABT
sp|P80723|BASP1_HUMAN	14.4834	1.62322	3.29406e-12	-0.0535282	0.096897	0.582937	-0.690389	0.482707	0.158408	P80723	BASP1
sp|P81605|DCD_HUMAN	13.7026	0.773048	3.60977e-24	-0.00601701	0.0434696	0.890424	-0.650253	0.478096	0.179453	P81605	DCD
sp|P82979|SARNP_HUMAN	13.4826	0.378669	3.51805e-39	0.0287161	0.0390167	0.46492	-0.63706	0.475639	0.186058	P82979	SARNP
sp|P83731|RL24_HUMAN	13.5391	0.369593	8.04062e-40	0.0198828	0.0426065	0.642619	-0.633809	0.477758	0.190214	P83731	RL24
sp|P84077|ARF1_HUMAN|sp|P61204|ARF3_HUMAN	13.1867	0.472404	9.16676e-34	0.0413305	0.0327006	0.211693	-0.588869	0.473175	0.218688	P84077|ARF1_HUMAN|sp|P61204	ARF1_HUMAN|sp|P61204|ARF3
sp|P84085|ARF5_HUMAN	13.4565	0.374359	2.14783e-39	0.0337822	0.0361935	0.35478	-0.672243	0.474727	0.162499	P84085	ARF5
sp|P84090|ERH_HUMAN	13.8075	0.38883	4.03821e-39	-0.0360422	0.034647	0.302851	-0.615377	0.474098	0.199806	P84090	ERH
sp|P84098|RL19_HUMAN	13.5611	0.364652	3.67098e-40	0.0151543	0.0435419	0.729164	-0.638122	0.478045	0.187524	P84098	RL19
sp|P84103|SRSF3_HUMAN	13.4334	0.419814	8.70005e-37	0.024403	0.0348402	0.486669	-0.589846	0.482743	0.227067	P84103	SRSF3
sp|P99999|CYC_HUMAN	13.4817	0.38743	1.15387e-38	0.0236366	0.0353591	0.50668	-0.658719	0.476126	0.172205	P99999	CYC
sp|Q00059|TFAM_HUMAN	13.5922	0.364597	3.23338e-40	0.00649147	0.0584453	0.911973	-0.639059	0.48392	0.192208	Q00059	TFAM
sp|Q00169|PIPNA_HUMAN	13.5746	0.348207	3.14947e-41	0.0250164	0.0580017	0.667964	-0.660304	0.477887	0.172748	Q00169	PIPNA
sp|Q00325|MPCP_HUMAN	13.487	0.395075	3.10428e-38	0.0210826	0.0355611	0.555753	-0.610211	0.480415	0.209468	Q00325	MPCP
sp|Q00535|CDK5_HUMAN	13.5374	0.361056	2.40064e-40	0.0256545	0.0452801	0.573352	-0.648491	0.47639	0.179085	Q00535	CDK5
sp|Q00610|CLH1_HUMAN	13.7162	0.492153	9.93123e-34	-0.0113956	0.0369278	0.758821	-0.618962	0.486327	0.208568	Q00610	CLH1
sp|Q00688|FKBP3_HUMAN	13.4708	0.410223	2.29811e-37	0.022306	0.0377875	0.557451	-0.602291	0.482417	0.217238	Q00688	FKBP3
sp|Q00765|REEP5_HUMAN	13.5787	0.353208	6.52112e-41	0.0149508	0.0503254	0.767544	-0.653135	0.477772	0.177276	Q00765	REEP5
sp|Q00839|HNRPU_HUMAN	13.7912	0.452112	1.00796e-35	-0.0192417	0.0311051	0.538779	-0.647457	0.476117	0.179522	Q00839	HNRPU
sp|Q01081|U2AF1_HUMAN|sp|P0DN76|U2AF5_HUMAN	13.5689	0.354782	8.53884e-41	0.019098	0.050741	0.708108	-0.644821	0.477233	0.182277	Q01081|U2AF1_HUMAN|sp|P0DN76	U2AF1_HUMAN|sp|P0DN76|U2AF5
sp|Q01082|SPTB2_HUMAN	14.2964	0.654688	1.80503e-28	-0.0428275	0.0348795	0.22482	-0.704667	0.473552	0.142556	Q01082	SPTB2
sp|Q01105|SET_HUMAN	13.1477	0.447631	6.9328e-35	0.0522171	0.0339678	0.13007	-0.749176	0.472321	0.118542	Q01105	SET
sp|Q01130|SRSF2_HUMAN	13.5247	0.383128	5.48822e-39	0.0189672	0.0408611	0.64438	-0.617761	0.481169	0.204667	Q01130	SRSF2
sp|Q01469|FABP5_HUMAN	13.854	0.661	1.31511e-27	-0.0178971	0.0409977	0.664185	-0.687209	0.485507	0.162679	Q01469	FABP5
sp|Q01484|ANK2_HUMAN	13.4328	0.386188	1.17929e-38	0.0302139	0.0324457	0.355887	-0.686015	0.4758	0.15513	Q01484	ANK2
sp|Q01518|CAP1_HUMAN	13.4694	0.382889	6.56953e-39	0.0282671	0.036707	0.444611	-0.641316	0.475269	0.182847	Q01518	CAP1
sp|Q01546|K22O_HUMAN	13.5698	0.366246	4.45382e-40	0.0136184	0.0499295	0.786084	-0.623544	0.485561	0.204564	Q01546	K22O
sp|Q01581|HMCS1_HUMAN	13.4764	0.382999	6.49277e-39	0.0291638	0.0398597	0.467538	-0.632518	0.475898	0.189402	Q01581	HMCS1
sp|Q01650|LAT1_HUMAN	13.429	0.394601	3.64561e-38	0.0230518	0.0263377	0.38532	-0.657798	0.47459	0.171434	Q01650	LAT1
sp|Q01813|PFKAP_HUMAN	13.5207	0.372732	1.33871e-39	0.0230593	0.0411135	0.577206	-0.635146	0.476934	0.188544	Q01813	PFKAP
sp|Q01995|TAGL_HUMAN	13.5314	0.363307	3.39489e-40	0.0254848	0.0436345	0.561618	-0.640593	0.476451	0.184404	Q01995	TAGL
sp|Q02413|DSG1_HUMAN	13.6179	0.664561	3.88985e-27	-0.000882436	0.0443073	0.984184	-0.647384	0.477942	0.18121	Q02413	DSG1
sp|Q02750|MP2K1_HUMAN	13.5415	0.370547	9.10883e-40	0.0194551	0.0438827	0.659289	-0.627315	0.479127	0.195981	Q02750	MP2K1
sp|Q02790|FKBP4_HUMAN	13.4495	0.39993	6.73276e-38	0.0292219	0.039447	0.46203	-0.603621	0.479087	0.213109	Q02790	FKBP4
sp|Q02818|NUCB1_HUMAN	13.5016	0.370218	1.0138e-39	0.0259121	0.0365812	0.481777	-0.656759	0.475772	0.173149	Q02818	NUCB1
sp|Q02878|RL6_HUMAN	13.7905	0.410229	6.86965e-38	-0.0290437	0.036525	0.429994	-0.586695	0.481167	0.228023	Q02878	RL6
sp|Q02880|TOP2B_HUMAN	13.5583	0.365142	3.97898e-40	0.0178589	0.0488767	0.71625	-0.63616	0.478241	0.18904	Q02880	TOP2B
sp|Q02952|AKA12_HUMAN	13.448	0.383575	7.82775e-39	0.0252398	0.0287415	0.383744	-0.695544	0.477554	0.151053	Q02952	AKA12
sp|Q02978|M2OM_HUMAN	13.5507	0.385027	6.41945e-39	0.0130574	0.0420119	0.757148	-0.622075	0.484396	0.204545	Q02978	M2OM
sp|Q03252|LMNB2_HUMAN	13.8324	0.406472	3.65312e-38	-0.0347671	0.0348253	0.322572	-0.667864	0.473886	0.16447	Q03252	LMNB2
sp|Q04118|PRB3_HUMAN	13.5458	0.362797	2.98572e-40	0.0213304	0.044362	0.632583	-0.638042	0.477197	0.186808	Q04118	PRB3
sp|Q04637|IF4G1_HUMAN	13.5365	0.377819	2.54517e-39	0.0190786	0.0447346	0.671451	-0.619384	0.48157	0.203869	Q04637	IF4G1
sp|Q04695|K1C17_HUMAN|CON__Q04695	12.6467	0.555486	2.35868e-29	0.0825088	0.0385817	0.0370129	-0.663646	0.45883	0.153848	Q04695|K1C17_HUMAN	K1C17
sp|Q04760|LGUL_HUMAN	13.5623	0.345759	2.28472e-41	0.0323645	0.0482703	0.505406	-0.70753	0.484142	0.149698	Q04760	LGUL
sp|Q04828|AK1C1_HUMAN	13.5022	0.38744	1.06797e-38	0.021567	0.0384462	0.577142	-0.61453	0.480052	0.20597	Q04828	AK1C1
sp|Q04837|SSBP_HUMAN	13.5345	0.372896	1.29896e-39	0.0198991	0.0421913	0.639083	-0.637639	0.477289	0.187165	Q04837	SSBP
sp|Q05193|DYN1_HUMAN	13.4466	0.389066	1.64198e-38	0.0285279	0.0341595	0.407319	-0.640494	0.474822	0.182994	Q05193	DYN1
sp|Q05682|CALD1_HUMAN	13.583	0.349507	3.7042e-41	0.0155234	0.0518054	0.765596	-0.657954	0.478649	0.174931	Q05682	CALD1
sp|Q06323|PSME1_HUMAN	13.5455	0.357207	1.332e-40	0.0273582	0.0492899	0.581154	-0.653953	0.476581	0.175682	Q06323	PSME1
sp|Q06830|PRDX1_HUMAN	7.24449	0.884259	4.82621e-11	0.430043	0.0575473	7.0328e-10	-0.794709	0.335587	0.0214885	Q06830	PRDX1
sp|Q07020|RL18_HUMAN	13.4667	0.390204	1.76748e-38	0.0255392	0.0352315	0.471644	-0.641034	0.47558	0.183318	Q07020	RL18
sp|Q07021|C1QBP_HUMAN	13.5253	0.372583	1.28791e-39	0.0193072	0.0362575	0.596563	-0.636842	0.476981	0.187428	Q07021	C1QBP
sp|Q07065|CKAP4_HUMAN	13.9256	0.539548	4.72352e-32	-0.0285192	0.037519	0.450486	-0.7243	0.485854	0.141839	Q07065	CKAP4
sp|Q07666|KHDR1_HUMAN	13.3874	0.407048	2.12111e-37	0.0323272	0.0334779	0.338535	-0.656261	0.473813	0.171729	Q07666	KHDR1
sp|Q07866|KLC1_HUMAN	13.5043	0.408954	1.72405e-37	0.0160558	0.0356489	0.654234	-0.61529	0.482277	0.207486	Q07866	KLC1
sp|Q07955|SRSF1_HUMAN	13.8649	0.415776	1.04049e-37	-0.0370078	0.034834	0.29278	-0.655499	0.472943	0.171444	Q07955	SRSF1
sp|Q07960|RHG01_HUMAN	13.5678	0.354127	7.78603e-41	0.0212101	0.0536153	0.693961	-0.646363	0.477121	0.181149	Q07960	RHG01
sp|Q08188|TGM3_HUMAN	12.5402	0.591758	7.72653e-28	0.0871881	0.0403268	0.0350643	-0.620674	0.458543	0.18151	Q08188	TGM3
sp|Q08209|PP2BA_HUMAN	13.573	0.359475	1.66659e-40	0.0149443	0.0512105	0.771541	-0.640812	0.477994	0.185654	Q08209	PP2BA
sp|Q08211|DHX9_HUMAN	13.4164	0.390632	2.26946e-38	0.0320216	0.0330154	0.33642	-0.670626	0.474287	0.163111	Q08211	DHX9
sp|Q08554|DSC1_HUMAN	13.7102	0.624393	1.38057e-28	-0.00851788	0.0430069	0.843743	-0.640445	0.478998	0.186811	Q08554	DSC1
sp|Q09028|RBBP4_HUMAN	13.5839	0.358787	1.44651e-40	0.0120721	0.0598852	0.840996	-0.635715	0.481256	0.192089	Q09028	RBBP4
sp|Q09666|AHNK_HUMAN	13.1659	0.455134	1.50458e-34	0.0454121	0.0317965	0.15899	-0.662427	0.469139	0.163685	Q09666	AHNK
sp|Q12765|SCRN1_HUMAN	13.471	0.367696	7.99731e-40	0.0340385	0.0362967	0.35253	-0.703579	0.477699	0.146597	Q12765	SCRN1
sp|Q12792|TWF1_HUMAN	13.5826	0.351094	4.69795e-41	0.0170291	0.060684	0.780075	-0.645619	0.477506	0.181991	Q12792	TWF1
sp|Q12860|CNTN1_HUMAN	13.4023	0.423307	1.49893e-36	0.0299266	0.0371839	0.424449	-0.600869	0.478499	0.214618	Q12860	CNTN1
sp|Q12888|TP53B_HUMAN	13.5115	0.372941	1.42746e-39	0.0260484	0.0422352	0.539994	-0.639677	0.476301	0.184887	Q12888	TP53B
sp|Q12905|ILF2_HUMAN	13.5158	0.375362	1.96461e-39	0.0220809	0.0388012	0.571664	-0.628329	0.477579	0.193849	Q12905	ILF2
sp|Q12906|ILF3_HUMAN	13.7621	0.391871	7.17295e-39	-0.0288724	0.0365526	0.433049	-0.641899	0.47512	0.182321	Q12906	ILF3
sp|Q12926|ELAV2_HUMAN	13.4398	0.398963	6.16824e-38	0.0283125	0.0357479	0.431823	-0.634285	0.475348	0.187686	Q12926	ELAV2
sp|Q12931|TRAP1_HUMAN	13.5576	0.364576	3.68035e-40	0.0181498	0.0484066	0.70917	-0.637412	0.477956	0.187926	Q12931	TRAP1
sp|Q13011|ECH1_HUMAN	13.562	0.351615	5.49511e-41	0.0232953	0.0467399	0.620224	-0.66782	0.478426	0.168467	Q13011	ECH1
sp|Q13098|CSN1_HUMAN	13.57	0.354418	8.05949e-41	0.019782	0.053444	0.712722	-0.645872	0.477219	0.181564	Q13098	CSN1
sp|Q13148|TADBP_HUMAN	13.5091	0.372437	1.34298e-39	0.0253289	0.039788	0.527077	-0.642032	0.476099	0.183118	Q13148	TADBP
sp|Q13151|ROA0_HUMAN	13.4536	0.411216	2.7802e-37	0.0230559	0.0349773	0.51259	-0.602296	0.480831	0.215744	Q13151	ROA0
sp|Q13153|PAK1_HUMAN	13.5696	0.353811	7.3815e-41	0.0212289	0.0555063	0.703622	-0.64728	0.477156	0.180573	Q13153	PAK1
sp|Q13177|PAK2_HUMAN	13.4935	0.377681	2.94566e-39	0.0267245	0.039189	0.498193	-0.632511	0.476272	0.189749	Q13177	PAK2
sp|Q13185|CBX3_HUMAN	13.5373	0.381761	4.34655e-39	0.0180966	0.0451808	0.690342	-0.61015	0.486177	0.214884	Q13185	CBX3
sp|Q13200|PSMD2_HUMAN	13.4091	0.416036	6.00133e-37	0.0289879	0.0354578	0.417217	-0.60939	0.477168	0.207032	Q13200	PSMD2
sp|Q13242|SRSF9_HUMAN	13.5464	0.378957	2.86451e-39	0.0162989	0.0450925	0.71917	-0.622227	0.482366	0.202565	Q13242	SRSF9
sp|Q13243|SRSF5_HUMAN	13.5835	0.359027	1.49998e-40	0.0122706	0.0603554	0.83966	-0.635315	0.481436	0.192527	Q13243	SRSF5
sp|Q13247|SRSF6_HUMAN	13.4945	0.404041	9.60457e-38	0.0188579	0.0367181	0.609638	-0.606109	0.483442	0.215338	Q13247	SRSF6
sp|Q13263|TIF1B_HUMAN	13.4065	0.40641	1.81816e-37	0.0312184	0.0351296	0.378126	-0.632028	0.474669	0.188614	Q13263	TIF1B
sp|Q13310|PABP4_HUMAN	13.5931	0.359256	1.4951e-40	0.00529445	0.0445235	0.905785	-0.640314	0.481669	0.189317	Q13310	PABP4
sp|Q13363|CTBP1_HUMAN	13.4846	0.369952	1.04262e-39	0.0319823	0.0390179	0.416	-0.65693	0.474992	0.172347	Q13363	CTBP1
sp|Q13367|AP3B2_HUMAN	13.5805	0.355623	9.24005e-41	0.0142883	0.055986	0.799529	-0.641167	0.478181	0.185584	Q13367	AP3B2
sp|Q13404|UB2V1_HUMAN	13.4568	0.381419	5.65052e-39	0.0226419	0.026566	0.397819	-0.667804	0.47521	0.165665	Q13404	UB2V1
sp|Q13409|DC1I2_HUMAN	13.4721	0.392605	2.37755e-38	0.0247393	0.0363092	0.498562	-0.61796	0.477747	0.201349	Q13409	DC1I2
sp|Q13423|NNTM_HUMAN	13.5199	0.386689	9.02499e-39	0.0191726	0.0407067	0.639543	-0.62164	0.480002	0.200802	Q13423	NNTM
sp|Q13435|SF3B2_HUMAN	13.5331	0.376249	2.07777e-39	0.01951	0.0427097	0.649644	-0.625777	0.479271	0.197195	Q13435	SF3B2
sp|Q13442|HAP28_HUMAN	13.5479	0.363845	3.44117e-40	0.0209584	0.0461352	0.651446	-0.63629	0.477542	0.188315	Q13442	HAP28
sp|Q13449|LSAMP_HUMAN	13.5826	0.365479	3.80365e-40	0.0100328	0.0552863	0.856678	-0.63269	0.484686	0.197305	Q13449	LSAMP
sp|Q13492|PICAL_HUMAN	13.5832	0.35861	1.41354e-40	0.0130917	0.0627345	0.83548	-0.635491	0.48113	0.192128	Q13492	PICAL
sp|Q13509|TBB3_HUMAN	13.8802	0.792491	6.2697e-24	-0.0185709	0.0485777	0.703745	-0.669514	0.480582	0.169288	Q13509	TBB3
sp|Q13510|ASAH1_HUMAN	13.3805	0.368695	1.30635e-39	0.0547641	0.037661	0.151697	-0.902645	0.50045	0.0768629	Q13510	ASAH1
sp|Q13526|PIN1_HUMAN	13.546	0.355602	1.05165e-40	0.0260403	0.0451066	0.566132	-0.66064	0.476867	0.171634	Q13526	PIN1
sp|Q13557|KCC2D_HUMAN	13.4814	0.375164	2.18166e-39	0.0290762	0.0373749	0.439987	-0.658065	0.475336	0.171924	Q13557	KCC2D
sp|Q13561|DCTN2_HUMAN	13.4504	0.389548	1.72479e-38	0.0302712	0.0372896	0.420478	-0.639905	0.475007	0.183558	Q13561	DCTN2
sp|Q13595|TRA2A_HUMAN	13.5812	0.357326	1.18168e-40	0.0133636	0.0569063	0.815225	-0.639073	0.478941	0.187691	Q13595	TRA2A
sp|Q13740|CD166_HUMAN	13.588	0.360925	1.94041e-40	0.00829923	0.053096	0.876375	-0.64067	0.479756	0.187345	Q13740	CD166
sp|Q13835|PKP1_HUMAN	13.3712	0.382608	9.23779e-39	0.0456218	0.0355696	0.205108	-0.801534	0.485742	0.104723	Q13835	PKP1
sp|Q13838|DX39B_HUMAN	13.3699	0.405529	1.87192e-37	0.036544	0.0347392	0.297506	-0.678734	0.473903	0.157844	Q13838	DX39B
sp|Q13867|BLMH_HUMAN	12.8512	0.508167	1.30678e-31	0.0707909	0.0362652	0.0561277	-0.787559	0.467318	0.097707	Q13867	BLMH
sp|Q13885|TBB2A_HUMAN	13.398	0.411238	3.45024e-37	0.026723	0.0299451	0.376137	-0.631561	0.474657	0.188925	Q13885	TBB2A
sp|Q14008|CKAP5_HUMAN	13.5739	0.367433	5.18861e-40	0.0123665	0.052083	0.813215	-0.631853	0.482145	0.195572	Q14008	CKAP5
sp|Q14011|CIRBP_HUMAN	13.4379	0.397134	4.90119e-38	0.0270294	0.0332224	0.419454	-0.650971	0.474917	0.176138	Q14011	CIRBP
sp|Q14019|COTL1_HUMAN	13.3893	0.392416	3.18888e-38	0.037102	0.0342766	0.283871	-0.696621	0.474863	0.148178	Q14019	COTL1
sp|Q14103|HNRPD_HUMAN	13.3129	0.421873	1.77552e-36	0.0370934	0.0321075	0.253059	-0.653326	0.472029	0.172028	Q14103	HNRPD
sp|Q14141|SEPT6_HUMAN	13.5341	0.392371	1.81817e-38	0.0157548	0.042429	0.711851	-0.611209	0.487161	0.215015	Q14141	2023-09-06
sp|Q14152|EIF3A_HUMAN	13.5759	0.36241	2.51657e-40	0.0132709	0.0535561	0.805234	-0.634538	0.480438	0.192155	Q14152	EIF3A
sp|Q14157|UBP2L_HUMAN	13.5353	0.377102	2.31784e-39	0.019784	0.0451245	0.662822	-0.619954	0.481108	0.203032	Q14157	UBP2L
sp|Q14194|DPYL1_HUMAN	13.8919	0.687875	7.81226e-27	-0.0204971	0.04296	0.635201	-0.665973	0.478347	0.169557	Q14194	DPYL1
sp|Q14195|DPYL3_HUMAN	14.0744	0.979326	4.24769e-20	-0.0304851	0.0598472	0.61256	-0.707622	0.490998	0.155305	Q14195	DPYL3
sp|Q14203|DCTN1_HUMAN	13.9949	0.417499	7.95726e-38	-0.0497119	0.0321512	0.127899	-0.735473	0.471003	0.124247	Q14203	DCTN1
sp|Q14204|DYHC1_HUMAN	12.5838	0.573033	1.37363e-28	0.0875421	0.0402866	0.0341879	-0.701671	0.458863	0.132064	Q14204	DYHC1
sp|Q14240|IF4A2_HUMAN	13.5397	0.354508	9.17562e-41	0.0292164	0.0446341	0.515519	-0.674314	0.477661	0.163775	Q14240	IF4A2
sp|Q14247|SRC8_HUMAN	13.4744	0.382568	6.17101e-39	0.0290613	0.0389671	0.459027	-0.652594	0.475406	0.175517	Q14247	SRC8
sp|Q14254|FLOT2_HUMAN	13.5894	0.355962	9.38264e-41	0.0093929	0.0564456	0.868459	-0.64314	0.478436	0.184486	Q14254	FLOT2
sp|Q14257|RCN2_HUMAN	13.5452	0.374459	1.54863e-39	0.0148985	0.0379453	0.696138	-0.636997	0.477887	0.188146	Q14257	RCN2
sp|Q14315|FLNC_HUMAN	13.4489	0.359765	2.80381e-40	0.0450928	0.0366648	0.224079	-0.802985	0.487886	0.105604	Q14315	FLNC
sp|Q14444|CAPR1_HUMAN	13.5401	0.404207	8.24293e-38	0.0129802	0.0425329	0.761402	-0.609297	0.493626	0.222425	Q14444	CAPR1
sp|Q14498|RBM39_HUMAN	13.5525	0.373627	1.34178e-39	0.016468	0.0469122	0.726925	-0.62272	0.482498	0.202336	Q14498	RBM39
sp|Q14574|DSC3_HUMAN	13.5067	0.361438	2.85487e-40	0.0295527	0.0372198	0.430668	-0.705413	0.480581	0.14795	Q14574	DSC3
sp|Q14576|ELAV3_HUMAN	13.5418	0.371572	1.05004e-39	0.0131425	0.0303123	0.666328	-0.625751	0.47963	0.197544	Q14576	ELAV3
sp|Q14624|ITIH4_HUMAN	13.5127	0.366972	6.14662e-40	0.0263927	0.0392536	0.504219	-0.634015	0.476243	0.188689	Q14624	ITIH4
sp|Q14697|GANAB_HUMAN	13.7853	0.388584	4.24906e-39	-0.0343287	0.0367993	0.355044	-0.585998	0.478577	0.226094	Q14697	GANAB
sp|Q14839|CHD4_HUMAN	13.5989	0.370046	6.81371e-40	0.00340302	0.0640778	0.957842	-0.641367	0.492065	0.197961	Q14839	CHD4
sp|Q14847|LASP1_HUMAN	13.4013	0.394369	3.93442e-38	0.0359574	0.0356897	0.318187	-0.642384	0.473401	0.180441	Q14847	LASP1
sp|Q14974|IMB1_HUMAN	13.4273	0.387681	1.47045e-38	0.0332718	0.0352321	0.349192	-0.669665	0.474479	0.163871	Q14974	IMB1
sp|Q14980|NUMA1_HUMAN	13.57	0.375731	1.67995e-39	0.0104609	0.0453175	0.818315	-0.626467	0.486275	0.203135	Q14980	NUMA1
sp|Q15008|PSMD6_HUMAN	13.5428	0.370515	9.02182e-40	0.0197562	0.0454472	0.665508	-0.627838	0.479132	0.195619	Q15008	PSMD6
sp|Q15019|SEPT2_HUMAN	13.4597	0.390469	1.88018e-38	0.0241968	0.0319253	0.451794	-0.619411	0.476734	0.199368	Q15019	2023-09-02
sp|Q15020|SART3_HUMAN	13.5796	0.35677	1.0964e-40	0.0135467	0.0533201	0.800412	-0.639205	0.478662	0.187347	Q15020	SART3
sp|Q15029|U5S1_HUMAN	13.5743	0.360607	1.95309e-40	0.0141021	0.0518151	0.786536	-0.639472	0.478411	0.186938	Q15029	U5S1
sp|Q15046|SYK_HUMAN	13.576	0.365963	4.17772e-40	0.00897033	0.039293	0.82028	-0.637191	0.479749	0.189706	Q15046	SYK
sp|Q15056|IF4H_HUMAN	13.4646	0.382598	6.43347e-39	0.0293419	0.0367404	0.428004	-0.632021	0.475405	0.189294	Q15056	IF4H
sp|Q15063|POSTN_HUMAN	13.5186	0.366481	5.60497e-40	0.0283529	0.0444609	0.526362	-0.642239	0.476087	0.182968	Q15063	POSTN
sp|Q15075|EEA1_HUMAN	13.563	0.368192	6.0227e-40	0.0143762	0.0461737	0.756733	-0.625669	0.482549	0.200286	Q15075	EEA1
sp|Q15084|PDIA6_HUMAN	13.3887	0.413886	4.973e-37	0.0300822	0.0329359	0.365116	-0.636421	0.474311	0.185282	Q15084	PDIA6
sp|Q15102|PA1B3_HUMAN	13.3626	0.425637	2.31268e-36	0.0311709	0.0330429	0.349707	-0.629705	0.474292	0.189871	Q15102	PA1B3
sp|Q15121|PEA15_HUMAN	13.5551	0.357892	1.41873e-40	0.0205903	0.0444996	0.645434	-0.64604	0.476869	0.181137	Q15121	PEA15
sp|Q15126|PMVK_HUMAN	13.5691	0.349526	3.91732e-41	0.0290968	0.0625819	0.643844	-0.648535	0.476852	0.17947	Q15126	PMVK
sp|Q15149|PLEC_HUMAN	13.5652	0.539868	1.80166e-31	0.00393075	0.039808	0.921708	-0.65556	0.484484	0.181658	Q15149	PLEC
sp|Q15181|IPYR_HUMAN	13.5039	0.351359	6.61737e-41	0.0425122	0.0405911	0.299613	-0.771513	0.487589	0.119421	Q15181	IPYR
sp|Q15185|TEBP_HUMAN	13.5824	0.358393	1.37402e-40	0.0120688	0.0556105	0.829007	-0.635279	0.480964	0.192123	Q15185	TEBP
sp|Q15233|NONO_HUMAN	13.4111	0.406894	1.89912e-37	0.0289245	0.0334213	0.39062	-0.631039	0.474908	0.189514	Q15233	NONO
sp|Q15286|RAB35_HUMAN	13.5806	0.368892	6.21402e-40	0.011251	0.0612116	0.854854	-0.626908	0.490759	0.206917	Q15286	RAB35
sp|Q15287|RNPS1_HUMAN	13.5838	0.358642	1.41712e-40	0.0123522	0.0607134	0.839547	-0.635762	0.481159	0.191968	Q15287	RNPS1
sp|Q15293|RCN1_HUMAN	13.4994	0.375201	2.04634e-39	0.0258687	0.0385979	0.505581	-0.666987	0.476703	0.167481	Q15293	RCN1
sp|Q15365|PCBP1_HUMAN	13.4723	0.401021	7.10036e-38	0.0226523	0.0359937	0.53178	-0.610101	0.479776	0.208952	Q15365	PCBP1
sp|Q15366|PCBP2_HUMAN	13.3945	0.394815	4.28114e-38	0.0353692	0.0341717	0.30526	-0.655023	0.473185	0.171965	Q15366	PCBP2
sp|Q15369|ELOC_HUMAN	13.5939	0.358587	1.35219e-40	0.00689656	0.0607731	0.91007	-0.641115	0.481167	0.188319	Q15369	ELOC
sp|Q15370|ELOB_HUMAN	13.5761	0.348955	3.50232e-41	0.0218124	0.0552032	0.694304	-0.657015	0.477704	0.174699	Q15370	ELOB
sp|Q15417|CNN3_HUMAN	13.4788	0.37684	2.77676e-39	0.0282822	0.0364668	0.441392	-0.650948	0.475181	0.176389	Q15417	CNN3
sp|Q15424|SAFB1_HUMAN	13.5704	0.366206	4.41886e-40	0.0128391	0.0477705	0.789134	-0.634861	0.479835	0.191384	Q15424	SAFB1
sp|Q15431|SYCP1_HUMAN	13.7424	0.341425	5.93211e-42	-0.0624212	0.0366174	0.0940012	-0.530644	0.470472	0.264351	Q15431	SYCP1
sp|Q15435|PP1R7_HUMAN	13.5212	0.359129	1.93414e-40	0.031307	0.0432819	0.472601	-0.672492	0.476745	0.1641	Q15435	PP1R7
sp|Q15459|SF3A1_HUMAN	13.5819	0.365794	3.98803e-40	0.0108445	0.0585075	0.853648	-0.632119	0.484912	0.197909	Q15459	SF3A1
sp|Q15555|MARE2_HUMAN	13.5283	0.382945	5.28128e-39	0.0190638	0.0428342	0.658056	-0.614021	0.482864	0.208956	Q15555	MARE2
sp|Q15631|TSN_HUMAN	13.5785	0.349467	3.74603e-41	0.0194275	0.0546825	0.723765	-0.654702	0.47766	0.176157	Q15631	TSN
sp|Q15691|MARE1_HUMAN	13.2721	0.421459	1.97616e-36	0.0455914	0.0347657	0.195275	-0.701156	0.472138	0.143341	Q15691	MARE1
sp|Q15717|ELAV1_HUMAN	13.4577	0.376463	2.85949e-39	0.0341126	0.037851	0.371467	-0.663029	0.474556	0.168082	Q15717	ELAV1
sp|Q15819|UB2V2_HUMAN	13.5706	0.353827	7.37076e-41	0.0192158	0.0516182	0.71115	-0.647268	0.47719	0.180611	Q15819	UB2V2
sp|Q15828|CYTM_HUMAN	13.5123	0.357449	1.5677e-40	0.0345055	0.0418527	0.413311	-0.682338	0.476686	0.158072	Q15828	CYTM
sp|Q15843|NEDD8_HUMAN	13.5737	0.348883	3.49734e-41	0.022116	0.0518744	0.671557	-0.663644	0.478478	0.171144	Q15843	NEDD8
sp|Q15907|RB11B_HUMAN	13.2718	0.436435	1.18072e-35	0.0398192	0.0330855	0.234023	-0.665086	0.471742	0.164318	Q15907	RB11B
sp|Q15942|ZYX_HUMAN	13.555	0.358362	1.51954e-40	0.0217932	0.0476589	0.649309	-0.644912	0.476915	0.18193	Q15942	ZYX
sp|Q16143|SYUB_HUMAN	13.5889	0.341105	1.01609e-41	0.0323172	0.0556604	0.563917	-0.70824	0.487627	0.15217	Q16143	SYUB
sp|Q16181|SEPT7_HUMAN	13.841	0.448314	5.44692e-36	-0.0257671	0.0322722	0.428119	-0.656723	0.475142	0.172613	Q16181	2023-09-07
sp|Q16186|ADRM1_HUMAN	13.5246	0.3598	2.10393e-40	0.0299028	0.0436267	0.496008	-0.660433	0.476103	0.171091	Q16186	ADRM1
sp|Q16352|AINX_HUMAN	14.2819	0.84258	2.81353e-23	-0.0412237	0.0471	0.385322	-0.699162	0.478089	0.149425	Q16352	AINX
sp|Q16378|PROL4_HUMAN	13.5877	0.339877	8.45737e-42	0.0401362	0.0524795	0.447722	-0.748563	0.493223	0.134924	Q16378	PROL4
sp|Q16543|CDC37_HUMAN	13.5608	0.352842	6.61974e-41	0.0236321	0.0485543	0.62843	-0.656128	0.477077	0.174715	Q16543	CDC37
sp|Q16555|DPYL2_HUMAN	13.7657	1.05274	2.27766e-18	-0.0104742	0.0655739	0.873688	-0.655551	0.480264	0.17792	Q16555	DPYL2
sp|Q16610|ECM1_HUMAN	13.4843	0.36697	6.85678e-40	0.0321852	0.037303	0.39206	-0.692798	0.477422	0.15253	Q16610	ECM1
sp|Q16629|SRSF7_HUMAN	13.8589	0.405634	2.97469e-38	-0.0362688	0.0324633	0.268846	-0.685122	0.473564	0.153752	Q16629	SRSF7
sp|Q16630|CPSF6_HUMAN	13.5806	0.365818	4.02216e-40	0.0110656	0.0566875	0.845967	-0.631278	0.484911	0.198496	Q16630	CPSF6
sp|Q16643|DREB_HUMAN	13.7879	0.413188	1.00487e-37	-0.025738	0.0335428	0.446236	-0.580059	0.483305	0.235303	Q16643	DREB
sp|Q16658|FSCN1_HUMAN	12.71	0.564771	4.15719e-29	0.0770194	0.039412	0.0558629	-0.582216	0.462963	0.213953	Q16658	FSCN1
sp|Q16698|DECR_HUMAN	13.5841	0.350184	4.07969e-41	0.0173154	0.0628455	0.783965	-0.647742	0.477466	0.180545	Q16698	DECR
sp|Q16775|GLO2_HUMAN	13.5477	0.363717	3.38122e-40	0.0216195	0.0473055	0.649491	-0.636698	0.477478	0.187979	Q16775	GLO2
sp|Q16777|H2A2C_HUMAN|sp|Q6FI13|H2A2A_HUMAN	13.5404	0.373354	1.35351e-39	0.0161441	0.0374899	0.668456	-0.617112	0.482214	0.206105	Q16777|H2A2C_HUMAN|sp|Q6FI13	H2A2C_HUMAN|sp|Q6FI13|H2A2A
sp|Q16778|H2B2E_HUMAN	14.0427	0.424089	1.49646e-37	-0.0549727	0.0331885	0.103446	-0.841383	0.480563	0.0856546	Q16778	H2B2E
sp|Q16799|RTN1_HUMAN	13.0142	0.54076	1.53264e-30	0.0422642	0.0302972	0.168731	-0.559102	0.473687	0.243046	Q16799	RTN1
sp|Q16836|HCDH_HUMAN	13.5646	0.351398	5.26662e-41	0.0228306	0.0481235	0.637115	-0.668031	0.478746	0.168615	Q16836	HCDH
sp|Q16851|UGPA_HUMAN	13.5016	0.368267	7.7031e-40	0.030081	0.0411511	0.467945	-0.663071	0.475924	0.169259	Q16851	UGPA
sp|Q16891|MIC60_HUMAN	13.4693	0.409583	2.13334e-37	0.0213686	0.035621	0.55109	-0.617487	0.478858	0.202721	Q16891	MIC60
sp|Q1KMD3|HNRL2_HUMAN	13.4857	0.389516	1.50007e-38	0.0245693	0.0387855	0.529104	-0.611113	0.479511	0.207961	Q1KMD3	HNRL2
sp|Q2M2I8|AAK1_HUMAN	13.5826	0.344945	1.86825e-41	0.026048	0.0617328	0.674739	-0.668544	0.479587	0.169028	Q2M2I8	AAK1
sp|Q3SY84|K2C71_HUMAN|CON__Q3SY84	13.8037	0.347331	1.15251e-41	-0.067194	0.0363857	0.0702716	-0.623999	0.463569	0.183902	Q3SY84|K2C71_HUMAN	K2C71
sp|Q52LJ0|FA98B_HUMAN	13.5767	0.362843	2.66978e-40	0.0122185	0.0511197	0.811996	-0.634459	0.480711	0.192458	Q52LJ0	FA98B
sp|Q5D862|FILA2_HUMAN|CON__Q5D862	13.814	0.622553	8.28096e-29	-0.0153319	0.0385314	0.692268	-0.655835	0.477549	0.175324	Q5D862|FILA2_HUMAN	FILA2
sp|Q5JSH3|WDR44_HUMAN	13.5839	0.350373	4.19937e-41	0.0178482	0.0648166	0.784088	-0.647149	0.477469	0.180941	Q5JSH3	WDR44
sp|Q5JWF2|GNAS1_HUMAN|sp|P63092|GNAS2_HUMAN	13.53	0.366405	5.30843e-40	0.0242371	0.0433355	0.578277	-0.646313	0.476429	0.18056	Q5JWF2|GNAS1_HUMAN|sp|P63092	GNAS1_HUMAN|sp|P63092|GNAS2
sp|Q5SQI0|ATAT_HUMAN	13.4882	0.412528	2.86974e-37	0.018178	0.0358672	0.614349	-0.593395	0.488527	0.22978	Q5SQI0	ATAT
sp|Q5SSJ5|HP1B3_HUMAN	13.925	0.433358	7.01436e-37	-0.0388577	0.0333066	0.248472	-0.721125	0.476079	0.135676	Q5SSJ5	HP1B3
sp|Q5SW79|CE170_HUMAN	13.8558	0.365974	1.44776e-40	-0.0682647	0.0417755	0.108059	-0.710675	0.468002	0.134714	Q5SW79	CE170
sp|Q5T749|KPRP_HUMAN	13.3204	0.402665	1.57261e-37	0.0424173	0.0329628	0.203645	-0.766629	0.479641	0.115803	Q5T749	KPRP
sp|Q5T9A4|ATD3B_HUMAN	13.5759	0.343777	1.60594e-41	0.0274373	0.0470092	0.561881	-0.68157	0.479841	0.161237	Q5T9A4	ATD3B
sp|Q5TF21|SOGA3_HUMAN	13.5662	0.38948	1.09732e-38	0.010247	0.047872	0.831314	-0.621475	0.492966	0.212842	Q5TF21	SOGA3
sp|Q5XKE5|K2C79_HUMAN|CON__Q5XKE5	13.5091	0.353947	9.50676e-41	0.0430001	0.0461806	0.355931	-0.738729	0.484006	0.132776	Q5XKE5|K2C79_HUMAN	K2C79
sp|Q6E0U4|DMKN_HUMAN|CON__A3EZ82	13.4609	0.381147	5.36082e-39	0.0297946	0.0357734	0.408586	-0.657623	0.474913	0.171833	Q6E0U4|DMKN_HUMAN	DMKN
sp|Q6P2Q9|PRP8_HUMAN	13.5569	0.373902	1.37111e-39	0.0126743	0.0393834	0.748833	-0.624303	0.482809	0.201494	Q6P2Q9	PRP8
sp|Q6PCE3|PGM2L_HUMAN	13.502	0.387677	1.10313e-38	0.0196216	0.0350034	0.577413	-0.613726	0.480238	0.206729	Q6PCE3	PGM2L
sp|Q6T4P5|PLPR3_HUMAN	13.5652	0.36047	1.98283e-40	0.0182919	0.0524334	0.728552	-0.637231	0.478191	0.188264	Q6T4P5	PLPR3
sp|Q6UWP8|SBSN_HUMAN	12.9494	0.511885	1.28618e-31	0.0649316	0.0384801	0.097294	-0.636415	0.465729	0.177448	Q6UWP8	SBSN
sp|Q6VY07|PACS1_HUMAN	13.5807	0.355361	8.88524e-41	0.0148341	0.0580404	0.799244	-0.641572	0.478098	0.185235	Q6VY07	PACS1
sp|Q6ZU35|CRAD_HUMAN	13.5855	0.349924	3.90377e-41	0.0159534	0.0608145	0.794066	-0.648262	0.477503	0.180235	Q6ZU35	CRAD
sp|Q6ZVX7|FBX50_HUMAN	13.4287	0.385767	1.1325e-38	0.0326952	0.0341825	0.343088	-0.692075	0.476079	0.151817	Q6ZVX7	FBX50
sp|Q70CQ2|UBP34_HUMAN	13.5663	0.359891	1.81627e-40	0.0154186	0.0446697	0.731309	-0.633792	0.478952	0.191315	Q70CQ2	UBP34
sp|Q71U36|TBA1A_HUMAN	14.6462	3.76454	0.000276537	-0.0581668	0.209753	0.782601	-0.64101	0.478055	0.185576	Q71U36	TBA1A
sp|Q71UI9|H2AV_HUMAN|sp|P0C0S5|H2AZ_HUMAN	13.8673	0.378966	8.51121e-40	-0.0458928	0.0314334	0.150084	-0.648815	0.468642	0.171913	Q71UI9|H2AV_HUMAN|sp|P0C0S5	H2AV_HUMAN|sp|P0C0S5|H2AZ
sp|Q7KZF4|SND1_HUMAN	13.473	0.375775	2.45165e-39	0.0313286	0.0381746	0.415445	-0.655239	0.47494	0.173389	Q7KZF4	SND1
sp|Q7L099|RUFY3_HUMAN	13.2955	0.436657	1.10646e-35	0.0396928	0.035439	0.267657	-0.643105	0.472363	0.179021	Q7L099	RUFY3
sp|Q7L0J3|SV2A_HUMAN	13.5505	0.380962	3.70655e-39	0.0128143	0.0390708	0.744197	-0.633777	0.479187	0.19154	Q7L0J3	SV2A
sp|Q7L1Q6|BZW1_HUMAN	13.569	0.354003	7.61019e-41	0.0201821	0.0523666	0.701456	-0.646821	0.47715	0.180871	Q7L1Q6	BZW1
sp|Q7L7L0|H2A3_HUMAN|sp|P04908|H2A1B_HUMAN	13.8752	0.329233	5.34158e-43	-0.130535	0.0443211	0.00475331	-0.657628	0.443519	0.143954	Q7L7L0|H2A3_HUMAN|sp|P04908	H2A3_HUMAN|sp|P04908|H2A1B
sp|Q7Z2K8|GRIN1_HUMAN	13.5082	0.386011	8.61882e-39	0.0196735	0.0365986	0.593098	-0.631948	0.477418	0.191187	Q7Z2K8	GRIN1
sp|Q7Z406|MYH14_HUMAN	13.5539	0.3497	4.26321e-41	0.0304523	0.0483406	0.531382	-0.698003	0.482728	0.153969	Q7Z406	MYH14
sp|Q7Z4S6|KI21A_HUMAN	13.5615	0.352561	6.3319e-41	0.0250544	0.0517306	0.630114	-0.657002	0.47716	0.174225	Q7Z4S6	KI21A
sp|Q7Z4V5|HDGR2_HUMAN	13.574	0.369009	6.47959e-40	0.011896	0.0517567	0.81908	-0.630713	0.483197	0.197328	Q7Z4V5	HDGR2
sp|Q7Z6L0|PRRT2_HUMAN	13.5378	0.393026	1.95444e-38	0.0143474	0.0409458	0.727402	-0.612209	0.487839	0.214905	Q7Z6L0	PRRT2
sp|Q7Z6Z7|HUWE1_HUMAN	13.5768	0.36863	6.07501e-40	0.00874226	0.0414115	0.833598	-0.6325	0.482942	0.195849	Q7Z6Z7	HUWE1
sp|Q7Z794|K2C1B_HUMAN|CON__Q7Z794	13.7727	0.682776	8.26286e-27	-0.0124543	0.0443636	0.779988	-0.633201	0.480206	0.192867	Q7Z794|K2C1B_HUMAN	K2C1B
sp|Q86TG7|PEG10_HUMAN	13.582	0.344586	1.7735e-41	0.028535	0.0638788	0.656875	-0.671496	0.479907	0.167465	Q86TG7	PEG10
sp|Q86UE4|LYRIC_HUMAN	13.5684	0.385124	6.07856e-39	0.00912604	0.0429563	0.832556	-0.622741	0.491745	0.21081	Q86UE4	LYRIC
sp|Q86UP2|KTN1_HUMAN	13.537	0.378267	2.70178e-39	0.0186421	0.0442785	0.675412	-0.618768	0.481915	0.204632	Q86UP2	KTN1
sp|Q86V81|THOC4_HUMAN	13.5563	0.373651	1.32684e-39	0.0147202	0.0450848	0.745308	-0.624449	0.482575	0.201175	Q86V81	THOC4
sp|Q86VP6|CAND1_HUMAN	13.354	0.421202	1.39702e-36	0.0355556	0.0354398	0.320206	-0.621649	0.474116	0.195348	Q86VP6	CAND1
sp|Q86WG3|ATCAY_HUMAN	13.5333	0.367673	6.27127e-40	0.021534	0.0411595	0.602986	-0.636775	0.477045	0.187532	Q86WG3	ATCAY
sp|Q86Y82|STX12_HUMAN	13.567	0.364771	3.65081e-40	0.0129782	0.0428485	0.76314	-0.639182	0.478207	0.186951	Q86Y82	STX12
sp|Q86YZ3|HORN_HUMAN|CON__Q86YZ3	13.8308	0.726085	1.25346e-25	-0.0150973	0.0431872	0.728014	-0.672892	0.482707	0.169029	Q86YZ3|HORN_HUMAN	HORN
sp|Q8IUD2|RB6I2_HUMAN	13.5739	0.359002	1.55056e-40	0.0151162	0.0526088	0.774957	-0.641477	0.477914	0.185134	Q8IUD2	RB6I2
sp|Q8IV08|PLD3_HUMAN	13.5713	0.354326	7.9129e-41	0.0192318	0.053579	0.721037	-0.646169	0.477249	0.181393	Q8IV08	PLD3
sp|Q8IW75|SPA12_HUMAN	13.561	0.345106	2.08016e-41	0.0337657	0.0471256	0.476767	-0.725982	0.487961	0.142624	Q8IW75	SPA12
sp|Q8IX01|SUGP2_HUMAN	13.5592	0.366604	4.88185e-40	0.0150998	0.0433242	0.728798	-0.63012	0.479898	0.194725	Q8IX01	SUGP2
sp|Q8IYB3|SRRM1_HUMAN	13.5637	0.359524	1.73952e-40	0.0187299	0.0505334	0.712354	-0.638493	0.477829	0.187075	Q8IYB3	SRRM1
sp|Q8N111|CEND_HUMAN	13.5332	0.367365	6.00735e-40	0.0217336	0.0412388	0.600339	-0.643676	0.476636	0.182502	Q8N111	CEND
sp|Q8N112|LSME2_HUMAN	13.5436	0.348747	3.84708e-41	0.0241013	0.0313922	0.445981	-0.733	0.488054	0.138953	Q8N112	LSME2
sp|Q8N158|GPC2_HUMAN	13.9711	0.344446	3.96665e-42	-0.127044	0.0455756	0.00731647	-0.829471	0.451477	0.0716802	Q8N158	GPC2
sp|Q8N163|CCAR2_HUMAN	13.5136	0.399888	5.24007e-38	0.0179498	0.0405732	0.659962	-0.602703	0.487623	0.221807	Q8N163	CCAR2
sp|Q8N1G4|LRC47_HUMAN	13.4826	0.383284	6.58844e-39	0.027191	0.0390973	0.489744	-0.624587	0.476827	0.195781	Q8N1G4	LRC47
sp|Q8N1N4|K2C78_HUMAN|CON__Q8N1N4|2|CON__Q7RTT2	13.7603	0.543153	1.19664e-31	-0.0133019	0.0366363	0.717963	-0.642499	0.477427	0.184006	Q8N1N4|K2C78_HUMAN|CON__Q8N1N4|2	K2C78
sp|Q8N8S7|ENAH_HUMAN	13.5542	0.358204	1.48964e-40	0.0223057	0.0478564	0.64302	-0.64535	0.476868	0.181595	Q8N8S7	ENAH
sp|Q8NBJ4|GOLM1_HUMAN	13.5739	0.36121	2.13369e-40	0.0137325	0.0505816	0.787047	-0.63863	0.478621	0.187701	Q8NBJ4	GOLM1
sp|Q8NBX0|SCPDL_HUMAN	13.5552	0.358325	1.50991e-40	0.0220944	0.0484868	0.650448	-0.644986	0.47692	0.181885	Q8NBX0	SCPDL
sp|Q8NC51|PAIRB_HUMAN	13.5165	0.403013	7.74333e-38	0.0167257	0.0400974	0.67824	-0.596431	0.492563	0.231218	Q8NC51	PAIRB
sp|Q8NFP9|NBEA_HUMAN	13.5768	0.348654	3.33897e-41	0.0238454	0.0607148	0.696055	-0.657935	0.477843	0.174229	Q8NFP9	NBEA
sp|Q8NFW8|NEUA_HUMAN	13.5766	0.362389	2.50193e-40	0.0128923	0.0532242	0.809522	-0.634876	0.48043	0.191915	Q8NFW8	NEUA
sp|Q8TAX7|MUC7_HUMAN	13.5554	0.347159	2.8974e-41	0.0394193	0.0566169	0.48926	-0.67903	0.477806	0.161025	Q8TAX7	MUC7
sp|Q8TB36|GDAP1_HUMAN	13.5721	0.372363	1.04425e-39	0.0107113	0.0466982	0.819445	-0.632845	0.481891	0.194651	Q8TB36	GDAP1
sp|Q8WUM4|PDC6I_HUMAN	13.5549	0.372393	1.11984e-39	0.0161677	0.047215	0.73336	-0.6251	0.481792	0.199993	Q8WUM4	PDC6I
sp|Q8WVV4|POF1B_HUMAN	13.3329	0.385982	1.68807e-38	0.0525772	0.0369608	0.160629	-0.85435	0.491089	0.0876082	Q8WVV4	POF1B
sp|Q8WW12|PCNP_HUMAN	13.5762	0.35031	4.28612e-41	0.0226013	0.061534	0.714832	-0.646903	0.477209	0.18087	Q8WW12	PCNP
sp|Q8WWM7|ATX2L_HUMAN	13.5765	0.362556	2.5634e-40	0.013187	0.0545216	0.809799	-0.634668	0.480534	0.192153	Q8WWM7	ATX2L
sp|Q8WXF1|PSPC1_HUMAN	13.5416	0.37101	9.71612e-40	0.018692	0.0425498	0.662199	-0.626493	0.479367	0.19678	Q8WXF1	PSPC1
sp|Q8WXF7|ATLA1_HUMAN	13.5941	0.358079	1.2551e-40	0.00698986	0.0615451	0.909998	-0.641454	0.480815	0.187771	Q8WXF7	ATLA1
sp|Q8WZA9|IRGQ_HUMAN	13.4908	0.377855	3.04834e-39	0.0274881	0.0394868	0.489332	-0.631819	0.476212	0.190172	Q8WZA9	IRGQ
sp|Q92499|DDX1_HUMAN	13.4638	0.402172	8.50399e-38	0.0254232	0.0384037	0.510787	-0.596086	0.482198	0.221741	Q92499	DDX1
sp|Q92520|FAM3C_HUMAN	13.5786	0.372572	1.0486e-39	0.0104545	0.0563428	0.853491	-0.628571	0.488553	0.203724	Q92520	FAM3C
sp|Q92522|H1X_HUMAN	13.5225	0.395259	2.77579e-38	0.0156036	0.0373424	0.677713	-0.62163	0.481067	0.201794	Q92522	H1X
sp|Q92558|WASF1_HUMAN	13.5401	0.366876	5.45904e-40	0.0139925	0.0289604	0.630935	-0.651615	0.476843	0.177439	Q92558	WASF1
sp|Q92598|HS105_HUMAN	13.4723	0.393385	2.63195e-38	0.0269313	0.0398928	0.502499	-0.606953	0.479595	0.211106	Q92598	HS105
sp|Q92614|MY18A_HUMAN	13.5668	0.359048	1.60425e-40	0.0173707	0.0498145	0.728664	-0.640044	0.477758	0.185959	Q92614	MY18A
sp|Q92734|TFG_HUMAN	13.5252	0.36002	2.16665e-40	0.0293652	0.0433666	0.501209	-0.659648	0.476117	0.171604	Q92734	TFG
sp|Q92747|ARC1A_HUMAN	13.5473	0.368176	6.38107e-40	0.0182805	0.0433698	0.675061	-0.638336	0.477525	0.186906	Q92747	ARC1A
sp|Q92783|STAM1_HUMAN	13.581	0.356407	1.0343e-40	0.0143227	0.0587303	0.808253	-0.640194	0.478507	0.186537	Q92783	STAM1
sp|Q92820|GGH_HUMAN	13.5598	0.349215	3.87697e-41	0.0243896	0.0420767	0.564564	-0.714727	0.490191	0.150616	Q92820	GGH
sp|Q92841|DDX17_HUMAN	13.3864	0.406103	1.88921e-37	0.034772	0.0355882	0.332893	-0.644309	0.473645	0.17938	Q92841	DDX17
sp|Q92859|NEO1_HUMAN	13.5811	0.355381	8.89637e-41	0.0138224	0.0550384	0.802658	-0.641669	0.478109	0.18518	Q92859	NEO1
sp|Q92905|CSN5_HUMAN	13.5646	0.360593	2.02283e-40	0.0182964	0.051895	0.725787	-0.636869	0.478225	0.188541	Q92905	CSN5
sp|Q92945|FUBP2_HUMAN	13.3738	0.414973	6.02474e-37	0.0311776	0.0322645	0.338197	-0.630637	0.474049	0.189004	Q92945	FUBP2
sp|Q92973|TNPO1_HUMAN	13.5528	0.358166	1.48954e-40	0.0238587	0.0498021	0.633823	-0.645268	0.476814	0.181601	Q92973	TNPO1
sp|Q93009|UBP7_HUMAN	13.5824	0.350796	4.4985e-41	0.017726	0.0616442	0.77479	-0.6463	0.477458	0.181494	Q93009	UBP7
sp|Q93045|STMN2_HUMAN	13.4967	0.370413	1.06187e-39	0.0239517	0.0324752	0.463988	-0.665461	0.476028	0.167846	Q93045	STMN2
sp|Q93050|VPP1_HUMAN	13.5238	0.360473	2.32602e-40	0.0292585	0.0429644	0.498784	-0.666534	0.476573	0.16765	Q93050	VPP1
sp|Q96AE4|FUBP1_HUMAN	13.3909	0.416149	6.5248e-37	0.0271125	0.0304621	0.377391	-0.603783	0.476884	0.210912	Q96AE4	FUBP1
sp|Q96AG4|LRC59_HUMAN	13.547	0.364194	3.62978e-40	0.019994	0.0436731	0.648926	-0.63544	0.477618	0.188966	Q96AG4	LRC59
sp|Q96BM9|ARL8A_HUMAN	13.553	0.358071	1.46798e-40	0.0210641	0.0440194	0.634213	-0.645583	0.47681	0.181388	Q96BM9	ARL8A
sp|Q96C19|EFHD2_HUMAN	13.581	0.344316	1.70936e-41	0.028477	0.0597759	0.635715	-0.681617	0.482112	0.163156	Q96C19	EFHD2
sp|Q96CW1|AP2M1_HUMAN	13.5392	0.360376	2.16146e-40	0.0237122	0.0422296	0.576775	-0.657812	0.476758	0.173347	Q96CW1	AP2M1
sp|Q96CX2|KCD12_HUMAN	13.5938	0.341208	1.01325e-41	0.0280162	0.0597475	0.641021	-0.699475	0.489489	0.158766	Q96CX2	KCD12
sp|Q96DA0|ZG16B_HUMAN	13.5658	0.356517	1.11424e-40	0.0232474	0.060509	0.702341	-0.629043	0.479592	0.195197	Q96DA0	ZG16B
sp|Q96F07|CYFP2_HUMAN	13.5478	0.375882	1.8676e-39	0.016517	0.0447793	0.713679	-0.626465	0.480633	0.197962	Q96F07	CYFP2
sp|Q96F85|CNRP1_HUMAN	13.5768	0.348976	3.50346e-41	0.0201371	0.0521988	0.701178	-0.656815	0.477739	0.174859	Q96F85	CNRP1
sp|Q96FC7|PHIPL_HUMAN	13.5555	0.356968	1.23806e-40	0.0234527	0.0497618	0.639326	-0.64893	0.47683	0.17919	Q96FC7	PHIPL
sp|Q96FW1|OTUB1_HUMAN	13.554	0.356139	1.10299e-40	0.0222917	0.0449169	0.621705	-0.664511	0.477929	0.170113	Q96FW1	OTUB1
sp|Q96GD0|PLPP_HUMAN	13.553	0.36269	2.85965e-40	0.01969	0.0462096	0.671728	-0.639798	0.477353	0.185759	Q96GD0	PLPP
sp|Q96GY0|ZC21A_HUMAN	13.5799	0.343123	1.43194e-41	0.0307463	0.0547579	0.576783	-0.703436	0.486674	0.154126	Q96GY0	ZC21A
sp|Q96HN2|SAHH3_HUMAN	13.5331	0.360973	2.41153e-40	0.0268721	0.0446936	0.550189	-0.656159	0.476422	0.174113	Q96HN2	SAHH3
sp|Q96HS1|PGAM5_HUMAN	13.558	0.372591	1.13783e-39	0.0145373	0.0452497	0.749248	-0.626405	0.48189	0.199159	Q96HS1	PGAM5
sp|Q96JE9|MAP6_HUMAN	13.5273	0.3896	1.2936e-38	0.0175669	0.0420235	0.677586	-0.610034	0.485428	0.214274	Q96JE9	MAP6
sp|Q96K17|BT3L4_HUMAN	13.5613	0.35421	8.08056e-41	0.0224371	0.0490106	0.648932	-0.645278	0.476904	0.181675	Q96K17	BT3L4
sp|Q96KP4|CNDP2_HUMAN	13.543	0.355302	1.01805e-40	0.0264857	0.043454	0.544743	-0.669986	0.477578	0.166376	Q96KP4	CNDP2
sp|Q96ME7|ZN512_HUMAN	13.5832	0.358411	1.37327e-40	0.0131673	0.0627347	0.834544	-0.635685	0.480978	0.191856	Q96ME7	ZN512
sp|Q96MZ0|GD1L1_HUMAN	13.5768	0.362143	2.41356e-40	0.0128744	0.053137	0.809476	-0.63522	0.480275	0.191537	Q96MZ0	GD1L1
sp|Q96P63|SPB12_HUMAN	13.0944	0.468892	8.96728e-34	0.0530963	0.034174	0.126096	-0.683112	0.468024	0.150203	Q96P63	SPB12
sp|Q96PK6|RBM14_HUMAN	13.5601	0.366497	4.79029e-40	0.0165455	0.0483319	0.73343	-0.630628	0.479857	0.194334	Q96PK6	RBM14
sp|Q96PU8|QKI_HUMAN	13.5587	0.352736	6.56982e-41	0.025556	0.0501174	0.612183	-0.656887	0.477001	0.174158	Q96PU8	QKI
sp|Q96QA5|GSDMA_HUMAN	13.7036	0.421967	4.06634e-37	-0.0141664	0.0364086	0.698737	-0.60297	0.490736	0.224511	Q96QA5	GSDMA
sp|Q96QK1|VPS35_HUMAN	13.5172	0.370636	1.01214e-39	0.0243548	0.0404298	0.549431	-0.65555	0.476386	0.174474	Q96QK1	VPS35
sp|Q96SB3|NEB2_HUMAN	13.5842	0.350508	4.27894e-41	0.0168438	0.062473	0.788482	-0.64708	0.477484	0.181	Q96SB3	NEB2
sp|Q96TA1|NIBA2_HUMAN	13.5814	0.359153	1.54049e-40	0.0157924	0.0712228	0.825359	-0.633983	0.481526	0.193529	Q96TA1	NIBA2
sp|Q99426|TBCB_HUMAN	13.3822	0.405336	1.74169e-37	0.034522	0.0344956	0.321404	-0.679839	0.474525	0.157715	Q99426	TBCB
sp|Q99436|PSB7_HUMAN	13.5501	0.35089	5.16406e-41	0.0255789	0.0401227	0.526482	-0.674519	0.47788	0.163839	Q99436	PSB7
sp|Q99460|PSMD1_HUMAN	13.5122	0.380892	4.25191e-39	0.0224567	0.0409272	0.585474	-0.622858	0.478606	0.198647	Q99460	PSMD1
sp|Q99497|PARK7_HUMAN	13.194	0.444646	4.12388e-35	0.0468974	0.0332722	0.164418	-0.720102	0.472057	0.132981	Q99497	PARK7
sp|Q99536|VAT1_HUMAN	13.3397	0.413553	5.76018e-37	0.0377129	0.0338784	0.27056	-0.685555	0.473639	0.15356	Q99536	VAT1
sp|Q99613|EIF3C_HUMAN|sp|B5ME19|EIFCL_HUMAN	13.5789	0.364881	3.54286e-40	0.0125846	0.0593883	0.83298	-0.630789	0.484159	0.198153	Q99613|EIF3C_HUMAN|sp|B5ME19	EIF3C_HUMAN|sp|B5ME19|EIFCL
sp|Q99623|PHB2_HUMAN	13.8335	0.452562	9.0686e-36	-0.0266861	0.0352567	0.452394	-0.7204	0.484916	0.143195	Q99623	PHB2
sp|Q99714|HCD2_HUMAN	13.5699	0.357042	1.18403e-40	0.0154553	0.0453601	0.734633	-0.653644	0.477616	0.176805	Q99714	HCD2
sp|Q99719|SEPT5_HUMAN	13.5534	0.356692	1.19883e-40	0.0229834	0.046527	0.623324	-0.655477	0.476991	0.175059	Q99719	2023-09-05
sp|Q99733|NP1L4_HUMAN	13.4483	0.406163	1.50091e-37	0.0242211	0.0341867	0.481686	-0.619544	0.477243	0.199746	Q99733	NP1L4
sp|Q99747|SNAG_HUMAN	13.5375	0.361398	2.52135e-40	0.0235908	0.0420124	0.576766	-0.64745	0.476412	0.179792	Q99747	SNAG
sp|Q99798|ACON_HUMAN	13.3488	0.402105	1.31183e-37	0.0351933	0.0300434	0.246574	-0.739018	0.478252	0.128127	Q99798	ACON
sp|Q99829|CPNE1_HUMAN	13.5851	0.369204	6.38168e-40	0.00795123	0.0526074	0.880426	-0.636454	0.483375	0.193505	Q99829	CPNE1
sp|Q99832|TCPH_HUMAN	13.3659	0.412286	4.44804e-37	0.0329947	0.0324416	0.313665	-0.654598	0.473339	0.172377	Q99832	TCPH
sp|Q99961|SH3G1_HUMAN	13.5691	0.348707	3.46716e-41	0.0270264	0.0555702	0.628688	-0.659071	0.477339	0.173054	Q99961	SH3G1
sp|Q99962|SH3G2_HUMAN	13.5454	0.355435	1.0284e-40	0.0274333	0.0468812	0.560874	-0.661162	0.476856	0.171291	Q99962	SH3G2
sp|Q9BPU6|DPYL5_HUMAN	13.9191	0.741373	2.47608e-25	-0.0233764	0.049278	0.637143	-0.680117	0.481706	0.163718	Q9BPU6	DPYL5
sp|Q9BPW8|NIPS1_HUMAN	13.5621	0.366213	4.56579e-40	0.0130291	0.0395524	0.743118	-0.652586	0.47756	0.177445	Q9BPW8	NIPS1
sp|Q9BR76|COR1B_HUMAN	13.5808	0.355651	9.26548e-41	0.0143285	0.056889	0.8021	-0.641194	0.478201	0.185583	Q9BR76	COR1B
sp|Q9BRQ6|MIC25_HUMAN	13.5797	0.361775	2.26398e-40	0.0119379	0.0540443	0.82601	-0.636814	0.480083	0.190268	Q9BRQ6	MIC25
sp|Q9BRX8|PXL2A_HUMAN	13.582	0.355958	9.64793e-41	0.0138546	0.0582329	0.812846	-0.641026	0.478354	0.185836	Q9BRX8	PXL2A
sp|Q9BS26|ERP44_HUMAN	13.5292	0.375359	1.86561e-39	0.0210914	0.0432874	0.628059	-0.626146	0.478786	0.196489	Q9BS26	ERP44
sp|Q9BT78|CSN4_HUMAN	13.5742	0.368327	5.87991e-40	0.0123351	0.0533777	0.818117	-0.631248	0.482789	0.196582	Q9BT78	CSN4
sp|Q9BTV5|FSD1_HUMAN	13.5765	0.348858	3.44666e-41	0.0223378	0.0569308	0.696331	-0.657373	0.477769	0.174526	Q9BTV5	FSD1
sp|Q9BUJ2|HNRL1_HUMAN	13.5838	0.358331	1.35415e-40	0.012574	0.0613927	0.838488	-0.63605	0.480943	0.191574	Q9BUJ2	HNRL1
sp|Q9BVA1|TBB2B_HUMAN	13.2956	3.09351	7.24838e-05	0.0181409	0.179381	0.919822	-0.649311	0.47805	0.180032	Q9BVA1	TBB2B
sp|Q9BVK6|TMED9_HUMAN	13.5569	0.380477	3.38663e-39	0.0105217	0.0359084	0.770633	-0.62192	0.485409	0.205589	Q9BVK6	TMED9
sp|Q9BW30|TPPP3_HUMAN	13.576	0.344772	1.86681e-41	0.0320196	0.0603776	0.598063	-0.672998	0.478959	0.165711	Q9BW30	TPPP3
sp|Q9BWF3|RBM4_HUMAN|sp|Q9BQ04|RBM4B_HUMAN	13.5333	0.379142	3.08942e-39	0.0185797	0.0424121	0.663079	-0.616159	0.482329	0.206903	Q9BWF3|RBM4_HUMAN|sp|Q9BQ04	RBM4_HUMAN|sp|Q9BQ04|RBM4B
sp|Q9BWM7|SFXN3_HUMAN	13.583	0.372379	1.00366e-39	0.00846447	0.0539893	0.876002	-0.631717	0.488339	0.201308	Q9BWM7	SFXN3
sp|Q9BXJ0|C1QT5_HUMAN	13.5865	0.340367	9.16074e-42	0.0371312	0.0518873	0.477315	-0.725575	0.48787	0.14277	Q9BXJ0	C1QT5
sp|Q9BXP5|SRRT_HUMAN	13.5711	0.356505	1.08968e-40	0.0194813	0.0580951	0.738671	-0.636849	0.478383	0.188699	Q9BXP5	SRRT
sp|Q9BXS5|AP1M1_HUMAN	13.5844	0.350303	4.14814e-41	0.0165237	0.0610678	0.787746	-0.647539	0.477478	0.18069	Q9BXS5	AP1M1
sp|Q9BZZ5|API5_HUMAN	13.5605	0.368823	6.64472e-40	0.0166471	0.0512748	0.74669	-0.623759	0.482959	0.202018	Q9BZZ5	API5
sp|Q9C040|TRIM2_HUMAN	13.5377	0.367592	6.09666e-40	0.0214185	0.0434159	0.623778	-0.637348	0.477182	0.187267	Q9C040	TRIM2
sp|Q9C075|K1C23_HUMAN|CON__Q9C075	13.4276	0.370359	1.37518e-39	0.0409725	0.0353476	0.251504	-0.804173	0.490911	0.107211	Q9C075|K1C23_HUMAN	K1C23
sp|Q9C0H9|SRCN1_HUMAN	13.5707	0.353367	6.88401e-41	0.0184396	0.0488859	0.707506	-0.64829	0.477176	0.179923	Q9C0H9	SRCN1
sp|Q9GZZ8|LACRT_HUMAN	13.5747	0.342041	1.23855e-41	0.0365066	0.0506197	0.473902	-0.723837	0.48712	0.143107	Q9GZZ8	LACRT
sp|Q9H0E2|TOLIP_HUMAN	13.5675	0.354059	7.7199e-41	0.020777	0.0519181	0.690596	-0.646537	0.477102	0.181017	Q9H0E2	TOLIP
sp|Q9H0U4|RAB1B_HUMAN	13.5906	0.345169	1.87435e-41	0.0162854	0.0574211	0.777791	-0.662143	0.480185	0.173601	Q9H0U4	RAB1B
sp|Q9H115|SNAB_HUMAN	13.5494	0.370302	8.53619e-40	0.0175084	0.0447277	0.697009	-0.630337	0.479162	0.193901	Q9H115	SNAB
sp|Q9H1E1|RNAS7_HUMAN	13.5819	0.344553	1.76577e-41	0.024643	0.054674	0.653992	-0.678768	0.481887	0.164697	Q9H1E1	RNAS7
sp|Q9H1E3|NUCKS_HUMAN	13.5844	0.347954	2.92075e-41	0.0151937	0.0489494	0.757455	-0.667421	0.48162	0.17151	Q9H1E3	NUCKS
sp|Q9H2U2|IPYR2_HUMAN	13.5752	0.348989	3.53218e-41	0.023985	0.0591634	0.686783	-0.657028	0.47764	0.174634	Q9H2U2	IPYR2
sp|Q9H307|PININ_HUMAN	13.5744	0.379747	2.8669e-39	0.00993574	0.0518081	0.848634	-0.624559	0.492538	0.210222	Q9H307	PININ
sp|Q9H3Q1|BORG4_HUMAN	13.5642	0.359562	1.74606e-40	0.0188738	0.0515399	0.715648	-0.63865	0.477837	0.186976	Q9H3Q1	BORG4
sp|Q9H444|CHM4B_HUMAN	13.565	0.361311	2.24037e-40	0.0177324	0.0515956	0.732421	-0.631254	0.479648	0.193708	Q9H444	CHM4B
sp|Q9H4G0|E41L1_HUMAN	13.493	0.391756	1.96167e-38	0.021332	0.0366459	0.562915	-0.63123	0.47714	0.191429	Q9H4G0	E41L1
sp|Q9H4G4|GAPR1_HUMAN	13.5674	0.348325	3.29606e-41	0.0273184	0.0528373	0.607248	-0.668443	0.478322	0.167986	Q9H4G4	GAPR1
sp|Q9H4M9|EHD1_HUMAN	13.564	0.359312	1.68467e-40	0.018998	0.0513747	0.712983	-0.638928	0.477775	0.186732	Q9H4M9	EHD1
sp|Q9H6K5|PRR36_HUMAN	13.5594	0.360549	2.05115e-40	0.017123	0.0431824	0.693279	-0.655766	0.477549	0.175369	Q9H6K5	PRR36
sp|Q9H9B4|SFXN1_HUMAN	13.8664	0.383976	1.6887e-39	-0.0495863	0.0358449	0.172248	-0.634438	0.46965	0.182369	Q9H9B4	SFXN1
sp|Q9HB71|CYBP_HUMAN	13.5657	0.359042	1.60969e-40	0.0165305	0.0461671	0.721696	-0.639926	0.477718	0.186003	Q9HB71	CYBP
sp|Q9HC38|GLOD4_HUMAN	13.5799	0.344295	1.711e-41	0.0280626	0.0567427	0.622917	-0.681486	0.481617	0.162811	Q9HC38	GLOD4
sp|Q9HCI5|MAGE1_HUMAN	13.5481	0.359012	1.71443e-40	0.0169561	0.033446	0.61424	-0.635593	0.477258	0.188533	Q9HCI5	MAGE1
sp|Q9HCJ6|VAT1L_HUMAN	13.4447	0.40713	1.72042e-37	0.0259967	0.0361543	0.47521	-0.614857	0.477707	0.203549	Q9HCJ6	VAT1L
sp|Q9HDC9|APMAP_HUMAN	13.5192	0.384812	7.03467e-39	0.0188362	0.0388324	0.629594	-0.636372	0.477327	0.188063	Q9HDC9	APMAP
sp|Q9NP72|RAB18_HUMAN	13.5568	0.364008	3.40372e-40	0.0183747	0.0476808	0.701478	-0.638173	0.477774	0.187243	Q9NP72	RAB18
sp|Q9NP79|VTA1_HUMAN	13.5853	0.350591	4.31392e-41	0.0143273	0.0560587	0.799249	-0.647003	0.477518	0.181082	Q9NP79	VTA1
sp|Q9NP97|DLRB1_HUMAN|sp|Q8TF09|DLRB2_HUMAN	13.5768	0.358161	1.35716e-40	0.0122341	0.0455431	0.78924	-0.647116	0.477486	0.180978	Q9NP97|DLRB1_HUMAN|sp|Q8TF09	DLRB1_HUMAN|sp|Q8TF09|DLRB2
sp|Q9NQC3|RTN4_HUMAN	13.8141	0.462414	2.92482e-35	-0.0240447	0.0363909	0.511592	-0.605579	0.480116	0.212616	Q9NQC3	RTN4
sp|Q9NQW7|XPP1_HUMAN	13.5853	0.348271	3.05138e-41	0.0158852	0.0545061	0.771832	-0.660658	0.479518	0.173963	Q9NQW7	XPP1
sp|Q9NQX3|GEPH_HUMAN	13.5476	0.363561	3.30856e-40	0.0205961	0.0448075	0.647607	-0.637031	0.477425	0.187703	Q9NQX3	GEPH
sp|Q9NR28|DBLOH_HUMAN	13.5884	0.34463	1.74205e-41	0.0192188	0.0567298	0.736091	-0.672064	0.482719	0.169555	Q9NR28	DBLOH
sp|Q9NR46|SHLB2_HUMAN	13.5702	0.353791	7.34249e-41	0.0201471	0.0535008	0.707965	-0.647414	0.477175	0.180501	Q9NR46	SHLB2
sp|Q9NRN7|ADPPT_HUMAN	13.5705	0.354453	8.08522e-41	0.0189906	0.0520233	0.716508	-0.645733	0.477241	0.181676	Q9NRN7	ADPPT
sp|Q9NRW1|RAB6B_HUMAN	13.4474	0.395342	3.74153e-38	0.0267813	0.0342524	0.437699	-0.656656	0.47526	0.17276	Q9NRW1	RAB6B
sp|Q9NRX4|PHP14_HUMAN	13.5757	0.348786	3.42065e-41	0.0202324	0.0500738	0.68777	-0.657768	0.477742	0.174247	Q9NRX4	PHP14
sp|Q9NSD9|SYFB_HUMAN	13.5366	0.360547	2.238e-40	0.026947	0.0464623	0.564342	-0.649826	0.476335	0.178157	Q9NSD9	SYFB
sp|Q9NTJ5|SAC1_HUMAN	13.5468	0.366122	4.77986e-40	0.0153446	0.0347411	0.660482	-0.636331	0.477624	0.188363	Q9NTJ5	SAC1
sp|Q9NTK5|OLA1_HUMAN	13.4793	0.374677	2.05632e-39	0.0287065	0.036063	0.429513	-0.669944	0.47585	0.164895	Q9NTK5	OLA1
sp|Q9NUP9|LIN7C_HUMAN	13.5334	0.367522	6.1377e-40	0.0219953	0.0419558	0.602251	-0.643692	0.476649	0.182503	Q9NUP9	LIN7C
sp|Q9NUQ9|FA49B_HUMAN	13.5706	0.34837	3.27763e-41	0.0245146	0.0513852	0.635234	-0.667225	0.478566	0.168962	Q9NUQ9	FA49B
sp|Q9NUU7|DD19A_HUMAN|sp|Q9UMR2|DD19B_HUMAN	13.5755	0.379425	2.73258e-39	0.00999525	0.0536439	0.852887	-0.625435	0.492259	0.209339	Q9NUU7|DD19A_HUMAN|sp|Q9UMR2	DD19A_HUMAN|sp|Q9UMR2|DD19B
sp|Q9NVA2|SEP11_HUMAN	13.4019	0.403618	1.29775e-37	0.0303142	0.032638	0.357125	-0.669582	0.474619	0.164046	Q9NVA2	2023-09-11
sp|Q9NX63|MIC19_HUMAN	13.5712	0.366841	4.82101e-40	0.0122702	0.0472137	0.79594	-0.634538	0.480147	0.19189	Q9NX63	MIC19
sp|Q9NY33|DPP3_HUMAN	13.5835	0.345011	1.88059e-41	0.0249527	0.0615791	0.686922	-0.667642	0.479629	0.16963	Q9NY33	DPP3
sp|Q9NYB9|ABI2_HUMAN	13.584	0.344733	1.79952e-41	0.0255041	0.0624804	0.684746	-0.669303	0.480015	0.168926	Q9NYB9	ABI2
sp|Q9NYF8|BCLF1_HUMAN	13.5375	0.406385	1.09835e-37	0.0123652	0.0397016	0.756655	-0.602762	0.498623	0.231986	Q9NYF8	BCLF1
sp|Q9NYU2|UGGG1_HUMAN	13.5942	0.35862	1.35747e-40	0.00687503	0.0618526	0.911908	-0.641202	0.48122	0.188308	Q9NYU2	UGGG1
sp|Q9NZ72|STMN3_HUMAN	13.5551	0.372881	1.19781e-39	0.0162821	0.0480889	0.736236	-0.624789	0.482033	0.200435	Q9NZ72	STMN3
sp|Q9NZI8|IF2B1_HUMAN	13.5912	0.373646	1.16034e-39	0.00534421	0.0533378	0.92056	-0.63685	0.489691	0.198947	Q9NZI8	IF2B1
sp|Q9NZR1|TMOD2_HUMAN	13.5081	0.371145	1.12598e-39	0.0265443	0.040435	0.51431	-0.644931	0.475923	0.181023	Q9NZR1	TMOD2
sp|Q9NZT1|CALL5_HUMAN	12.9455	1.20237	4.69125e-15	0.0435958	0.0760578	0.568894	-0.666203	0.477456	0.168633	Q9NZT1	CALL5
sp|Q9P035|HACD3_HUMAN	13.5466	0.377455	2.32954e-39	0.0146328	0.0398009	0.714572	-0.624159	0.481451	0.200346	Q9P035	HACD3
sp|Q9P0L0|VAPA_HUMAN	13.8354	0.405281	3.1047e-38	-0.0361817	0.0354653	0.312182	-0.692555	0.475307	0.150888	Q9P0L0	VAPA
sp|Q9P0M6|H2AW_HUMAN	13.8395	0.428794	5.58793e-37	-0.0289751	0.0327676	0.380476	-0.641533	0.474429	0.181941	Q9P0M6	H2AW
sp|Q9P2J5|SYLC_HUMAN	13.5646	0.360335	1.94947e-40	0.018234	0.0512639	0.723459	-0.637277	0.478127	0.188174	Q9P2J5	SYLC
sp|Q9P2K5|MYEF2_HUMAN	13.5207	0.385182	7.35189e-39	0.0197035	0.0414793	0.636688	-0.607605	0.484189	0.214921	Q9P2K5	MYEF2
sp|Q9P2R7|SUCB1_HUMAN	13.548	0.362453	2.81782e-40	0.0214649	0.0459353	0.642175	-0.645585	0.476858	0.18143	Q9P2R7	SUCB1
sp|Q9UBB4|ATX10_HUMAN	13.5613	0.353803	7.61103e-41	0.0249313	0.0536889	0.644252	-0.64625	0.476859	0.180989	Q9UBB4	ATX10
sp|Q9UBC2|EP15R_HUMAN	13.5844	0.351491	4.94932e-41	0.0160831	0.0628966	0.799149	-0.64499	0.477623	0.182514	Q9UBC2	EP15R
sp|Q9UBC9|SPRR3_HUMAN	13.5583	0.352108	5.99379e-41	0.0273549	0.0520419	0.601296	-0.658055	0.476997	0.173403	Q9UBC9	SPRR3
sp|Q9UBE0|SAE1_HUMAN	13.5794	0.36523	3.71539e-40	0.0117427	0.0569667	0.837463	-0.630935	0.48442	0.198289	Q9UBE0	SAE1
sp|Q9UBG3|CRNN_HUMAN	13.5674	0.361184	2.17992e-40	0.0155818	0.0478984	0.746205	-0.632142	0.479698	0.193137	Q9UBG3	CRNN
sp|Q9UBI6|GBG12_HUMAN	13.5881	0.358565	1.37846e-40	0.0102035	0.0615716	0.868998	-0.638102	0.481118	0.190326	Q9UBI6	GBG12
sp|Q9UBM7|DHCR7_HUMAN	13.5815	0.362838	2.61893e-40	0.0107325	0.0534425	0.841591	-0.636627	0.480747	0.190999	Q9UBM7	DHCR7
sp|Q9UBQ7|GRHPR_HUMAN	13.5706	0.355129	8.92683e-41	0.0204542	0.0574616	0.723256	-0.639274	0.477817	0.186534	Q9UBQ7	GRHPR
sp|Q9UBS4|DJB11_HUMAN	13.5813	0.364745	3.44281e-40	0.0112224	0.0578681	0.846957	-0.632453	0.483993	0.196839	Q9UBS4	DJB11
sp|Q9UBT2|SAE2_HUMAN	13.5886	0.361641	2.14582e-40	0.00704382	0.0475753	0.88285	-0.640502	0.480115	0.187783	Q9UBT2	SAE2
sp|Q9UDT6|CLIP2_HUMAN	13.5227	0.375549	1.96298e-39	0.020108	0.0382829	0.601562	-0.623389	0.478812	0.19846	Q9UDT6	CLIP2
sp|Q9UGM3|DMBT1_HUMAN	13.5406	0.35936	1.8559e-40	0.0227368	0.0403156	0.57511	-0.668726	0.477868	0.167413	Q9UGM3	DMBT1
sp|Q9UH03|SEPT3_HUMAN	13.4028	0.415377	5.66655e-37	0.029	0.0342494	0.400883	-0.586872	0.480051	0.226821	Q9UH03	2023-09-03
sp|Q9UHD8|SEPT9_HUMAN	13.4642	0.374649	2.17091e-39	0.0347219	0.0392256	0.379983	-0.658549	0.474533	0.170903	Q9UHD8	2023-09-09
sp|Q9UHD9|UBQL2_HUMAN	13.5323	0.384709	6.60018e-39	0.0174674	0.0421831	0.680452	-0.613824	0.483974	0.210132	Q9UHD9	UBQL2
sp|Q9UHG2|PCS1N_HUMAN	13.2834	0.454525	8.94653e-35	0.0364539	0.0343683	0.293554	-0.571986	0.478246	0.236919	Q9UHG2	PCS1N
sp|Q9UHV9|PFD2_HUMAN	13.5702	0.348089	3.14656e-41	0.0260767	0.0533436	0.626931	-0.668792	0.478711	0.168108	Q9UHV9	PFD2
sp|Q9UHX1|PUF60_HUMAN	13.575	0.356148	1.01921e-40	0.0130184	0.0429565	0.763009	-0.638598	0.478322	0.187452	Q9UHX1	PUF60
sp|Q9UI12|VATH_HUMAN	13.5359	0.361576	2.6031e-40	0.0249818	0.0436813	0.569756	-0.646601	0.476364	0.18031	Q9UI12	VATH
sp|Q9UI15|TAGL3_HUMAN	13.2646	0.445305	3.38857e-35	0.0406658	0.034673	0.246008	-0.610816	0.472872	0.201957	Q9UI15	TAGL3
sp|Q9UI42|CBPA4_HUMAN	13.4974	0.380965	4.54534e-39	0.023048	0.0364597	0.529955	-0.649771	0.476055	0.177942	Q9UI42	CBPA4
sp|Q9UIJ7|KAD3_HUMAN	13.5754	0.360369	1.87912e-40	0.0128759	0.0486744	0.792378	-0.640186	0.478317	0.18637	Q9UIJ7	KAD3
sp|Q9UJ70|NAGK_HUMAN	13.5694	0.348866	3.54652e-41	0.0281854	0.0588961	0.634183	-0.658371	0.47732	0.173486	Q9UJ70	NAGK
sp|Q9UJU6|DBNL_HUMAN	13.5394	0.362317	2.85582e-40	0.0239361	0.044726	0.594728	-0.644869	0.476567	0.181643	Q9UJU6	DBNL
sp|Q9UJW0|DCTN4_HUMAN	13.5808	0.355684	9.31185e-41	0.0148246	0.0588432	0.802048	-0.641142	0.478211	0.185628	Q9UJW0	DCTN4
sp|Q9UJZ1|STML2_HUMAN	13.5584	0.387891	9.14653e-39	0.0114875	0.044294	0.796354	-0.620665	0.488681	0.209502	Q9UJZ1	STML2
sp|Q9UK76|JUPI1_HUMAN	13.3282	0.421947	1.68859e-36	0.0365789	0.0333557	0.277669	-0.673927	0.473177	0.160125	Q9UK76	JUPI1
sp|Q9UKA9|PTBP2_HUMAN	13.5797	0.365332	3.76614e-40	0.0093731	0.046033	0.839418	-0.631072	0.48448	0.198247	Q9UKA9	PTBP2
sp|Q9UKM9|RALY_HUMAN	13.544	0.394519	2.32165e-38	0.0132076	0.0420383	0.754594	-0.614496	0.488866	0.21417	Q9UKM9	RALY
sp|Q9UKY7|CDV3_HUMAN	13.56	0.353128	6.92652e-41	0.0246338	0.0502999	0.626303	-0.655228	0.476997	0.175226	Q9UKY7	CDV3
sp|Q9UL25|RAB21_HUMAN	13.5845	0.359273	1.5486e-40	0.012066	0.0623035	0.847165	-0.63562	0.481636	0.1925	Q9UL25	RAB21
sp|Q9ULU8|CAPS1_HUMAN	13.5489	0.364154	3.5825e-40	0.0198424	0.0447155	0.658997	-0.635952	0.477656	0.18865	Q9ULU8	CAPS1
sp|Q9ULV4|COR1C_HUMAN	13.5068	0.402853	7.87122e-38	0.0170396	0.0368717	0.645842	-0.612122	0.483005	0.210479	Q9ULV4	COR1C
sp|Q9UMS4|PRP19_HUMAN	13.541	0.371924	1.10644e-39	0.0195228	0.0447304	0.664246	-0.624748	0.47983	0.198436	Q9UMS4	PRP19
sp|Q9UMX0|UBQL1_HUMAN	13.4947	0.370798	1.12928e-39	0.0295078	0.0395715	0.459094	-0.654343	0.475446	0.174418	Q9UMX0	UBQL1
sp|Q9UN36|NDRG2_HUMAN	13.5565	0.345451	2.23068e-41	0.0350416	0.0463837	0.453249	-0.72546	0.486337	0.141602	Q9UN36	NDRG2
sp|Q9UN86|G3BP2_HUMAN	13.5031	0.391376	1.79498e-38	0.0193117	0.0362171	0.59607	-0.634824	0.477152	0.188963	Q9UN86	G3BP2
sp|Q9UNF1|MAGD2_HUMAN	13.5807	0.356108	9.91103e-41	0.0146159	0.0587316	0.804413	-0.64053	0.478376	0.18619	Q9UNF1	MAGD2
sp|Q9UNM6|PSD13_HUMAN	13.4892	0.362658	3.63976e-40	0.0356668	0.0397022	0.372983	-0.690047	0.476616	0.153453	Q9UNM6	PSD13
sp|Q9UNS2|CSN3_HUMAN	13.5805	0.356237	1.01085e-40	0.0127079	0.0508311	0.803535	-0.64028	0.478426	0.186405	Q9UNS2	CSN3
sp|Q9UNW9|NOVA2_HUMAN	13.5346	0.377939	2.60674e-39	0.0188249	0.043059	0.663718	-0.618445	0.481602	0.204575	Q9UNW9	NOVA2
sp|Q9UNZ2|NSF1C_HUMAN	13.4351	0.388381	1.56667e-38	0.0330724	0.0367987	0.372782	-0.653592	0.474314	0.173895	Q9UNZ2	NSF1C
sp|Q9UPN3|MACF1_HUMAN	13.4299	0.395735	4.21299e-38	0.0241499	0.0280214	0.392589	-0.641204	0.474607	0.182322	Q9UPN3	MACF1
sp|Q9UPY8|MARE3_HUMAN	13.5567	0.346083	2.45141e-41	0.03475	0.047977	0.472005	-0.707918	0.48273	0.148315	Q9UPY8	MARE3
sp|Q9UQ16|DYN3_HUMAN	13.5476	0.362983	3.04469e-40	0.0218035	0.0468996	0.643874	-0.638263	0.477272	0.186726	Q9UQ16	DYN3
sp|Q9UQ35|SRRM2_HUMAN	13.5702	0.385023	5.95488e-39	0.0115035	0.0567489	0.840125	-0.623771	0.491893	0.210202	Q9UQ35	SRRM2
sp|Q9UQ80|PA2G4_HUMAN	13.4057	0.417442	7.2298e-37	0.0306696	0.0372606	0.414064	-0.584002	0.48108	0.230054	Q9UQ80	PA2G4
sp|Q9Y224|RTRAF_HUMAN	13.5801	0.356228	1.01093e-40	0.0137745	0.0543434	0.800866	-0.640127	0.47843	0.186512	Q9Y224	RTRAF
sp|Q9Y230|RUVB2_HUMAN	13.4904	0.395747	3.34584e-38	0.0225646	0.0393924	0.569147	-0.610001	0.480861	0.21004	Q9Y230	RUVB2
sp|Q9Y262|EIF3L_HUMAN	13.5707	0.356669	1.11791e-40	0.0197566	0.0585269	0.737	-0.636345	0.478464	0.189117	Q9Y262	EIF3L
sp|Q9Y265|RUVB1_HUMAN	13.4949	0.388657	1.29159e-38	0.0238151	0.0402737	0.556766	-0.609828	0.48053	0.209857	Q9Y265	RUVB1
sp|Q9Y266|NUDC_HUMAN	13.5307	0.368642	7.26166e-40	0.0222688	0.0418893	0.597176	-0.63394	0.47725	0.18966	Q9Y266	NUDC
sp|Q9Y281|COF2_HUMAN	13.589	0.341076	1.0113e-41	0.0313236	0.0537707	0.562628	-0.718001	0.491393	0.149767	Q9Y281	COF2
sp|Q9Y285|SYFA_HUMAN	13.5453	0.363412	3.26745e-40	0.0211849	0.0442524	0.634064	-0.636797	0.477326	0.187772	Q9Y285	SYFA
sp|Q9Y2A7|NCKP1_HUMAN	13.5769	0.348846	3.43499e-41	0.0231843	0.0598217	0.699868	-0.656943	0.477744	0.174781	Q9Y2A7	NCKP1
sp|Q9Y2J2|E41L3_HUMAN	13.5514	0.357156	1.2926e-40	0.0233045	0.0461959	0.615984	-0.654456	0.476872	0.175615	Q9Y2J2	E41L3
sp|Q9Y2V2|CHSP1_HUMAN	13.5812	0.356716	1.08125e-40	0.0124866	0.0520316	0.811254	-0.639809	0.478653	0.18693	Q9Y2V2	CHSP1
sp|Q9Y2W1|TR150_HUMAN	13.517	0.401279	6.18778e-38	0.0182806	0.0433919	0.675215	-0.602799	0.488736	0.222775	Q9Y2W1	TR150
sp|Q9Y2X3|NOP58_HUMAN	13.5886	0.380789	3.13102e-39	0.00563874	0.0531524	0.915907	-0.634433	0.493649	0.204211	Q9Y2X3	NOP58
sp|Q9Y2Z0|SGT1_HUMAN	13.5299	0.384642	6.59944e-39	0.0184596	0.0431973	0.670837	-0.61276	0.483919	0.210861	Q9Y2Z0	SGT1
sp|Q9Y371|SHLB1_HUMAN	13.5126	0.380039	3.77966e-39	0.0224827	0.0407004	0.582957	-0.624989	0.478214	0.196777	Q9Y371	SHLB1
sp|Q9Y383|LC7L2_HUMAN	13.5697	0.377365	2.10605e-39	0.011372	0.050084	0.821236	-0.625269	0.48761	0.20521	Q9Y383	LC7L2
sp|Q9Y3E1|HDGR3_HUMAN	13.4624	0.374514	2.14548e-39	0.0319549	0.0356056	0.373453	-0.659585	0.474465	0.170182	Q9Y3E1	HDGR3
sp|Q9Y3F4|STRAP_HUMAN	13.5706	0.375624	1.65163e-39	0.0109636	0.0481683	0.82081	-0.62689	0.486177	0.202745	Q9Y3F4	STRAP
sp|Q9Y3I0|RTCB_HUMAN	13.5147	0.358944	1.93101e-40	0.0320852	0.0412655	0.440238	-0.684024	0.47745	0.157719	Q9Y3I0	RTCB
sp|Q9Y490|TLN1_HUMAN	13.5532	0.35086	5.07968e-41	0.0290446	0.0479015	0.54683	-0.682423	0.47963	0.160543	Q9Y490	TLN1
sp|Q9Y4I1|MYO5A_HUMAN	13.8625	0.388061	2.96674e-39	-0.0509747	0.0388509	0.19505	-0.706461	0.472496	0.140692	Q9Y4I1	MYO5A
sp|Q9Y4L1|HYOU1_HUMAN	13.4082	0.425652	1.94592e-36	0.0254759	0.0330566	0.444258	-0.622582	0.476304	0.196714	Q9Y4L1	HYOU1
sp|Q9Y5K8|VATD_HUMAN	13.5896	0.350692	4.30819e-41	0.0112092	0.0549548	0.839143	-0.647045	0.477625	0.18115	Q9Y5K8	VATD
sp|Q9Y617|SERC_HUMAN	13.5692	0.346246	2.3946e-41	0.0298536	0.0530441	0.575895	-0.688462	0.481902	0.158868	Q9Y617	SERC
sp|Q9Y696|CLIC4_HUMAN	13.5839	0.345132	1.91269e-41	0.021975	0.0556058	0.694258	-0.666811	0.479578	0.170108	Q9Y696	CLIC4
sp|Q9Y6B6|SAR1B_HUMAN	13.4586	0.373503	1.89243e-39	0.0342152	0.036691	0.355218	-0.676079	0.474981	0.160378	Q9Y6B6	SAR1B
sp|Q9Y6G9|DC1L1_HUMAN	13.4923	0.394903	2.97489e-38	0.0209773	0.0369267	0.572335	-0.612212	0.480439	0.208023	Q9Y6G9	DC1L1
sp|Q9Y6X4|F169A_HUMAN	13.5744	0.369031	6.48781e-40	0.0117997	0.0520903	0.821649	-0.630869	0.483263	0.197279	Q9Y6X4	F169A

## Sheet: Model4
proteinname	d0	d0.p	z0	z0.p	Protein	Gene
sp|A0MZ66|SHOT1_HUMAN	-0.00391738	0.814	-0.100716	0.28	A0MZ66	SHOT1
sp|A1X283|SPD2B_HUMAN	0.00556573	0.806	-0.109713	0.234	A1X283	SPD2B
sp|A6NCE7|MP3B2_HUMAN;sp|Q9GZQ8|MLP3B_HUMAN	0.00299604	0.874	-0.110853	0.252	A6NCE7|MP3B2_HUMAN;sp|Q9GZQ8	MP3B2_HUMAN;sp|Q9GZQ8|MLP3B
sp|A8K2U0|A2ML1_HUMAN	0.00218514	0.94	-0.107905	0.276	A8K2U0	A2ML1
sp|E9PAV3|NACAM_HUMAN;sp|Q13765|NACA_HUMAN	-0.00869406	0.696	-0.103044	0.292	E9PAV3|NACAM_HUMAN;sp|Q13765	NACAM_HUMAN;sp|Q13765|NACA
sp|O00139|KIF2A_HUMAN	0.00011289	1	-0.106912	0.28	O00139	KIF2A
sp|O00154|BACH_HUMAN	-8.78021e-05	0.964	-0.0993934	0.32	O00154	BACH
sp|O00231|PSD11_HUMAN	-0.00111647	0.962	-0.101504	0.268	O00231	PSD11
sp|O00232|PSD12_HUMAN	-0.00180293	0.902	-0.10417	0.28	O00232	PSD12
sp|O00264|PGRC1_HUMAN	-0.00333458	0.854	-0.0993905	0.292	O00264	PGRC1
sp|O00299|CLIC1_HUMAN	0.000988192	0.97	-0.101159	0.298	O00299	CLIC1
sp|O00330|ODPX_HUMAN	-0.00252556	0.86	-0.103558	0.26	O00330	ODPX
sp|O00422|SAP18_HUMAN	-0.00287387	0.9	-0.102662	0.302	O00422	SAP18
sp|O00429|DNM1L_HUMAN	0.00373939	0.816	-0.113639	0.23	O00429	DNM1L
sp|O00499|BIN1_HUMAN	-0.00550289	0.774	-0.100655	0.268	O00499	BIN1
sp|O00533|NCHL1_HUMAN	0.000672234	0.986	-0.106054	0.252	O00533	NCHL1
sp|O00571|DDX3X_HUMAN;sp|O15523|DDX3Y_HUMAN	-0.00283409	0.848	-0.101048	0.302	O00571|DDX3X_HUMAN;sp|O15523	DDX3X_HUMAN;sp|O15523|DDX3Y
sp|O00629|IMA3_HUMAN	-0.00468606	0.824	-0.0976392	0.312	O00629	IMA3
sp|O00764|PDXK_HUMAN	0.00578367	0.76	-0.109577	0.248	O00764	PDXK
sp|O14531|DPYL4_HUMAN	-0.000355137	0.974	-0.107754	0.252	O14531	DPYL4
sp|O14617|AP3D1_HUMAN	0.000160242	0.97	-0.101943	0.292	O14617	AP3D1
sp|O14639|ABLM1_HUMAN	-0.00277405	0.85	-0.0995872	0.296	O14639	ABLM1
sp|O14737|PDCD5_HUMAN	0.00400983	0.774	-0.112356	0.238	O14737	PDCD5
sp|O14744|ANM5_HUMAN	-6.64288e-05	0.988	-0.109446	0.226	O14744	ANM5
sp|O14773|TPP1_HUMAN	0.0122232	0.582	-0.117572	0.202	O14773	TPP1
sp|O14818|PSA7_HUMAN	0.0115547	0.642	-0.118104	0.206	O14818	PSA7
sp|O14828|SCAM3_HUMAN	-0.00326289	0.854	-0.0969878	0.316	O14828	SCAM3
sp|O14979|HNRDL_HUMAN	-0.00128962	0.982	-0.101438	0.292	O14979	HNRDL
sp|O15020|SPTN2_HUMAN	-0.00379005	0.816	-0.103264	0.244	O15020	SPTN2
sp|O15075|DCLK1_HUMAN	-0.00229498	0.912	-0.107105	0.25	O15075	DCLK1
sp|O15126|SCAM1_HUMAN	-0.00201375	0.902	-0.101096	0.306	O15126	SCAM1
sp|O15144|ARPC2_HUMAN	0.007556	0.668	-0.113474	0.214	O15144	ARPC2
sp|O15145|ARPC3_HUMAN	0.00786631	0.69	-0.11497	0.208	O15145	ARPC3
sp|O15173|PGRC2_HUMAN	-0.00134159	0.96	-0.102099	0.266	O15173	PGRC2
sp|O15240|VGF_HUMAN	-0.0342142	0.188	-0.0756417	0.414	O15240	VGF
sp|O15347|HMGB3_HUMAN	-0.00401443	0.804	-0.0997655	0.292	O15347	HMGB3
sp|O15400|STX7_HUMAN	0.00206045	0.892	-0.108431	0.242	O15400	STX7
sp|O15498|YKT6_HUMAN	-0.000166821	0.938	-0.102922	0.274	O15498	YKT6
sp|O15511|ARPC5_HUMAN	-0.00344564	0.858	-0.100203	0.294	O15511	ARPC5
sp|O15540|FABP7_HUMAN	0.00944055	0.652	-0.114171	0.23	O15540	FABP7
sp|O43143|DHX15_HUMAN	0.0014852	0.898	-0.105608	0.274	O43143	DHX15
sp|O43169|CYB5B_HUMAN	-0.0059228	0.848	-0.102317	0.302	O43169	CYB5B
sp|O43175|SERA_HUMAN	0.0158877	0.434	-0.120267	0.178	O43175	SERA
sp|O43237|DC1L2_HUMAN	-0.00421238	0.854	-0.100553	0.28	O43237	DC1L2
sp|O43242|PSMD3_HUMAN	-0.00700862	0.72	-0.0962133	0.3	O43242	PSMD3
sp|O43295|SRGP3_HUMAN	0.0018409	0.876	-0.114251	0.252	O43295	SRGP3
sp|O43301|HS12A_HUMAN	-0.000418766	0.966	-0.106136	0.228	O43301	HS12A
sp|O43390|HNRPR_HUMAN	-0.00885293	0.696	-0.0973617	0.294	O43390	HNRPR
sp|O43396|TXNL1_HUMAN	3.38369e-05	0.948	-0.107623	0.25	O43396	TXNL1
sp|O43399|TPD54_HUMAN	-0.00108325	0.938	-0.0968018	0.296	O43399	TPD54
sp|O43602|DCX_HUMAN	-0.00450966	0.804	-0.103412	0.284	O43602	DCX
sp|O43681|ASNA_HUMAN	0.00325417	0.852	-0.110768	0.238	O43681	ASNA
sp|O43707|ACTN4_HUMAN	0.0352746	0.16	-0.141317	0.142	O43707	ACTN4
sp|O43765|SGTA_HUMAN	-0.00198986	0.896	-0.0963802	0.306	O43765	SGTA
sp|O43768|ENSA_HUMAN	-0.000532063	0.96	-0.106315	0.266	O43768	ENSA
sp|O43776|SYNC_HUMAN	-0.000658286	0.944	-0.105883	0.28	O43776	SYNC
sp|O43790|KRT86_HUMAN;CON__O43790;CON__Q14533;sp|Q14533|KRT81_HUMAN	-0.00135213	0.924	-0.107085	0.236	O43790|KRT86_HUMAN;CON__O43790;CON__Q14533;sp|Q14533	KRT86_HUMAN;CON__O43790;CON__Q14533;sp|Q14533|KRT81
sp|O43809|CPSF5_HUMAN	-0.00284592	0.888	-0.102118	0.278	O43809	CPSF5
sp|O43837|IDH3B_HUMAN	0.000537307	0.982	-0.102832	0.266	O43837	IDH3B
sp|O43852|CALU_HUMAN	-0.00307245	0.878	-0.101047	0.288	O43852	CALU
sp|O60218|AK1BA_HUMAN	-0.00546904	0.804	-0.10234	0.308	O60218	AK1BA
sp|O60256|KPRB_HUMAN	0.00377447	0.82	-0.107892	0.252	O60256	KPRB
sp|O60282|KIF5C_HUMAN	0.00340471	0.87	-0.111643	0.212	O60282	KIF5C
sp|O60313|OPA1_HUMAN	-0.00536339	0.858	-0.100498	0.294	O60313	OPA1
sp|O60493|SNX3_HUMAN	0.00706048	0.738	-0.112494	0.234	O60493	SNX3
sp|O60502|OGA_HUMAN	-0.00201765	0.92	-0.101329	0.288	O60502	OGA
sp|O60506|HNRPQ_HUMAN	-0.00753921	0.69	-0.09724	0.292	O60506	HNRPQ
sp|O60641|AP180_HUMAN	-0.00349626	0.812	-0.100967	0.276	O60641	AP180
sp|O60664|PLIN3_HUMAN	0.00471829	0.788	-0.110634	0.23	O60664	PLIN3
sp|O60701|UGDH_HUMAN	-0.00355499	0.838	-0.104525	0.296	O60701	UGDH
sp|O60716|CTND1_HUMAN	-0.00474547	0.88	-0.10211	0.292	O60716	CTND1
sp|O60749|SNX2_HUMAN	0.00506752	0.766	-0.106109	0.278	O60749	SNX2
sp|O60763|USO1_HUMAN	-0.0025376	0.842	-0.101838	0.288	O60763	USO1
sp|O60884|DNJA2_HUMAN	-0.000239987	0.982	-0.10351	0.266	O60884	DNJA2
sp|O60925|PFD1_HUMAN	0.0100622	0.596	-0.11438	0.204	O60925	PFD1
sp|O75044|SRGP2_HUMAN	0.00777925	0.688	-0.112755	0.246	O75044	SRGP2
sp|O75061|AUXI_HUMAN	0.00176913	0.896	-0.102038	0.292	O75061	AUXI
sp|O75083|WDR1_HUMAN	0.0117845	0.604	-0.119193	0.18	O75083	WDR1
sp|O75122|CLAP2_HUMAN	-0.00350404	0.872	-0.103713	0.256	O75122	CLAP2
sp|O75131|CPNE3_HUMAN	-0.00139448	0.924	-0.102762	0.262	O75131	CPNE3
sp|O75145|LIPA3_HUMAN	0.000588325	0.994	-0.101514	0.276	O75145	LIPA3
sp|O75223|GGCT_HUMAN	0.0259318	0.386	-0.130637	0.136	O75223	GGCT
sp|O75347|TBCA_HUMAN	0.00520807	0.806	-0.108579	0.248	O75347	TBCA
sp|O75367|H2AY_HUMAN	0.00336433	0.902	-0.105271	0.254	O75367	H2AY
sp|O75368|SH3L1_HUMAN	0.0109036	0.614	-0.116802	0.242	O75368	SH3L1
sp|O75369|FLNB_HUMAN	-0.00405966	0.798	-0.0999857	0.286	O75369	FLNB
sp|O75390|CISY_HUMAN	0.0144105	0.51	-0.12309	0.196	O75390	CISY
sp|O75396|SC22B_HUMAN	-0.00310994	0.786	-0.0984031	0.308	O75396	SC22B
sp|O75475|PSIP1_HUMAN	-0.00856628	0.684	-0.0904399	0.348	O75475	PSIP1
sp|O75489|NDUS3_HUMAN	-0.00115162	0.952	-0.10213	0.284	O75489	NDUS3
sp|O75494|SRS10_HUMAN	-0.000838978	0.952	-0.101529	0.312	O75494	SRS10
sp|O75531|BAF_HUMAN	-0.00354021	0.876	-0.101965	0.274	O75531	BAF
sp|O75533|SF3B1_HUMAN	-0.00308465	0.902	-0.103551	0.3	O75533	SF3B1
sp|O75569|PRKRA_HUMAN	-0.00216311	0.878	-0.102932	0.262	O75569	PRKRA
sp|O75608|LYPA1_HUMAN	0.0169048	0.452	-0.123489	0.224	O75608	LYPA1
sp|O75643|U520_HUMAN	-0.00368741	0.866	-0.104159	0.272	O75643	U520
sp|O75663|TIPRL_HUMAN	0.00546487	0.824	-0.113462	0.226	O75663	TIPRL
sp|O75688|PPM1B_HUMAN	0.0017459	0.914	-0.104495	0.292	O75688	PPM1B
sp|O75746|CMC1_HUMAN	3.87258e-05	0.982	-0.102245	0.264	O75746	CMC1
sp|O75781|PALM_HUMAN	-0.00476793	0.812	-0.1004	0.276	O75781	PALM
sp|O75821|EIF3G_HUMAN	-0.00325405	0.834	-0.102774	0.304	O75821	EIF3G
sp|O75822|EIF3J_HUMAN	-0.00326673	0.84	-0.100758	0.286	O75822	EIF3J
sp|O75874|IDHC_HUMAN	0.0050253	0.844	-0.109322	0.224	O75874	IDHC
sp|O75891|AL1L1_HUMAN	0.0126114	0.576	-0.119669	0.196	O75891	AL1L1
sp|O75914|PAK3_HUMAN	-0.00185641	0.952	-0.0996204	0.28	O75914	PAK3
sp|O75915|PRAF3_HUMAN	-0.00212478	0.958	-0.0974544	0.304	O75915	PRAF3
sp|O75935|DCTN3_HUMAN	-0.00222908	0.88	-0.0995354	0.29	O75935	DCTN3
sp|O75947|ATP5H_HUMAN	-0.00214044	0.892	-0.101128	0.294	O75947	ATP5H
sp|O75955|FLOT1_HUMAN	0.00417008	0.802	-0.106228	0.258	O75955	FLOT1
sp|O76070|SYUG_HUMAN	-0.00465622	0.826	-0.0951093	0.292	O76070	SYUG
sp|O94760|DDAH1_HUMAN	0.0249073	0.374	-0.126036	0.178	O94760	DDAH1
sp|O94811|TPPP_HUMAN	0.00856193	0.69	-0.107892	0.258	O94811	TPPP
sp|O94826|TOM70_HUMAN	-0.00553406	0.764	-0.104536	0.272	O94826	TOM70
sp|O94875|SRBS2_HUMAN	-0.00180118	0.886	-0.0995786	0.284	O94875	SRBS2
sp|O94903|PLPHP_HUMAN	-0.00241058	0.85	-0.103768	0.306	O94903	PLPHP
sp|O94905|ERLN2_HUMAN	-0.00315614	0.828	-0.103332	0.258	O94905	ERLN2
sp|O94967|WDR47_HUMAN	0.00172131	0.952	-0.106887	0.288	O94967	WDR47
sp|O94973|AP2A2_HUMAN	-0.00164612	0.938	-0.103017	0.27	O94973	AP2A2
sp|O94979|SC31A_HUMAN	-0.00189266	0.926	-0.107618	0.272	O94979	SC31A
sp|O95202|LETM1_HUMAN	-0.00595684	0.722	-0.0933973	0.312	O95202	LETM1
sp|O95292|VAPB_HUMAN	-0.000777639	0.974	-0.10772	0.274	O95292	VAPB
sp|O95336|6PGL_HUMAN	0.0147601	0.554	-0.123837	0.202	O95336	6PGL
sp|O95373|IPO7_HUMAN	-0.00152858	0.91	-0.100935	0.292	O95373	IPO7
sp|O95433|AHSA1_HUMAN	-0.000136663	0.96	-0.105377	0.272	O95433	AHSA1
sp|O95573|ACSL3_HUMAN	-0.000977216	0.966	-0.105831	0.292	O95573	ACSL3
sp|O95670|VATG2_HUMAN	0.000877379	0.936	-0.109194	0.23	O95670	VATG2
sp|O95747|OXSR1_HUMAN	0.000214247	0.992	-0.103843	0.266	O95747	OXSR1
sp|O95757|HS74L_HUMAN	0.00205644	0.906	-0.103053	0.264	O95757	HS74L
sp|O95782|AP2A1_HUMAN	-0.00466518	0.82	-0.100425	0.272	O95782	AP2A1
sp|O95831|AIFM1_HUMAN	-0.0040445	0.826	-0.100958	0.28	O95831	AIFM1
sp|O95865|DDAH2_HUMAN	-0.000617355	0.926	-0.107819	0.242	O95865	DDAH2
sp|O95989|NUDT3_HUMAN	0.000144645	0.97	-0.107315	0.242	O95989	NUDT3
sp|P00167|CYB5_HUMAN	-0.00396871	0.814	-0.103704	0.288	P00167	CYB5
sp|P00338|LDHA_HUMAN	-0.00737587	0.76	-0.0997127	0.266	P00338	LDHA
sp|P00367|DHE3_HUMAN;sp|P49448|DHE4_HUMAN	-0.0098804	0.678	-0.094529	0.332	P00367|DHE3_HUMAN;sp|P49448	DHE3_HUMAN;sp|P49448|DHE4
sp|P00387|NB5R3_HUMAN	-0.00330791	0.872	-0.100989	0.244	P00387	NB5R3
sp|P00441|SODC_HUMAN	-0.00184239	0.918	-0.100098	0.282	P00441	SODC
sp|P00505|AATM_HUMAN	0.0345277	0.19	-0.141897	0.146	P00505	AATM
sp|P00558|PGK1_HUMAN	0.000468155	0.986	-0.104205	0.284	P00558	PGK1
sp|P00568|KAD1_HUMAN	-0.00363252	0.864	-0.099937	0.284	P00568	KAD1
sp|P00918|CAH2_HUMAN	0.00417705	0.826	-0.10922	0.242	P00918	CAH2
sp|P01036|CYTS_HUMAN	0.0122791	0.522	-0.115688	0.22	P01036	CYTS
sp|P01040|CYTA_HUMAN	-0.000705244	0.936	-0.102844	0.288	P01040	CYTA
sp|P01112|RASH_HUMAN	-0.00282927	0.866	-0.104982	0.296	P01112	RASH
sp|P01308|INS_HUMAN;sp|F8WCM5|INSR2_HUMAN	0.0212152	0.356	-0.126318	0.184	P01308|INS_HUMAN;sp|F8WCM5	INS_HUMAN;sp|F8WCM5|INSR2
sp|P01591|IGJ_HUMAN	-0.00160608	0.89	-0.105116	0.268	P01591	IGJ
sp|P01833|PIGR_HUMAN	0.0136499	0.512	-0.119368	0.204	P01833	PIGR
sp|P01834|IGKC_HUMAN	0.00973783	0.658	-0.117284	0.204	P01834	IGKC
sp|P01857|IGHG1_HUMAN	0.00990605	0.6	-0.111101	0.248	P01857	IGHG1
sp|P01876|IGHA1_HUMAN	0.0151064	0.552	-0.121563	0.166	P01876	IGHA1
sp|P02452|CO1A1_HUMAN	-0.00527356	0.774	-0.102961	0.3	P02452	CO1A1
sp|P02533|K1C14_HUMAN;CON__P02533	0.000701037	0.996	-0.105446	0.256	P02533	K1C14
sp|P02538|K2C6A_HUMAN;CON__P02538	0.00487242	0.86	-0.104357	0.244	P02538	K2C6A
sp|P02545|LMNA_HUMAN	0.000799014	0.932	-0.105646	0.272	P02545	LMNA
sp|P02649|APOE_HUMAN	0.0361184	0.256	-0.136245	0.154	P02649	APOE
sp|P02652|APOA2_HUMAN	-0.00370673	0.82	-0.0951756	0.334	P02652	APOA2
sp|P02656|APOC3_HUMAN	0.0100845	0.688	-0.108979	0.258	P02656	APOC3
sp|P02751|FINC_HUMAN	-0.00476315	0.778	-0.0997107	0.316	P02751	FINC
sp|P02768|ALBU_HUMAN;CON__P02768-1	0.0256668	0.47	-0.127968	0.13	P02768	ALBU
sp|P02786|TFR1_HUMAN	-0.00032496	0.982	-0.104699	0.258	P02786	TFR1
sp|P02787|TRFE_HUMAN	-0.0533922	0.146	-0.0510625	0.554	P02787	TRFE
sp|P02788|TRFL_HUMAN	0.00580963	0.782	-0.111035	0.222	P02788	TRFL
sp|P02790|HEMO_HUMAN	-0.00513982	0.794	-0.103275	0.28	P02790	HEMO
sp|P02810|PRPC_HUMAN	-0.000471974	0.952	-0.107921	0.276	P02810	PRPC
sp|P02812|PRB2_HUMAN	-0.00400908	0.784	-0.103012	0.26	P02812	PRB2
sp|P02814|SMR3B_HUMAN	0.00227225	0.856	-0.102831	0.262	P02814	SMR3B
sp|P04040|CATA_HUMAN	0.00603077	0.79	-0.1156	0.216	P04040	CATA
sp|P04075|ALDOA_HUMAN	0.00358791	0.848	-0.114324	0.244	P04075	ALDOA
sp|P04080|CYTB_HUMAN	0.00584101	0.74	-0.117611	0.182	P04080	CYTB
sp|P04083|ANXA1_HUMAN	0.00590114	0.8	-0.106638	0.264	P04083	ANXA1
sp|P04181|OAT_HUMAN	0.00242847	0.852	-0.108757	0.248	P04181	OAT
sp|P04259|K2C6B_HUMAN	0.00840512	0.668	-0.119261	0.2	P04259	K2C6B
sp|P04264|K2C1_HUMAN	0.000506285	0.99	-0.108404	0.258	P04264	K2C1
sp|P04350|TBB4A_HUMAN	-0.00598466	0.728	-0.100908	0.31	P04350	TBB4A
sp|P04406|G3P_HUMAN	0.00958831	0.71	-0.116211	0.192	P04406	G3P
sp|P04632|CPNS1_HUMAN	0.00470246	0.744	-0.109823	0.218	P04632	CPNS1
sp|P04745|AMY1_HUMAN;sp|P19961|AMY2B_HUMAN;sp|P04746|AMYP_HUMAN	-0.0047988	0.794	-0.10251	0.28	P04745|AMY1_HUMAN;sp|P19961|AMY2B_HUMAN;sp|P04746	AMY1_HUMAN;sp|P19961|AMY2B_HUMAN;sp|P04746|AMYP
sp|P04792|HSPB1_HUMAN	0.00737944	0.756	-0.111729	0.21	P04792	HSPB1
sp|P04843|RPN1_HUMAN	-0.00817157	0.73	-0.0965663	0.324	P04843	RPN1
sp|P04844|RPN2_HUMAN	-0.00519883	0.772	-0.101558	0.3	P04844	RPN2
sp|P04899|GNAI2_HUMAN	0.00114402	0.962	-0.105741	0.26	P04899	GNAI2
sp|P05023|AT1A1_HUMAN	0.00488781	0.77	-0.107272	0.24	P05023	AT1A1
sp|P05026|AT1B1_HUMAN	0.00809907	0.658	-0.10979	0.24	P05026	AT1B1
sp|P05067|A4_HUMAN	-0.00753466	0.736	-0.0969661	0.322	P05067	A4
sp|P05089|ARGI1_HUMAN	-0.000298931	0.982	-0.108245	0.282	P05089	ARGI1
sp|P05090|APOD_HUMAN	0.0170015	0.404	-0.124247	0.172	P05090	APOD
sp|P05091|ALDH2_HUMAN	0.00641732	0.704	-0.110159	0.214	P05091	ALDH2
sp|P05109|S10A8_HUMAN	0.000142899	0.998	-0.103276	0.248	P05109	S10A8
sp|P05141|ADT2_HUMAN	-0.00988341	0.652	-0.0956551	0.324	P05141	ADT2
sp|P05164|PERM_HUMAN	-0.00236391	0.852	-0.102849	0.276	P05164	PERM
sp|P05198|IF2A_HUMAN	-0.00617245	0.806	-0.0987459	0.306	P05198	IF2A
sp|P05387|RLA2_HUMAN	-0.0108833	0.632	-0.0972218	0.294	P05387	RLA2
sp|P05388|RLA0_HUMAN;sp|Q8NHW5|RLA0L_HUMAN	-0.0112692	0.572	-0.0975288	0.292	P05388|RLA0_HUMAN;sp|Q8NHW5	RLA0_HUMAN;sp|Q8NHW5|RLA0L
sp|P05455|LA_HUMAN	0.00117284	0.898	-0.107686	0.228	P05455	LA
sp|P05556|ITB1_HUMAN	0.000473394	0.982	-0.104711	0.232	P05556	ITB1
sp|P05783|K1C18_HUMAN	-0.0103575	0.624	-0.0935829	0.314	P05783	K1C18
sp|P05787|K2C8_HUMAN;CON__P05787	-0.00564162	0.746	-0.0997993	0.316	P05787	K2C8
sp|P05937|CALB1_HUMAN	0.00413737	0.822	-0.111697	0.264	P05937	CALB1
sp|P06454|PTMA_HUMAN	-0.00465681	0.832	-0.101166	0.26	P06454	PTMA
sp|P06576|ATPB_HUMAN	0.000855583	0.922	-0.108521	0.252	P06576	ATPB
sp|P06702|S10A9_HUMAN	-0.0265904	0.58	-0.074318	0.35	P06702	S10A9
sp|P06703|S10A6_HUMAN	-0.000442614	0.968	-0.10803	0.256	P06703	S10A6
sp|P06733|ENOA_HUMAN	0.00194131	0.916	-0.105026	0.264	P06733	ENOA
sp|P06744|G6PI_HUMAN	0.0120919	0.616	-0.114371	0.202	P06744	G6PI
sp|P06748|NPM_HUMAN	-0.0034512	0.812	-0.101917	0.282	P06748	NPM
sp|P06753|TPM3_HUMAN	-0.00437311	0.836	-0.102156	0.314	P06753	TPM3
sp|P06850|CRF_HUMAN	0.00483635	0.82	-0.110959	0.242	P06850	CRF
sp|P07093|GDN_HUMAN	0.0113172	0.564	-0.111657	0.224	P07093	GDN
sp|P07108|ACBP_HUMAN	0.027731	0.392	-0.133564	0.188	P07108	ACBP
sp|P07196|NFL_HUMAN	0.000516765	0.968	-0.108686	0.256	P07196	NFL
sp|P07197|NFM_HUMAN	0.00101357	0.998	-0.108568	0.248	P07197	NFM
sp|P07237|PDIA1_HUMAN	0.0160167	0.43	-0.120456	0.206	P07237	PDIA1
sp|P07305|H10_HUMAN	-0.00820678	0.75	-0.0976706	0.328	P07305	H10
sp|P07339|CATD_HUMAN	0.0514948	0.184	-0.159785	0.05	P07339	CATD
sp|P07355|ANXA2_HUMAN;sp|A6NMY6|AXA2L_HUMAN	0.00402202	0.818	-0.11069	0.22	P07355|ANXA2_HUMAN;sp|A6NMY6	ANXA2_HUMAN;sp|A6NMY6|AXA2L
sp|P07384|CAN1_HUMAN	0.0137685	0.538	-0.120523	0.198	P07384	CAN1
sp|P07437|TBB5_HUMAN	-0.00382409	0.894	-0.104077	0.258	P07437	TBB5
sp|P07476|INVO_HUMAN	-0.00533922	0.792	-0.0977373	0.294	P07476	INVO
sp|P07686|HEXB_HUMAN	0.0305565	0.312	-0.137065	0.21	P07686	HEXB
sp|P07737|PROF1_HUMAN	0.00858824	0.68	-0.113396	0.23	P07737	PROF1
sp|P07814|SYEP_HUMAN	-0.00493284	0.76	-0.100958	0.294	P07814	SYEP
sp|P07858|CATB_HUMAN	0.0130346	0.532	-0.116728	0.206	P07858	CATB
sp|P07900|HS90A_HUMAN	-9.78244e-05	0.996	-0.102688	0.286	P07900	HS90A
sp|P07910|HNRPC_HUMAN	0.0102273	0.592	-0.114731	0.238	P07910	HNRPC
sp|P07954|FUMH_HUMAN	-0.00013693	0.992	-0.102885	0.27	P07954	FUMH
sp|P08123|CO1A2_HUMAN	0.000359605	0.996	-0.103657	0.274	P08123	CO1A2
sp|P08133|ANXA6_HUMAN	0.0156103	0.474	-0.120116	0.202	P08133	ANXA6
sp|P08195|4F2_HUMAN	-0.0083185	0.716	-0.092563	0.314	P08195	4F2
sp|P08237|PFKAM_HUMAN	0.00472286	0.808	-0.111894	0.246	P08237	PFKAM
sp|P08238|HS90B_HUMAN	0.000764371	0.91	-0.105729	0.27	P08238	HS90B
sp|P08559|ODPA_HUMAN	-0.00248482	0.874	-0.103993	0.254	P08559	ODPA
sp|P08621|RU17_HUMAN	-0.0102062	0.714	-0.09209	0.342	P08621	RU17
sp|P08670|VIME_HUMAN	-0.00501741	0.78	-0.0980165	0.316	P08670	VIME
sp|P08729|K2C7_HUMAN;CON__Q3KNV1;CON__P08729	-0.00501012	0.81	-0.0973405	0.3	P08729	K2C7
sp|P08758|ANXA5_HUMAN	0.0120883	0.55	-0.121222	0.178	P08758	ANXA5
sp|P08779|K1C16_HUMAN;CON__P08779	-0.00111726	0.964	-0.105996	0.262	P08779	K1C16
sp|P08865|RSSA_HUMAN	-0.00491346	0.814	-0.0930113	0.328	P08865	RSSA
sp|P09012|SNRPA_HUMAN	-0.00281577	0.888	-0.110358	0.246	P09012	SNRPA
sp|P09104|ENOG_HUMAN	-0.000487606	0.996	-0.106642	0.26	P09104	ENOG
sp|P09211|GSTP1_HUMAN	0.00227106	0.896	-0.105604	0.29	P09211	GSTP1
sp|P09417|DHPR_HUMAN	0.0103051	0.61	-0.109863	0.236	P09417	DHPR
sp|P09429|HMGB1_HUMAN;sp|B2RPK0|HGB1A_HUMAN	0.00465029	0.818	-0.108741	0.244	P09429|HMGB1_HUMAN;sp|B2RPK0	HMGB1_HUMAN;sp|B2RPK0|HGB1A
sp|P09455|RET1_HUMAN	0.00825916	0.644	-0.10378	0.25	P09455	RET1
sp|P09471|GNAO_HUMAN	-0.00243495	0.892	-0.0982616	0.302	P09471	GNAO
sp|P09493|TPM1_HUMAN	0.00587577	0.75	-0.111932	0.236	P09493	TPM1
sp|P09496|CLCA_HUMAN	0.00376471	0.852	-0.111189	0.224	P09496	CLCA
sp|P09497|CLCB_HUMAN	0.00145063	0.936	-0.107593	0.264	P09497	CLCB
sp|P09525|ANXA4_HUMAN	0.00591332	0.798	-0.112067	0.24	P09525	ANXA4
sp|P09543|CN37_HUMAN	0.00505168	0.806	-0.108797	0.248	P09543	CN37
sp|P09622|DLDH_HUMAN	0.0118804	0.536	-0.118277	0.206	P09622	DLDH
sp|P09651|ROA1_HUMAN	0.00683379	0.71	-0.108673	0.256	P09651	ROA1
sp|P09661|RU2A_HUMAN	-0.0025946	0.908	-0.0993987	0.262	P09661	RU2A
sp|P09668|CATH_HUMAN	0.0123101	0.57	-0.118753	0.234	P09668	CATH
sp|P09874|PARP1_HUMAN	-0.00973862	0.692	-0.092446	0.336	P09874	PARP1
sp|P09936|UCHL1_HUMAN	0.00182132	0.944	-0.106939	0.258	P09936	UCHL1
sp|P09972|ALDOC_HUMAN	0.00668338	0.732	-0.11091	0.234	P09972	ALDOC
sp|P0CG35|TB15B_HUMAN;sp|P0CG34|TB15A_HUMAN	-0.0104028	0.652	-0.0962601	0.294	P0CG35|TB15B_HUMAN;sp|P0CG34	TB15B_HUMAN;sp|P0CG34|TB15A
sp|P0DMV9|HS71B_HUMAN;sp|P0DMV8|HS71A_HUMAN	-0.00103536	0.938	-0.103078	0.278	P0DMV9|HS71B_HUMAN;sp|P0DMV8	HS71B_HUMAN;sp|P0DMV8|HS71A
sp|P0DOY3|IGLC3_HUMAN;sp|P0DOY2|IGLC2_HUMAN;sp|P0CF74|IGLC6_HUMAN;sp|A0M8Q6|IGLC7_HUMAN	0.000137055	0.994	-0.101773	0.304	P0DOY3|IGLC3_HUMAN;sp|P0DOY2|IGLC2_HUMAN;sp|P0CF74|IGLC6_HUMAN;sp|A0M8Q6	IGLC3_HUMAN;sp|P0DOY2|IGLC2_HUMAN;sp|P0CF74|IGLC6_HUMAN;sp|A0M8Q6|IGLC7
sp|P0DP25|CALM3_HUMAN;sp|P0DP24|CALM2_HUMAN;sp|P0DP23|CALM1_HUMAN	0.000443322	0.96	-0.103943	0.298	P0DP25|CALM3_HUMAN;sp|P0DP24|CALM2_HUMAN;sp|P0DP23	CALM3_HUMAN;sp|P0DP24|CALM2_HUMAN;sp|P0DP23|CALM1
sp|P0DPI2|GAL3A_HUMAN;sp|A0A0B4J2D5|GAL3B_HUMAN	-0.000823508	0.974	-0.098347	0.254	P0DPI2|GAL3A_HUMAN;sp|A0A0B4J2D5	GAL3A_HUMAN;sp|A0A0B4J2D5|GAL3B
sp|P10155|RO60_HUMAN	-0.000155249	0.99	-0.104848	0.246	P10155	RO60
sp|P10412|H14_HUMAN	0.0136237	0.52	-0.118412	0.2	P10412	H14
sp|P10515|ODP2_HUMAN	-0.00656331	0.73	-0.0997406	0.306	P10515	ODP2
sp|P10599|THIO_HUMAN	0.0597769	0.11	-0.164241	0.076	P10599	THIO
sp|P10606|COX5B_HUMAN	0.00159688	0.942	-0.110231	0.242	P10606	COX5B
sp|P10619|PPGB_HUMAN	0.01229	0.576	-0.116233	0.188	P10619	PPGB
sp|P10636|TAU_HUMAN	0.00308569	0.866	-0.107926	0.242	P10636	TAU
sp|P10809|CH60_HUMAN	-0.00301358	0.826	-0.101032	0.272	P10809	CH60
sp|P10909|CLUS_HUMAN	0.00781542	0.688	-0.106082	0.244	P10909	CLUS
sp|P11021|BIP_HUMAN	0.000720662	0.948	-0.105423	0.29	P11021	BIP
sp|P11137|MTAP2_HUMAN	-0.000448707	0.95	-0.0998206	0.282	P11137	MTAP2
sp|P11142|HSP7C_HUMAN	-0.00139886	0.92	-0.106787	0.264	P11142	HSP7C
sp|P11177|ODPB_HUMAN	-0.00576155	0.802	-0.10587	0.276	P11177	ODPB
sp|P11216|PYGB_HUMAN	0.0205238	0.382	-0.123043	0.2	P11216	PYGB
sp|P11233|RALA_HUMAN	-0.00305046	0.89	-0.101651	0.27	P11233	RALA
sp|P11310|ACADM_HUMAN	0.00829464	0.674	-0.11102	0.234	P11310	ACADM
sp|P11387|TOP1_HUMAN	-0.00336214	0.884	-0.0956036	0.308	P11387	TOP1
sp|P11413|G6PD_HUMAN	-0.00100775	0.964	-0.103865	0.218	P11413	G6PD
sp|P11498|PYC_HUMAN	-0.000639749	0.928	-0.106871	0.27	P11498	PYC
sp|P11532|DMD_HUMAN	0.0190017	0.448	-0.120319	0.196	P11532	DMD
sp|P11586|C1TC_HUMAN	0.018261	0.428	-0.121986	0.22	P11586	C1TC
sp|P11766|ADHX_HUMAN	0.00121329	0.952	-0.109752	0.24	P11766	ADHX
sp|P11940|PABP1_HUMAN	-0.00240205	0.926	-0.101826	0.27	P11940	PABP1
sp|P12035|K2C3_HUMAN;CON__P12035	0.00537647	0.798	-0.112319	0.234	P12035	K2C3
sp|P12081|SYHC_HUMAN	0.00442231	0.756	-0.112415	0.234	P12081	SYHC
sp|P12235|ADT1_HUMAN	-0.000132444	0.99	-0.0994422	0.3	P12235	ADT1
sp|P12236|ADT3_HUMAN	-0.00503652	0.782	-0.106012	0.28	P12236	ADT3
sp|P12268|IMDH2_HUMAN	-0.00284524	0.91	-0.106261	0.256	P12268	IMDH2
sp|P12273|PIP_HUMAN	0.00257485	0.882	-0.105564	0.272	P12273	PIP
sp|P12277|KCRB_HUMAN	0.0265595	0.326	-0.133024	0.14	P12277	KCRB
sp|P12429|ANXA3_HUMAN	-0.00165212	0.908	-0.102735	0.288	P12429	ANXA3
sp|P12532|KCRU_HUMAN	0.0110344	0.578	-0.113767	0.23	P12532	KCRU
sp|P12814|ACTN1_HUMAN	0.0140671	0.516	-0.12508	0.18	P12814	ACTN1
sp|P12882|MYH1_HUMAN	-0.00378548	0.82	-0.103128	0.282	P12882	MYH1
sp|P12931|SRC_HUMAN	0.00217045	0.892	-0.107884	0.246	P12931	SRC
sp|P12956|XRCC6_HUMAN	-0.00536528	0.768	-0.101126	0.288	P12956	XRCC6
sp|P13010|XRCC5_HUMAN	-0.00463897	0.784	-0.0978063	0.298	P13010	XRCC5
sp|P13073|COX41_HUMAN	-0.0060081	0.748	-0.10253	0.268	P13073	COX41
sp|P13489|RINI_HUMAN	0.00188107	0.898	-0.107634	0.236	P13489	RINI
sp|P13521|SCG2_HUMAN	-0.0349029	0.216	-0.0720277	0.446	P13521	SCG2
sp|P13591|NCAM1_HUMAN	-0.00330479	0.844	-0.104941	0.276	P13591	NCAM1
sp|P13637|AT1A3_HUMAN	-0.00691554	0.7	-0.0980263	0.318	P13637	AT1A3
sp|P13639|EF2_HUMAN	0.0217781	0.486	-0.126807	0.2	P13639	EF2
[truncated: 908 more rows]

## Sheet: Model5
proteinname	d0	d0.p	z0	z0.p	Protein	Gene
[truncated: 1,212 more rows]
